# Supplementary material for: An atlas of ferroptosis-induced secretomes
Source: Cell Death Differ. 2025 Apr 25;32(11):1986–2008. doi: 10.1038/s41418-025-01517-4 (PMC12572367; doi:10.1038/s41418-025-01517-4)
Supplement: Supplementary file 3 — Table S1 [file 41418_2025_1517_MOESM3_ESM.xlsx]

## Sheet: Sheet1
Table S1
T-test significant: no label means ns
T-test significant: WT, means signifcantly up in WT secretome
T-test significant: KO, means signifcantly up in GPX4 KO secretome
Gene names	T-test Significant	Number of Peptides	Sequence coverage [%]	Mol. weight [kDa]	Mean Silac Ratios WT vs KO	Protein IDs	Protein names
Hnrnph1;Hnrnph2	KO	6	20	49.199	0.633261	O35737;P70333	Heterogeneous nuclear ribonucleoprotein H;Heterogeneous nuclear ribonucleoprotein H, N-terminally processed;Heterogeneous nuclear ribonucleoprotein H2
Tuba1b;Tuba4a	KO	28	75.2	50.151	1.14813	P05213;P68368;Q3UX10	Tubulin alpha-1B chain;Tubulin alpha-4A chain
S100a6	KO	6	60.7	10.051	0.59736	P14069	Protein S100-A6
Gapdh	KO	20	71.8	35.81	1.03686	P16858;Q64467	Glyceraldehyde-3-phosphate dehydrogenase
Tpi1	KO	14	68.9	32.191	0.764656	P17751	Triosephosphate isomerase
Pcna	KO	10	59.4	28.785	0.368142	P17918	Proliferating cell nuclear antigen
Rps2	KO	9	40.6	31.231	0.763113	P25444	40S ribosomal protein S2
Rpl3	KO	8	25.8	46.109	1.06448	P27659	60S ribosomal protein L3
Akr1b1	KO	9	37.3	35.732	0.705457	P45376	Aldose reductase
Rpl6	KO	5	20.9	33.509	1.21217	P47911	60S ribosomal protein L6
Rpl9	KO	2	17.2	21.881	1.32592	P51410	60S ribosomal protein L9
Idi1	KO	5	39.2	26.289	0.561078	P58044	Isopentenyl-diphosphate Delta-isomerase 1
Eif4a1;Eif4a2	KO	22	53.4	46.153	1.30225	P60843;P10630;Q91VC3	Eukaryotic initiation factor 4A-I;Eukaryotic initiation factor 4A-II;Eukaryotic initiation factor 4A-II, N-terminally processed
Rps8	KO	9	50.5	24.205	1.0313	P62242	40S ribosomal protein S8
Rps18	KO	7	40.8	17.718	1.13062	P62270	40S ribosomal protein S18
Rps11	KO	5	36.7	18.431	1.05248	P62281	40S ribosomal protein S11
Rps4x	KO	15	51.7	29.597	0.821394	P62702	40S ribosomal protein S4, X isoform
Ran	KO	12	42.1	24.423	0.846993	P62827;Q61820	GTP-binding nuclear protein Ran
Rpl30	KO	3	40.9	12.784	0.879629	P62889	60S ribosomal protein L30
Rps3	KO	12	60.1	26.674	0.733833	P62908	40S ribosomal protein S3
Ywhah	KO	8	38.6	28.211	0.18187	P68510	14-3-3 protein eta
Cct7	KO	8	16.9	59.652	0.762181	P80313	T-complex protein 1 subunit eta
Cct4	KO	14	34.9	58.066	0.876506	P80315	T-complex protein 1 subunit delta
Rps3a	KO	8	33.3	29.885	0.865007	P97351	40S ribosomal protein S3a
Rbbp7	KO	10	49.2	47.789	0.820255	Q60973	Histone-binding protein RBBP7
Hsph1	KO	30	47.3	96.406	1.15828	Q61699	Heat shock protein 105 kDa
Pcbp2	KO	6	31.8	38.221	0.501624	Q61990;P57722	Poly(rC)-binding protein 2
Snd1	KO	9	16.9	102.09	0.43511	Q78PY7	Staphylococcal nuclease domain-containing protein 1
Hnrnpa3	KO	11	26.4	39.652	0.469819	Q8BG05	Heterogeneous nuclear ribonucleoprotein A3
Txnl1	KO	7	37.7	32.237	0.807619	Q8CDN6	Thioredoxin-like protein 1
Kars	KO	10	25.7	67.839	0.53994	Q99MN1	Lysine--tRNA ligase
Arhgdia	KO	8	57.4	23.407	0.652367	Q99PT1	Rho GDP-dissociation inhibitor 1
Glo1	KO	4	27.2	20.809	0.359038	Q9CPU0	Lactoylglutathione lyase
Rpl4	KO	10	25.3	47.153	1.39444	Q9D8E6	60S ribosomal protein L4
Dstn	KO	6	41.8	18.521	0.873438	Q9R0P5	Destrin
Eef1a1	KO	26	71	50.113	1.06342	P10126;P62631	Elongation factor 1-alpha 1
Ppia	KO	9	69.5	17.971	0.764842	P17742	Peptidyl-prolyl cis-trans isomerase A;Peptidyl-prolyl cis-trans isomerase A, N-terminally processed
Mif	KO	3	45.2	12.504	0.819044	P34884	Macrophage migration inhibitory factor
Cap1	KO	6	21.5	51.564	0.53341	P40124	Adenylyl cyclase-associated protein 1
Cdc42	KO	5	45.5	21.258	1.46612	P60766	Cell division control protein 42 homolog
Rps27a;Uba52;Ubb;Ubc	KO	6	38.5	17.951	0.302895	P62983;P62984;P0CG49;P0CG50	Ubiquitin-40S ribosomal protein S27a;Ubiquitin;40S ribosomal protein S27a;Ubiquitin-60S ribosomal protein L40;Ubiquitin;60S ribosomal protein L40;Polyubiquitin-B;Ubiquitin;Polyubiquitin-C;Ubiquitin;Ubiquitin-related 1;Ubiquitin-related 2
Tubb4b;Tubb4a	KO	24	70.8	49.83	1.14536	P68372;Q9D6F9;CON__ENSEMBL:ENSBTAP00000025008;A2AQ07	Tubulin beta-4B chain;Tubulin beta-4A chain
Cct2	KO	28	71.8	57.477	0.61564	P80314	T-complex protein 1 subunit beta
Tubb5	KO	21	66.4	49.67	1.12671	P99024	Tubulin beta-5 chain
Vcp	KO	26	46.3	89.321	1.13836	Q01853	Transitional endoplasmic reticulum ATPase
Tubb6	KO	13	42.7	50.09	1.25589	Q922F4	Tubulin beta-6 chain
Ube2v2;Ube2v1	KO	3	20	16.367	0.483735	Q9D2M8;Q9CZY3	Ubiquitin-conjugating enzyme E2 variant 2;Ubiquitin-conjugating enzyme E2 variant 1
Rhoa;Rhoc	KO	4	35.8	21.782	1.78065	Q9QUI0;Q62159	Transforming protein RhoA;Rho-related GTP-binding protein RhoC
Adam10	WT	3	8	83.967	-3.3631	O35598	Disintegrin and metalloproteinase domain-containing protein 10
Col5a1	WT	10	8.4	183.67	-2.51023	O88207	Collagen alpha-1(V) chain
C3	WT	19	16.2	186.48	-2.3492	P01027	Complement C3;Complement C3 beta chain;C3-beta-c;Complement C3 alpha chain;C3a anaphylatoxin;Acylation stimulating protein;Complement C3b alpha chain;Complement C3c alpha chain fragment 1;Complement C3dg fragment;Complement C3g fragment;Complement C3d fragment;Complement C3f fragment;Complement C3c alpha chain fragment 2
B2m	WT	7	73.1	13.779	-2.30815	P01887	Beta-2-microglobulin
Ctsl	WT	13	62.9	37.547	-2.6618	P06797	Cathepsin L1;Cathepsin L1 heavy chain;Cathepsin L1 light chain
Csf1	WT	6	15	60.648	-2.15259	P07141	Macrophage colony-stimulating factor 1;Processed macrophage colony-stimulating factor 1
Sparc	WT	14	59.3	34.45	-2.91396	P07214	SPARC
Col3a1	WT	39	40.2	138.94	-3.37026	P08121	Collagen alpha-1(III) chain
Ccl2	WT	4	21.6	16.326	-1.73997	P10148	C-C motif chemokine 2
Ctsb	WT	12	39.5	37.279	-2.09469	P10605	Cathepsin B;Cathepsin B light chain;Cathepsin B heavy chain
Spp1	WT	2	14.3	32.459	-2.32209	P10923	Osteopontin
Col1a1	WT	51	57	138.03	-2.78454	P11087;CON__Q862S4	Collagen alpha-1(I) chain
App	WT	15	25.3	86.721	-2.5586	P12023;Q06335	Amyloid beta A4 protein;N-APP;Soluble APP-alpha;Soluble APP-beta;C99;Beta-amyloid protein 42;Beta-amyloid protein 40;C83;P3(42);P3(40);C80;Gamma-secretase C-terminal fragment 59;Gamma-secretase C-terminal fragment 57;Gamma-secretase C-terminal fragment 50;C31
Timp1	WT	8	53.2	22.628	-1.76636	P12032	Metalloproteinase inhibitor 1
Cdh2	WT	10	17.5	99.795	-1.82812	P15116	Cadherin-2
Ctsd	WT	6	27.6	44.953	-1.57832	P18242	Cathepsin D
Hspa5	WT	12	21.7	72.421	-1.11159	P20029	78 kDa glucose-regulated protein
Cst3	WT	6	53.6	15.531	-2.62678	P21460	Cystatin-C
Serpine1	WT	18	42	45.17	-2.03261	P22777	Plasminogen activator inhibitor 1
Timp2	WT	10	49.5	24.328	-2.36472	P25785	Metalloproteinase inhibitor 2
Lox	WT	7	27.3	46.7	-2.32458	P28301	Protein-lysine 6-oxidase
Bgn	WT	15	52.8	41.639	-1.45992	P28653;P28654	Biglycan
Grn	WT	24	65.7	63.458	-2.45878	P28798	Granulins;Acrogranin;Granulin-1;Granulin-2;Granulin-3;Granulin-4;Granulin-5;Granulin-6;Granulin-7
Mmp2	WT	21	48.9	74.102	-2.39225	P33434	72 kDa type IV collagenase;PEX
Igfbp4	WT	9	42.1	27.807	-2.73328	P47879	Insulin-like growth factor-binding protein 4
Tgfbi	WT	11	19.8	74.596	-2.03307	P82198	Transforming growth factor-beta-induced protein ig-h3
Serpinf1	WT	18	50.1	46.233	-3.03775	P97298;CON__Q95121	Pigment epithelium-derived factor
Slpi	WT	4	23.7	14.308	-2.74884	P97430	Antileukoproteinase
Cpe	WT	10	29.8	53.255	-2.80512	Q00493	Carboxypeptidase E
Col1a2	WT	82	84.8	129.56	-3.02152	Q01149	Collagen alpha-2(I) chain
Nucb1	WT	28	61	53.408	-2.98042	Q02819	Nucleobindin-1
Ccl7	WT	3	33	10.999	-1.97936	Q03366	C-C motif chemokine 7
Col6a1	WT	7	9.3	108.49	-1.91651	Q04857	Collagen alpha-1(VI) chain
Hspg2	WT	7	2.8	398.29	-2.69908	Q05793	Basement membrane-specific heparan sulfate proteoglycan core protein;Endorepellin;LG3 peptide
Lgals3bp	WT	10	30.7	64.49	-2.33093	Q07797	Galectin-3-binding protein
Col5a2	WT	30	37.2	145.02	-2.52889	Q3U962;P28481;Q63870	Collagen alpha-2(V) chain
Cp	WT	14	20.9	121.15	-1.84094	Q61147	Ceruloplasmin
Psap	WT	23	46	61.422	-2.26158	Q61207	Prosaposin
Pcolce	WT	24	57.9	50.167	-2.613	Q61398	Procollagen C-endopeptidase enhancer 1
Msln	WT	6	12.6	69.422	-1.67435	Q61468	Mesothelin;Megakaryocyte-potentiating factor;Mesothelin, cleaved form
Fkbp10	WT	8	17.7	64.697	-2.34434	Q61576	Peptidyl-prolyl cis-trans isomerase FKBP10
Ogn	WT	9	29.2	34.012	-1.91082	Q62000	Mimecan
Fstl1	WT	14	53.6	34.554	-3.23612	Q62356	Follistatin-related protein 1
Aebp1	WT	17	20.4	128.36	-1.96906	Q640N1;Q9D2L5	Adipocyte enhancer-binding protein 1
Cdsn	WT	12	23.9	54.312	-3.52565	Q7TPC1	Corneodesmosin
C1ra;C1rb	WT	13	33.5	80.072	-1.67863	Q8CG16;Q8CFG9	Complement C1r-A subcomponent;Complement C1r-A subcomponent heavy chain;Complement C1r-A subcomponent light chain;Complement C1r-B subcomponent;Complement C1r-B subcomponent heavy chain;Complement C1r-B subcomponent light chain
Scpep1	WT	6	15.7	50.964	-2.5358	Q920A5	Retinoid-inducible serine carboxypeptidase
Atp6ap2	WT	10	33.1	39.091	-3.14502	Q9CYN9	Renin receptor
Clstn1	WT	14	19.3	108.9	-2.65031	Q9EPL2	Calsyntenin-1;Soluble Alc-alpha;CTF1-alpha
Htra1	WT	15	49.2	51.213	-2.387	Q9R118	Serine protease HTRA1
Atp6ap1	WT	7	25.9	51.007	-2.96489	Q9R1Q9	V-type proton ATPase subunit S1
Ctsz	WT	6	19.9	33.996	-2.40609	Q9WUU7	Cathepsin Z
Asah1	WT	9	30.5	44.669	-1.79782	Q9WV54	Acid ceramidase;Acid ceramidase subunit alpha;Acid ceramidase subunit beta
Bin1		3	10	64.469	0.376148	O08539	Myc box-dependent-interacting protein 1
Dpysl2		13	37.8	62.277	0.700005	O08553	Dihydropyrimidinase-related protein 2
Prdx6		10	64.7	24.87	0.280334	O08709	Peroxiredoxin-6
Atox1		4	58.8	7.3384	0.136276	O08997	Copper transport protein ATOX1
Psmb1		5	31.2	26.372	-0.224609	O09061	Proteasome subunit beta type-1
Gsto1		8	40.4	27.497	0.229966	O09131;Q8K2Q2	Glutathione S-transferase omega-1
Sod3		3	13.9	27.392	-1.73754	O09164	Extracellular superoxide dismutase [Cu-Zn]
Anp32a;Anp32c		5	20.6	28.537	0.602361	O35381;Q64G17	Acidic leucine-rich nuclear phosphoprotein 32 family member A;Putative acidic leucine-rich nuclear phosphoprotein 32 family member C
Nudc		8	33.1	38.358	-0.0493865	O35685	Nuclear migration protein nudC
Calu		10	44.8	37.063	-1.69058	O35887	Calumenin
Eif6		4	33.1	26.511	0.47446	O55135	Eukaryotic translation initiation factor 6
Eef1b		7	48	24.693	0.277672	O70251	Elongation factor 1-beta
Psma3		8	29.4	28.405	0.756751	O70435	Proteasome subunit alpha type-3
Pfdn2		4	36.4	16.534	0.824595	O70591	Prefoldin subunit 2
Wdr1		9	31.4	66.406	0.346207	O88342	WD repeat-containing protein 1
Hnrnpa2b1		19	56.9	37.402	0.482799	O88569	Heterogeneous nuclear ribonucleoproteins A2/B1
Lgmn		5	23	49.372	-1.54677	O89017	Legumain
Rbm3		6	63.4	16.604	0.20046	O89086	RNA-binding protein 3
Hprt1		9	58.3	24.57	0.219195	P00493	Hypoxanthine-guanine phosphoribosyltransferase
H2-D1;H2-K1;H2-L		6	18	40.836	-1.74931	P01899;P14428;P01897;P01900;P03991;P04223;P01901;P01898;P14430;P14429;P14426;P01896;P14431;P01895;P06339;P14427	H-2 class I histocompatibility antigen, D-B alpha chain;H-2 class I histocompatibility antigen, K-Q alpha chain;H-2 class I histocompatibility antigen, L-D alpha chain;H-2 class I histocompatibility antigen, D-D alpha chain;H-2 class I histocompatibility antigen, K-W28 alpha chain;H-2 class I histocompatibility antigen, K-K alpha chain;H-2 class I histocompatibility antigen, K-B alpha chain
Aldoa		25	83.8	39.355	0.694753	P05064;P05063	Fructose-bisphosphate aldolase A
Got1		9	37.8	46.247	0.207168	P05201	Aspartate aminotransferase, cytoplasmic
Ldha		13	47.9	36.498	0.589611	P06151;P00342	L-lactate dehydrogenase A chain
Gpi		14	35.5	62.766	0.368935	P06745;CON__Q3ZBD7	Glucose-6-phosphate isomerase
Me1		3	9.4	63.953	0.798242	P06801	NADP-dependent malic enzyme
S100a4		5	41.6	11.721	0.513347	P07091	Protein S100-A4
Hsp90aa1		42	52.8	84.787	0.395247	P07901	Heat shock protein HSP 90-alpha
S100a10		3	45.4	11.186	0.312502	P08207	Protein S100-A10
Sod1		6	43.5	15.942	0.118215	P08228	Superoxide dismutase [Cu-Zn]
Mdh2		12	47.6	35.611	-0.0601866	P08249	Malate dehydrogenase, mitochondrial
P4hb		13	26.5	57.058	-1.02624	P09103	Protein disulfide-isomerase
Ncl		24	33.7	76.722	0.0726611	P09405	Nucleolin
Pgk1		29	79.6	44.55	0.513183	P09411	Phosphoglycerate kinase 1
Calml3		8	45.6	16.837	0.653542	P0DP28;P0DP27;P0DP26;Q9D6P8;P20801	Calmodulin-like protein 3
Txn		7	65.7	11.675	0.413801	P10639	Thioredoxin
Fn1		27	20	272.53	-0.728993	P11276	Fibronectin;Anastellin
Hsp90ab1		46	61	83.28	0.693021	P11499;REV__Q8BL66	Heat shock protein HSP 90-beta
Tcp1		20	46.9	60.448	0.684232	P11983	T-complex protein 1 subunit alpha
Rpl7a		6	23.7	29.976	0.660545	P12970	60S ribosomal protein L7a
Gsn		11	22.4	85.941	0.0316867	P13020;CON__Q3SX14	Gelsolin
Ncam1		9	10.7	119.43	-1.55107	P13595	Neural cell adhesion molecule 1
Rps16		4	25.3	16.445	1.01359	P14131	40S ribosomal protein S16
Mdh1		8	31.7	36.511	0.0472832	P14152	Malate dehydrogenase, cytoplasmic
Rpsa		10	56.6	32.838	0.661171	P14206	40S ribosomal protein SA
Calr		7	20.9	47.994	-0.469949	P14211	Calreticulin
Rplp0		7	36.6	34.216	0.618615	P14869	60S acidic ribosomal protein P0
Nme1		10	77	17.208	-0.181215	P15532	Nucleoside diphosphate kinase A
Lgals1		11	94.1	14.866	0.611721	P16045	Galectin-1
Ldhb		3	14.4	36.572	-2.15209	P16125	L-lactate dehydrogenase B chain
Ctsa		5	16.9	53.844	-2.0511	P16675	Lysosomal protective protein;Lysosomal protective protein 32 kDa chain;Lysosomal protective protein 20 kDa chain
Eno1		23	69.8	47.14	0.541804	P17182;P17183	Alpha-enolase
Ptbp1		5	19.4	56.477	0.0941079	P17225;Q8BHD7	Polypyrimidine tract-binding protein 1
Cfl1		20	83.7	18.559	0.975654	P18760	Cofilin-1
Fasn		46	27.6	272.43	0.299346	P19096	Fatty acid synthase;[Acyl-carrier-protein] S-acetyltransferase;[Acyl-carrier-protein] S-malonyltransferase;3-oxoacyl-[acyl-carrier-protein] synthase;3-oxoacyl-[acyl-carrier-protein] reductase;3-hydroxyacyl-[acyl-carrier-protein] dehydratase;Enoyl-[acyl-carrier-protein] reductase;Oleoyl-[acyl-carrier-protein] hydrolase
Gstp1		5	36.2	23.609	0.49076	P19157;P46425	Glutathione S-transferase P 1
Serpinh1		7	24.5	46.533	-0.150614	P19324	Serpin H1
Vim		36	67.6	53.687	-0.935153	P20152;P15331;CON__Q6NT21;P08553;CON__Q14533;CON__O43790;CON__H-INV:HIT000292931;CON__P78385;P46660;P08551;CON__Q61726;Q9Z2T6;P03995;Q6IMF0;P97861;Q9ERE2;P19246	Vimentin
Tpm3		18	38.9	32.994	0.620811	P21107	Tropomyosin alpha-3 chain
Eno3		9	30	47.024	0.586631	P21550	Beta-enolase
Pnp		9	52.6	32.277	0.403426	P23492	Purine nucleoside phosphorylase
Bcat1		7	24.1	42.791	0.574643	P24288	Branched-chain-amino-acid aminotransferase, cytosolic
Msn		35	54.8	67.766	0.695975	P26041	Moesin
Ptma		7	36	12.254	0.992475	P26350	Prothymosin alpha;Prothymosin alpha, N-terminally processed;Thymosin alpha
Sars		8	22.5	58.388	0.704336	P26638	Serine--tRNA ligase, cytoplasmic
Pdia3		21	50.9	56.678	-0.866436	P27773	Protein disulfide-isomerase A3
Adh5		5	31.6	39.547	0.566239	P28474	Alcohol dehydrogenase class-3
Nap1l1		8	36.8	45.345	0.534388	P28656	Nucleosome assembly protein 1-like 1
Pabpc1		8	16.2	70.67	0.0840118	P29341	Polyadenylate-binding protein 1
Fkbp4		13	33.4	51.572	0.331287	P30416	Peptidyl-prolyl cis-trans isomerase FKBP4;Peptidyl-prolyl cis-trans isomerase FKBP4, N-terminally processed
Dbi		1	18.4	10	-0.473692	P31786	Acyl-CoA-binding protein
Ranbp1		8	64	23.596	0.577084	P34022	Ran-specific GTPase-activating protein
Prdx1		11	59.3	22.176	0.139144	P35700	Peroxiredoxin-1
Rpl12		4	30.9	17.804	0.758965	P35979	60S ribosomal protein L12
Fbln2		18	23.3	131.83	-1.08117	P37889	Fibulin-2
Tkt		23	54.7	67.63	0.623945	P40142	Transketolase
2002-09-01		8	37.4	41.525	0.325325	P42208	Septin-2
Cct8		16	40.7	59.555	0.69203	P42932	T-complex protein 1 subunit theta
Rplp1		3	66.7	11.475	0.259497	P47955	60S acidic ribosomal protein P1
Rpl5		11	39.4	34.4	0.447454	P47962	60S ribosomal protein L5
Rpl13		5	26.1	24.305	1.3682	P47963	60S ribosomal protein L13
Eif1;Eif1b		6	75.2	12.746	0.422636	P48024;Q9CXU9	Eukaryotic translation initiation factor 1;Eukaryotic translation initiation factor 1b
Tbca		5	52.8	12.758	0.956125	P48428	Tubulin-specific chaperone A
Lmna		20	36.4	74.237	-0.377612	P48678	Prelamin-A/C;Lamin-A/C
Hnrnpa1		17	56.2	34.196	0.547979	P49312	Heterogeneous nuclear ribonucleoprotein A1;Heterogeneous nuclear ribonucleoprotein A1, N-terminally processed
Psma2		4	21.8	25.926	0.303502	P49722	Proteasome subunit alpha type-2
Ahcy		6	20.6	47.688	0.944842	P50247	Adenosylhomocysteinase
S100a11		3	34.7	11.083	0.287421	P50543	Protein S100-A11
Pa2g4		15	38.3	43.698	0.475155	P50580	Proliferation-associated protein 2G4
Hdgf		4	28.7	26.268	1.17709	P51859	Hepatoma-derived growth factor
Pkm		36	74.2	57.844	0.546292	P52480	Pyruvate kinase PKM
Rpl10a		7	31.8	24.916	0.0128756	P53026	60S ribosomal protein L10a
Cnbp		6	40.4	19.592	0.87532	P53996	Cellular nucleic acid-binding protein
Adsl		4	15.5	54.866	0.839786	P54822	Adenylosuccinate lyase
Pltp		3	11	54.452	-1.72733	P55065	Phospholipid transfer protein
Cox6b1		2	29.1	10.071	0.853771	P56391	Cytochrome c oxidase subunit 6B1
Usp5		10	19.9	95.832	0.733565	P56399	Ubiquitin carboxyl-terminal hydrolase 5
Pdcd5		5	45.2	14.275	0.182177	P56812	Programmed cell death protein 5
Eef1d		11	52	31.293	-0.0919971	P57776	Elongation factor 1-delta
Actn4		23	33.7	104.98	0.447654	P57780;O88990	Alpha-actinin-4
Eef2		45	64	95.313	0.562199	P58252	Elongation factor 2
Tpm1		24	54.2	32.68	1.64858	P58771	Tropomyosin alpha-1 chain
Ruvbl1		6	18.9	50.213	0.545119	P60122	RuvB-like 1
Pcbp1		10	46.6	37.497	0.0220779	P60335	Poly(rC)-binding protein 1
Actb		24	71.5	41.736	0.286202	P60710;Q8BFZ3	Actin, cytoplasmic 1;Actin, cytoplasmic 1, N-terminally processed
Ube2n		4	31.6	17.138	-0.0326727	P61089;Q9CQ37	Ubiquitin-conjugating enzyme E2 N
Actr2		5	17.3	44.76	-0.120713	P61161	Actin-related protein 2
Actr1a;Actr1b		3	18.9	42.613	0.538596	P61164;Q8R5C5	Alpha-centractin;Beta-centractin
Arf1;Arf3;Arf2;Arf5		8	51.9	20.697	1.01633	P84078;P61205;Q8BSL7;P84084;P61750	ADP-ribosylation factor 1;ADP-ribosylation factor 3;ADP-ribosylation factor 2;ADP-ribosylation factor 5
Sumo2;Sumo3		2	23.2	10.871	0.086413	P61957;Q9Z172	Small ubiquitin-related modifier 2;Small ubiquitin-related modifier 3
Hnrnpk		11	32	50.976	0.401968	P61979	Heterogeneous nuclear ribonucleoprotein K
Ywhag		13	57.5	28.302	-0.0111372	P61982	14-3-3 protein gamma;14-3-3 protein gamma, N-terminally processed
Rps7		6	45.9	22.127	0.639028	P62082	40S ribosomal protein S7
Ywhae		20	73.3	29.174	0.303362	P62259	14-3-3 protein epsilon
Rps23		6	41.3	15.807	1.23589	P62267	40S ribosomal protein S23
Rps6		10	38.2	28.68	0.724774	P62754	40S ribosomal protein S6
Rab1A;Rab1b		4	30.7	22.677	-0.168449	P62821;Q9D1G1;P61027;Q9DD03;P61028;P55258;Q8K386	Ras-related protein Rab-1A;Ras-related protein Rab-1B
Rps15		3	27.6	17.04	1.22011	P62843	40S ribosomal protein S15
Rps28		4	52.2	7.8409	0.270138	P62858	40S ribosomal protein S28
Cycs		7	56.2	11.605	-0.115399	P62897;CON__P62894;P00015	Cytochrome c, somatic
Rpl32		5	38.5	15.86	1.07789	P62911;P17932	60S ribosomal protein L32
Rpl8		6	37.7	28.024	-0.396926	P62918	60S ribosomal protein L8
Ybx1		12	61.8	35.73	0.230431	P62960;Q9Z2C8	Nuclease-sensitive element-binding protein 1
Hspa8		32	58.8	70.87	0.8032	P63017;P17156;Q61696;P16627;P17879	Heat shock cognate 71 kDa protein
Tpt1		6	37.2	19.462	1.27291	P63028	Translationally-controlled tumor protein
Hspd1		11	29.3	60.955	-1.04537	P63038	60 kDa heat shock protein, mitochondrial
Ywhaz		16	60	27.771	0.406589	P63101	14-3-3 protein zeta/delta
Hmgb1		10	40.5	24.893	1.24966	P63158	High mobility group protein B1
Eif5a;Eif5a2		11	69.5	16.832	0.598515	P63242;Q8BGY2	Eukaryotic translation initiation factor 5A-1;Eukaryotic translation initiation factor 5A-2
Ppp2ca;Ppp2cb		7	32.4	35.608	0.629606	P63330;P62715	Serine/threonine-protein phosphatase 2A catalytic subunit alpha isoform;Serine/threonine-protein phosphatase 2A catalytic subunit beta isoform
Acta1;Actc1;Actg2;Acta2		13	30.2	42.051	0.830142	P68134;P68033;P63268;P62737	Actin, alpha skeletal muscle;Actin, alpha cardiac muscle 1;Actin, gamma-enteric smooth muscle;Actin, aortic smooth muscle
Gnb2l1		9	38.8	35.076	0.143224	P68040	Guanine nucleotide-binding protein subunit beta-2-like 1;Guanine nucleotide-binding protein subunit beta-2-like 1, N-terminally processed
Ywhaq		10	39.6	27.778	0.159538	P68254	14-3-3 protein theta
Kpnb1		12	18.7	97.183	0.537157	P70168	Importin subunit beta-1
Pebp1		10	89.3	20.83	0.306195	P70296	Phosphatidylethanolamine-binding protein 1;Hippocampal cholinergic neurostimulating peptide
Hint1		9	78.6	13.777	0.0321666	P70349	Histidine triad nucleotide-binding protein 1
Naca		4	25.6	23.384	0.153247	Q60817;P70670	Nascent polypeptide-associated complex subunit alpha;Nascent polypeptide-associated complex subunit alpha, muscle-specific form
Ctps1		7	17.8	66.682	0.18826	P70698;P70303	CTP synthase 1
Cct5		15	46.2	59.623	0.761106	P80316	T-complex protein 1 subunit epsilon
Cct6a		12	26.7	58.004	0.806572	P80317;Q61390	T-complex protein 1 subunit zeta
Cct3		18	48.1	60.629	0.885692	P80318	T-complex protein 1 subunit gamma
Rpl19		4	21.9	23.466	0.554918	P84099	60S ribosomal protein L19
Rpl10;Rpl10l		4	22	24.604	1.43429	Q6ZWV3;P86048	60S ribosomal protein L10;60S ribosomal protein L10-like
Mcm6		4	8.2	92.866	0.41539	P97311	DNA replication licensing factor MCM6
Psme1		8	36.1	28.673	-0.0261608	P97371	Proteasome activator complex subunit 1
Psme2		7	46.9	27.057	-0.160263	P97372	Proteasome activator complex subunit 2
G3bp1		7	22.4	51.828	-0.6085	P97855;P97379	Ras GTPase-activating protein-binding protein 1
Adamts1		2	3.4	105.8	-0.958131	P97857	A disintegrin and metalloproteinase with thrombospondin motifs 1
Rplp2		8	88.7	11.651	0.565393	P99027	60S acidic ribosomal protein P2
Nme2		10	78.9	17.363	0.8317	Q01768	Nucleoside diphosphate kinase B
Uba1		16	23.5	117.81	0.626439	Q02053;P31254	Ubiquitin-like modifier-activating enzyme 1
Fabp5		8	63.7	15.137	0.565175	Q05816	Fatty acid-binding protein, epidermal
Uap1l1		7	17.8	56.613	0.843963	Q3TW96;Q91YN5	UDP-N-acetylhexosamine pyrophosphorylase-like protein 1
Khsrp		7	12.4	76.775	0.911894	Q3U0V1	Far upstream element-binding protein 2
Pxdn		14	14	165.1	-1.83821	Q3UQ28	Peroxidasin homolog
Myl6		7	66.9	16.93	0.304553	Q60605;Q8CI43	Myosin light polypeptide 6
Hnrnpd		8	20.8	38.354	0.321827	Q60668	Heterogeneous nuclear ribonucleoprotein D0
Psmb6		6	42.9	25.378	0.196178	Q60692	Proteasome subunit beta type-6
Serpinb6		8	22.8	42.598	0.316219	Q60854	Serpin B6
Stip1		25	45.5	62.581	0.490711	Q60864	Stress-induced-phosphoprotein 1
Asns		16	37.4	64.282	0.275643	Q61024	Asparagine synthetase [glutamine-hydrolyzing]
Prdx2		10	65.7	21.778	0.150463	Q61171	Peroxiredoxin-2
Pafah1b2		3	28.8	25.581	0.205446	Q61206	Platelet-activating factor acetylhydrolase IB subunit beta
Hspa4		24	40.4	94.132	0.584175	Q61316;P48722	Heat shock 70 kDa protein 4
Fscn1		18	48.5	54.507	0.691961	Q61553	Fascin
Gdi2		17	52.6	50.537	0.239971	Q61598;P50396	Rab GDP dissociation inhibitor beta
Phgdh		10	25	56.585	0.44017	Q61753	D-3-phosphoglycerate dehydrogenase
Npm1		12	50.7	32.56	-0.0102388	Q61937	Nucleophosmin
Cstb		4	51	11.045	0.275701	Q62426	Cystatin-B
Btf3		6	41.7	22.031	0.230026	Q64152	Transcription factor BTF3
Hspe1		7	66.7	10.963	0.023202	Q64433	10 kDa heat shock protein, mitochondrial
Srm		8	39.7	33.995	0.557074	Q64674	Spermidine synthase
Vcl		5	6.7	116.72	0.953326	Q64727	Vinculin
Gart		9	13.3	107.5	0.708177	Q64737	Trifunctional purine biosynthetic protein adenosine-3;Phosphoribosylamine--glycine ligase;Phosphoribosylformylglycinamidine cyclo-ligase;Phosphoribosylglycinamide formyltransferase
Cltc		24	21.7	191.55	1.1046	Q68FD5	Clathrin heavy chain 1
Tpm4		14	53.2	28.467	1.14526	Q6IRU2	Tropomyosin alpha-4 chain
Cand1		13	14.6	136.33	0.522671	Q6ZQ38	Cullin-associated NEDD8-dissociated protein 1
Rps9		6	25.8	22.591	0.886352	Q6ZWN5	40S ribosomal protein S9
Eif2s1		7	29.8	36.108	0.306641	Q6ZWX6	Eukaryotic translation initiation factor 2 subunit 1
Tmsb10		3	50	5.0256	1.58637	Q6ZWY8;CON__P21752;P20065	Thymosin beta-10
Ppp2r1a		5	12.6	65.322	0.0182134	Q76MZ3;Q7TNP2	Serine/threonine-protein phosphatase 2A 65 kDa regulatory subunit A alpha isoform
Syncrip		8	14.9	69.632	0.441827	Q7TMK9	Heterogeneous nuclear ribonucleoprotein Q
Actn1		18	25.4	103.07	0.160164	Q7TPR4;Q9JI91	Alpha-actinin-1
Otub1		3	14.8	31.27	0.570937	Q7TQI3	Ubiquitin thioesterase OTUB1
Flnb		16	9.1	277.82	0.668924	Q80X90	Filamin-B
Aars		13	24.4	106.91	0.685231	Q8BGQ7	Alanine--tRNA ligase, cytoplasmic
Ganab		9	14.3	106.91	-1.30643	Q8BHN3	Neutral alpha-glucosidase AB
Ahsa1		6	32.5	38.117	0.133369	Q8BK64	Activator of 90 kDa heat shock protein ATPase homolog 1
Ipo5		11	13.4	123.59	0.396911	Q8BKC5;Q8BIV3	Importin-5
Eif1ax;Eif1a		5	41	16.46	0.259863	Q8BMJ3;Q60872	Eukaryotic translation initiation factor 1A, X-chromosomal;Eukaryotic translation initiation factor 1A
Nars		10	25.6	64.279	1.3149	Q8BP47	Asparagine--tRNA ligase, cytoplasmic
Flna		26	15.8	281.22	0.329863	Q8BTM8	Filamin-A
Etf1		6	21.1	49.03	0.576232	Q8BWY3	Eukaryotic peptide chain release factor subunit 1
2011-09-01		6	19.5	49.694	0.704394	Q8C1B7;Q9R1T4	Septin-11
Acat2		6	34	41.297	-0.0673878	Q8CAY6	Acetyl-CoA acetyltransferase, cytosolic
Eprs		8	7.3	170.08	0.385803	Q8CGC7	Bifunctional glutamate/proline--tRNA ligase;Glutamate--tRNA ligase;Proline--tRNA ligase
Eif3b		8	14.8	91.369	0.751541	Q8JZQ9	Eukaryotic translation initiation factor 3 subunit B
Psmd2		6	11.5	100.2	0.708227	Q8VDM4	26S proteasome non-ATPase regulatory subunit 2
Hnrnpu		4	10	87.917	-0.297546	Q8VEK3	Heterogeneous nuclear ribonucleoprotein U
Acot7		8	34.9	42.536	0.650122	Q91V12	Cytosolic acyl coenzyme A thioester hydrolase
Acly		18	26.9	119.73	0.532971	Q91V92	ATP-citrate synthase
Rnh1		10	38.4	49.816	1.04298	Q91VI7	Ribonuclease inhibitor
Fdps		4	13.3	40.581	0.485516	Q920E5	Farnesyl pyrophosphate synthase
Hnrnpab		11	32.3	30.831	0.25872	Q99020	Heterogeneous nuclear ribonucleoprotein A/B
Psat1		13	40.8	40.472	0.507195	Q99K85	Phosphoserine aminotransferase
Dctn2		7	24.4	44.116	0.660179	Q99KJ8	Dynactin subunit 2
St13		7	23.7	41.655	-0.160726	Q99L47	Hsc70-interacting protein
Psph		5	40.4	25.096	-0.28072	Q99LS3	Phosphoserine phosphatase
Park7		5	50.3	20.021	0.177852	Q99LX0	Protein deglycase DJ-1
Rpl17		6	37.5	21.423	1.11905	Q9CPR4	60S ribosomal protein L17
Mtap		6	42.4	31.062	0.463745	Q9CQ65	S-methyl-5-thioadenosine phosphorylase
Txndc17		4	41.5	14.015	-0.133953	Q9CQM5	Thioredoxin domain-containing protein 17
Glrx3		6	23.7	37.778	0.341373	Q9CQM9	Glutaredoxin-3
Rps21		5	59	9.1413	0.188013	Q9CQR2	40S ribosomal protein S21
Ywhab		10	40.7	28.086	-0.0266853	Q9CQV8	14-3-3 protein beta/alpha;14-3-3 protein beta/alpha, N-terminally processed
Ppid		8	24.9	40.742	0.551127	Q9CR16	Peptidyl-prolyl cis-trans isomerase D
Atic		20	49.3	64.217	0.289085	Q9CWJ9	Bifunctional purine biosynthesis protein PURH;Phosphoribosylaminoimidazolecarboxamide formyltransferase;IMP cyclohydrolase
Hnrnpa0		5	24.6	30.53	0.18124	Q9CX86	Heterogeneous nuclear ribonucleoprotein A0
Manf		2	19	20.373	-0.322983	Q9CXI5	Mesencephalic astrocyte-derived neurotrophic factor
Cacybp		7	41.5	26.51	0.835904	Q9CXW3	Calcyclin-binding protein
Serbp1		10	29	44.714	0.116879	Q9CY58	Plasminogen activator inhibitor 1 RNA-binding protein
Nsfl1c		7	25.9	40.709	-0.283211	Q9CZ44	NSFL1 cofactor p47
Gars		9	18	81.877	0.0785849	Q9CZD3	Glycine--tRNA ligase
Rpl15		7	32.8	24.146	1.04399	Q9CZM2	60S ribosomal protein L15
Pbdc1		3	21.2	22.223	1.07682	Q9D0B6	Protein PBDC1
Rars		10	21.2	75.673	0.537542	Q9D0I9	Arginine--tRNA ligase, cytoplasmic
Prps1;Prps2		3	15.1	34.834	0.689172	Q9D7G0;Q9CS42	Ribose-phosphate pyrophosphokinase 1;Ribose-phosphate pyrophosphokinase 2
Ppa1		11	47.8	32.667	0.580576	Q9D819	Inorganic pyrophosphatase
Eef1g		18	54.5	50.06	0.999517	Q9D8N0	Elongation factor 1-gamma
Pgam1		16	70.9	28.832	0.475907	Q9DBJ1;O70250	Phosphoglycerate mutase 1
Pgd		12	33.7	53.247	0.394621	Q9DCD0	6-phosphogluconate dehydrogenase, decarboxylating
Eif3f		5	24.4	37.984	0.47514	Q9DCH4	Eukaryotic translation initiation factor 3 subunit F
Paics		3	8.7	47.006	1.02511	Q9DCL9	Multifunctional protein ADE2;Phosphoribosylaminoimidazole-succinocarboxamide synthase;Phosphoribosylaminoimidazole carboxylase
Set		7	37.7	33.377	0.0477968	Q9EQU5	Protein SET
Prmt1		8	33.2	42.435	-0.442084	Q9JIF0;Q6PAK3	Protein arginine N-methyltransferase 1
Txnrd1		6	15	67.083	0.329548	Q9JMH6;Q9JLT4	Thioredoxin reductase 1, cytoplasmic
Psma6		7	37	27.372	-0.234253	Q9QUM9	Proteasome subunit alpha type-6
Prep		10	24.6	80.751	0.93531	Q9QUR6	Prolyl endopeptidase
Plec		11	4.7	534.18	-0.404205	Q9QXS1;Q8R0W0	Plectin
Plod3		10	22	84.921	-1.67573	Q9R0E1	Procollagen-lysine,2-oxoglutarate 5-dioxygenase 3
Esd		13	85.1	31.319	0.1399	Q9R0P3	S-formylglutathione hydrolase
Ptges3		3	23.1	18.721	0.343173	Q9R0Q7	Prostaglandin E synthase 3
Psma4		7	36.8	29.47	-0.0295401	Q9R1P0	Proteasome subunit alpha type-4
Psma1		6	26.6	29.546	0.242826	Q9R1P4	Proteasome subunit alpha type-1
Timm8a1		4	68	11.042	-0.243364	Q9WVA2;Q4FZG7	Mitochondrial import inner membrane translocase subunit Tim8 A
Tagln2		6	37.2	22.395	0.527118	Q9WVA4;Q9R1Q8	Transgelin-2
Eif2s3x;Eif2s3y		5	14.8	51.065	0.246723	Q9Z0N1;Q9Z0N2	Eukaryotic translation initiation factor 2 subunit 3, X-linked;Eukaryotic translation initiation factor 2 subunit 3, Y-linked
Eif3g		5	18.8	35.638	0.491603	Q9Z1D1	Eukaryotic translation initiation factor 3 subunit G
Ddx39b		12	39	49.035	0.734384	Q9Z1N5	Spliceosome RNA helicase Ddx39b
Clic1		9	55.2	27.013	0.550496	Q9Z1Q5	Chloride intracellular channel protein 1
Vars		10	11.6	140.21	0.288588	Q9Z1Q9	Valine--tRNA ligase
Psma5		9	51	26.411	0.422622	Q9Z2U1	Proteasome subunit alpha type-5
Hnrnpf		8	31.1	45.729	0.336835	Q9Z2X1	Heterogeneous nuclear ribonucleoprotein F;Heterogeneous nuclear ribonucleoprotein F, N-terminally processed
