# Supplementary material for: An atlas of ferroptosis-induced secretomes
Source: Cell Death Differ. 2025 Apr 25;32(11):1986–2008. doi: 10.1038/s41418-025-01517-4 (PMC12572367; doi:10.1038/s41418-025-01517-4)
Supplement: Supplementary file 4 — Table S2 [file 41418_2025_1517_MOESM4_ESM.xlsx]

## Sheet: Data
Table S2
T-test significant: no label means ns
T-test significant: WT, means signifcantly up in WT secretome
T-test significant: KO, means signifcantly up in GPX4 KO secretome
Proteins common with Table S1 are highlighted in yellow
Gene names	T-test Significant	Number of Peptides	Sequence coverage [%]	Mol. weight [kDa]	Mean Silac Ratios WT vs KO	Protein IDs	Protein names
Eef1b;Eef1b2	KO	7	45.8	24.693	0.236485	O70251;A0A087WS46;G3UX43;G3UZ47;M0QWK5;M0QWH8	Elongation factor 1-beta
Eef1d	KO	7	33.1	31.292	0.503413	Q80T06;P57776;A0A0R4J1L2;Q91VK2;A0A0R4J1E2;E9QN08;F6ZFU0;D3YY68;D3YUQ9;D3Z7N2;D3YZT9	Elongation factor 1-delta
Erh	KO	3	27.9	12.259	0.143259	P84089;A0A1W2P7H9;A0A1W2P7T3;G3UW85	Enhancer of rudimentary homolog
Gm9242;Gm6793	KO	17	50.1	37.14	0.150622	J3QNY1;B2RXM2
Sfpq	KO	23	35.6	75.441	0.31326	Q8VIJ6	Splicing factor, proline- and glutamine-rich
Snrpa	KO	9	39.7	31.835	0.492914	Q62189;D3Z0S6;F8VQ88;D6RI83	U1 small nuclear ribonucleoprotein A
Tpm3-rs7	KO	16	47.6	28.991	0.273791	D3Z2H9
Anxa2	WT	7	48	21.856	-0.28483	B0V2N7;P07356;B0V2N8;B0V2N5	Annexin;Annexin A2
Arhgdia	WT	7	48	23.407	-0.0609116	Q99PT1	Rho GDP-dissociation inhibitor 1
Cdc42	WT	3	19.4	21.258	-0.298532	P60766	Cell division control protein 42 homolog
Erp44	WT	4	9.9	46.852	-0.856749	Q9D1Q6	Endoplasmic reticulum resident protein 44
Gabarapl2	WT	5	38.5	13.667	-0.261676	P60521	Gamma-aminobutyric acid receptor-associated protein-like 2
Hspa5	WT	23	45.2	72.421	-0.65866	P20029	78 kDa glucose-regulated protein
Mcfd2	WT	3	28.3	16.168	-2.22749	Q8K5B2;D3Z1G3	Multiple coagulation factor deficiency protein 2 homolog
Naca	WT	3	19.5	23.384	-0.597311	Q60817;P70670	Nascent polypeptide-associated complex subunit alpha;Nascent polypeptide-associated complex subunit alpha, muscle-specific form
Pfdn5	WT	3	33.8	17.356	-0.184772	Q9WU28;E9PVG3;E9PZ62;E9Q5Q8;E9Q093;H7BWX1	Prefoldin subunit 5
Ppa1	WT	10	47.4	32.667	-0.39749	Q9D819	Inorganic pyrophosphatase
Ptges3	WT	3	30.8	14.982	-1.33913	D3Z7C6;Q9R0Q7	Prostaglandin E synthase 3
Rbbp4	WT	8	30.8	47.655	-0.499953	Q60972	Histone-binding protein RBBP4
Sf3a1	WT	8	15.7	88.544	-0.43716	Q8K4Z5	Splicing factor 3A subunit 1
Tubb5	WT	22	63.3	49.67	-0.0407655	P99024	Tubulin beta-5 chain
Uba1	WT	7	9.6	117.81	0.0738113	Q02053	Ubiquitin-like modifier-activating enzyme 1
Ybx1	WT	8	42.5	35.73	-0.567138	P62960;A2BGG7;A0A0A0MQD2;B2RUF0;Q9Z2C8	Nuclease-sensitive element-binding protein 1
Aars		5	7.6	106.91	-0.474734	Q8BGQ7	Alanine--tRNA ligase, cytoplasmic
Acat2;Acat3		7	27.2	41.297	1.5354	Q8CAY6;G3XA25;Q80X81;F2Z459	Acetyl-CoA acetyltransferase, cytosolic
Acly		6	6.9	120.79	0.361319	Q3V117;Q91V92;Q3TS02	ATP-citrate synthase
Acot7		4	14.6	42.826	0.468844	E9PYH2;Q91V12	Cytosolic acyl coenzyme A thioester hydrolase
Acp1		2	12.7	17.922	0.622181	Q561M1;Q9D358;A0A1W2P7X3	Low molecular weight phosphotyrosine protein phosphatase
Acta1;Actc1;Actg2;Acta2		14	31.8	42.051	-0.0426971	P68134;P68033;P63268;P62737;A0A1D5RM20;D3Z2K3;D3YZY0	Actin, alpha skeletal muscle;Actin, alpha cardiac muscle 1;Actin, gamma-enteric smooth muscle;Actin, aortic smooth muscle
Actb		25	77.3	41.736	0.010386	P60710;E9Q1F2;E9Q5F4;E9Q2D1	Actin, cytoplasmic 1;Actin, cytoplasmic 1, N-terminally processed
Actg1		25	77.3	41.792	0.236157	P63260;G3UZ07;G3UYG0;B1ATY1;E9Q606;F8WGM8;F6WX90;V9GXQ2;A0A0U1RQ96;E9Q3M9	Actin, cytoplasmic 2;Actin, cytoplasmic 2, N-terminally processed
Actn1		47	65.7	103.07	0.504966	Q7TPR4;A1BN54;O88990;D3YY95	Alpha-actinin-1
Actn4		43	56.3	107.11	0.0563784	A0A1L1SV25;P57780;E9Q2W9;A0A1L1SVJ6;D3Z0L8;D3Z761;Q91ZE6;E9PX29	Alpha-actinin-4
Adam10		6	18.7	57.791	-1.26965	E9PYF2;O35598;D3Z1E6	Disintegrin and metalloproteinase domain-containing protein 10
Adh5		4	11.8	39.547	-0.0562605	P28474;A0A0G2JGS3;Q64437	Alcohol dehydrogenase class-3
Aebp1		10	12.5	128.36	-1.25977	Q640N1;A0A0R4J0C4;Q9D2L5	Adipocyte enhancer-binding protein 1
Ahcy		10	29.6	47.688	0.148376	P50247;A2ALT5	Adenosylhomocysteinase
Ahnak		90	41.9	604.25	0.304435	E9Q616;G5E8K8
Aimp1		2	10.3	35.166	0.249142	Q3UZG4;P31230;A0A0G2JDH0;A0A0G2JEU9;A0A0G2JDV0;A0A0G2JDW6	Aminoacyl tRNA synthase complex-interacting multifunctional protein 1;Endothelial monocyte-activating polypeptide 2
Ak2		10	54	26.468	-0.0207741	Q9WTP6;F7BP55	Adenylate kinase 2, mitochondrial;Adenylate kinase 2, mitochondrial, N-terminally processed
Akr1a1		4	13.8	36.586	-0.144648	Q9JII6;B1AXW3	Alcohol dehydrogenase [NADP(+)]
Akr1b1;Akr1b3		12	45.9	35.732	0.291551	P45376;D3YVJ7	Aldose reductase
Alb		11	19.1	68.692	-1.13936	P07724	Serum albumin
Aldoa;Aldoart1		15	56.9	39.355	0.125354	P05064;A6ZI44;Q9CPQ9;A6ZI46;D3YWI1;A0A0U1RPN8;D3Z510;D3YV98;A0A0U1RPT5;A6ZI47;P05063	Fructose-bisphosphate aldolase A;Fructose-bisphosphate aldolase
Alyref2;Alyref		1	5	23.785	0.432385	G3X9I4;Q9JJW6;O08583	Aly/REF export factor 2;THO complex subunit 4
Amy2		11	34.1	57.318	-0.946444	P00688;E9PV85;P00687;D3YYQ5	Pancreatic alpha-amylase
Anxa1		15	54.6	38.734	-0.0506477	P10107;E9QAQ7;A2BH40	Annexin A1
Api5		4	10.5	56.784	0.445591	O35841	Apoptosis inhibitor 5
Apob		4	1.1	503.9	-1.0632	E9Q1Y3;E9Q414	Apolipoprotein B-100;Apolipoprotein B-48
App		17	26.9	86.721	-1.78404	P12023	Amyloid beta A4 protein;N-APP;Soluble APP-alpha;Soluble APP-beta;C99;Beta-amyloid protein 42;Beta-amyloid protein 40;C83;P3(42);P3(40);C80;Gamma-secretase C-terminal fragment 59;Gamma-secretase C-terminal fragment 57;Gamma-secretase C-terminal fragment 50;C31
Arf1;Arf3;Arf2		7	54.7	20.697	0.0414267	P84078;P61205;Q8BSL7;D3YV25;E9Q2C2	ADP-ribosylation factor 1;ADP-ribosylation factor 3;ADP-ribosylation factor 2
Arpc2		4	16.9	32.512	-0.114816	D3YXG6;Q9CVB6	Actin-related protein 2/3 complex subunit 2
Asah1		7	21.3	44.669	-2.04772	Q9WV54;D3Z505	Acid ceramidase;Acid ceramidase subunit alpha;Acid ceramidase subunit beta
Asf1a		4	35.3	22.942	0.0700494	Q9CQE6;A0A1W2P7K2;A0A1W2P7E1;Q9DAP7	Histone chaperone ASF1A
Asna1		6	21.3	38.822	0.246702	O54984;A0A1B0GRE1	ATPase Asna1
Atic		19	47.5	64.217	0.565816	Q9CWJ9	Bifunctional purine biosynthesis protein PURH;Phosphoribosylaminoimidazolecarboxamide formyltransferase;IMP cyclohydrolase
Atp6ap1		6	21	45.534	-1.36388	Q3TKX1;Q9R1Q9;B7FAU3;F6X9J0;B7FAU7;F6ZE56	V-type proton ATPase subunit S1
Atxn10		13	32	53.706	0.15608	P28658	Ataxin-10
Atxn2l		7	8	105.44	0.120086	Q3TGG2;E9Q5Q0;A0A0U1RPL0;Q7TQH0;F6V8M6;F6U2C2;E9QM77;O70305	Ataxin-2-like protein
AU040320;Kiaa0319l		4	4.4	119.43	-1.31272	Z4YK56;Q8K135;A2A786;A2A787;A2A788	Dyslexia-associated protein KIAA0319-like protein
Axl		9	16	97.222	-1.53357	Q6PE80;Q00993;F6YPR4	Receptor protein-tyrosine kinase;Tyrosine-protein kinase receptor UFO
B2m		7	73.1	13.779	-1.08717	P01887	Beta-2-microglobulin
B4galt5		1	2.1	44.814	-2.47065	Q9JMK0	Beta-1,4-galactosyltransferase 5
Bag3		11	31.9	61.859	0.0475175	Q9JLV1	BAG family molecular chaperone regulator 3
Bag6		6	8.9	113.37	-0.581001	G3UYQ2;A0A1B0GX81;G3UZT6;Q3UF95;Q9Z1R2;G3UXT8;G3UYZ0;G3V013;S4R183	Large proline-rich protein BAG6
Bcat1		10	36.3	42.791	0.179717	P24288;E9Q4K3;Q8CBC8;B2KFA8;B2KFA9;A0A0N4SV61;F6YUH3	Branched-chain-amino-acid aminotransferase, cytosolic;Branched-chain-amino-acid aminotransferase
Bcl10		4	20.6	25.948	1.02531	Q9Z0H7	B-cell lymphoma/leukemia 10
Bgn		12	36.9	41.639	-1.74327	P28653;P28654	Biglycan
Bin1		7	27	52.763	0.0181032	Q6P1B9;O08539	Myc box-dependent-interacting protein 1
Blvrb		3	14.2	26.647	1.14815	E9PZC3;Q923D2;E9PZC4;A0A0U1RPU7	Flavin reductase (NADPH)
Bop1		4	9.2	82.545	0.10675	P97452	Ribosome biogenesis protein BOP1
Btf3		3	26.5	22.031	-0.569608	Q64152	Transcription factor BTF3
Bub3		4	18.2	36.766	-0.325811	A0A140LHA2;Q9WVA3;A0A140LI47;A0A140LJ21;A0A140LIM5	Mitotic checkpoint protein BUB3
Cacybp		5	24	26.51	-0.11832	Q9CXW3;A0A0A6YY29	Calcyclin-binding protein
Cald1		13	30.4	60.452	-0.0288041	Q8VCQ8;E9QA16;S4R1T7;E9Q0M9;D3Z6I7;E9QA15;F6ZAW1;F6QLP8;F6RGN9;E9Q9F3;F6T2Z7
Calm1;Calml3		8	49	16.837	0.249334	P0DP28;P0DP27;P0DP26;Q3UKW2;Q9D6P8;G3UZ90;G3UX57;P20801	Calmodulin-like protein 3
Calr		10	33.7	47.994	-0.921994	P14211	Calreticulin
Calu		21	59.7	37.063	-1.08239	O35887;G3UWV3;G3V004;G3UWR0;G3UY49;G3UXA8;G3UXA3	Calumenin
Cand1		15	16.7	136.33	-0.0815772	Q6ZQ38	Cullin-associated NEDD8-dissociated protein 1
Cap1		6	18.1	51.564	-0.233445	P40124;B1ARS0;D3YTR7;Q9CYT6	Adenylyl cyclase-associated protein 1;Adenylyl cyclase-associated protein
Capg		3	11.2	38.768	0.511952	Q99LB4;P24452	Macrophage-capping protein
Caprin1		5	10.5	78.168	-0.0652705	Q60865;F6YLI0	Caprin-1
Cars		7	8.8	94.859	-0.115597	Q9ER72;A0A140LIB6	Cysteine--tRNA ligase, cytoplasmic
Cbx3		3	20.2	20.811	-0.515068	Q9DCC5;P23198;D3Z1A9;D3Z313	Chromobox protein homolog 3
Ccl2		5	27	16.326	-1.41646	P10148	C-C motif chemokine 2
Ccl9		8	40.2	13.871	-2.11768	P51670	C-C motif chemokine 9;CCL9(29-101);CCL9(30-101);CCL9(31-101)
Cct2		12	30.3	57.477	-0.230992	P80314;A0A1W2P7B7;A0A1W2P6Q3	T-complex protein 1 subunit beta
Cct3		14	33.4	60.629	0.424674	P80318;E9Q133;Q3U0I3;F6Q609;F6ZVG8	T-complex protein 1 subunit gamma
Cct4		9	21.4	54.861	0.189413	G5E839;P80315;G3UXF3;G3UXG2;G3UYW5	T-complex protein 1 subunit delta
Cct5		17	44.7	59.623	-0.0757134	P80316;E0CZA1	T-complex protein 1 subunit epsilon
Cct6a		18	40.5	58.004	0.0361681	P80317;Q61390;B1AT05	T-complex protein 1 subunit zeta
Cct7		10	25.7	59.652	0.808879	P80313;A0A0N4SV00	T-complex protein 1 subunit eta
Cct8		19	35.4	59.555	0.332498	P42932;H3BL49;H3BJB6;H3BLL1;H3BKG2;H3BKR8	T-complex protein 1 subunit theta
Cdc37		12	34.3	44.593	0.431292	Q61081;A0A1L1STC0	Hsp90 co-chaperone Cdc37;Hsp90 co-chaperone Cdc37, N-terminally processed
Cdh2		6	6.8	99.795	-1.64853	P15116;D3YYT0	Cadherin-2
Cdsn		9	23	54.312	-1.74862	Q7TPC1	Corneodesmosin
Cela2a		4	28.4	28.913	-1.45182	P05208	Chymotrypsin-like elastase family member 2A
Cela3b		6	29.4	28.904	-4.58668	Q9CQ52;A2A9U8	Chymotrypsin-like elastase family member 3B
Celf1		2	4.3	52.178	0.0866479	A0A0R4J0T5;P28659	CUGBP Elav-like family member 1
Cfl1		13	68.7	18.559	-0.0456523	P18760;F8WGL3;P45591	Cofilin-1
Chka		4	11.3	51.984	-1.13467	O54804;F7AYX1;Q5J2U5;F6S062	Choline kinase alpha
Chmp4b		8	44.6	24.936	0.146768	Q9D8B3;Q9D7F7	Charged multivesicular body protein 4b
Chmp5		2	10.5	24.575	2.04485	Q9D7S9	Charged multivesicular body protein 5
Chst14		6	18.9	43.144	-1.89012	Q80V53;A2AQV2	Carbohydrate sulfotransferase 14
Cks1b;Cks1brt		4	65.8	9.6601	0.568155	P61025;Q3UNC9;V9GWZ0;D3YXP1	Cyclin-dependent kinases regulatory subunit 1;Cyclin-dependent kinases regulatory subunit
Cks2		3	32.9	9.8742	-0.466098	P56390	Cyclin-dependent kinases regulatory subunit 2
Clint1		14	26.5	67.73	0.682186	Q5SUH7;Q99KN9;Q5SUH6	Clathrin interactor 1
Clstn1		28	37.1	108.9	-1.65182	Q9EPL2	Calsyntenin-1;Soluble Alc-alpha;CTF1-alpha
Clta		3	18.1	23.478	0.0903115	B1AWE0;Q6PFA2;B1AWE1;B1AWD8;B1AWD9;O08585	Clathrin light chain A
Cltc		14	12	191.98	0.318472	Q5SXR6;Q68FD5;F6Z1R4	Clathrin heavy chain;Clathrin heavy chain 1
Cndp2		3	7.8	52.767	-0.117396	Q9D1A2	Cytosolic non-specific dipeptidase
Cnn3		8	31.2	36.428	0.175362	Q9DAW9;A0A0G2JDV8;A0A0G2JFI6;A0A0G2JFC8;A0A0G2JFG3;A0A1L1SRL1;A0A1L1SUB2;A0A1L1SRV0;Q08091	Calponin-3
Coa7		4	17.7	25.617	-0.0204105	Q921H9	Cytochrome c oxidase assembly factor 7
Col1a1		36	38.5	138.03	-1.41678	P11087;CON__Q862S4	Collagen alpha-1(I) chain
Col1a2		66	70.9	129.56	-1.57383	Q01149;E0CXI2	Collagen alpha-2(I) chain
Col5a2		16	17.3	145.02	-1.6755	Q3U962	Collagen alpha-2(V) chain
Col6a1		6	8.4	108.49	-1.27	Q04857	Collagen alpha-1(VI) chain
Cops3		2	8	47.832	0.0736831	O88543;D3Z036;F6YCA7	COP9 signalosome complex subunit 3
Coro1c		3	5.9	53.12	0.307545	Q9WUM4;E9PZJ0;E9PVJ1;E9PX03	Coronin-1C
Cp		5	5.6	121.08	-1.6748	G3X9T8;G3X8Q5;E9PZD8;Q61147;G3UXG1	Ceruloplasmin
Cpa1		7	29.4	47.384	-2.26029	Q7TPZ8	Carboxypeptidase A1
Cpe		26	58	53.255	-1.50015	Q00493	Carboxypeptidase E
Crim1		3	2.6	114.07	-2.71265	Q9JLL0	Cysteine-rich motor neuron 1 protein
Csf1		7	15.4	60.648	-1.834	P07141;F6RNW8;D3Z090;D3YTW1	Macrophage colony-stimulating factor 1;Processed macrophage colony-stimulating factor 1
Csrp1		4	25.4	20.583	0.626953	P97315	Cysteine and glycine-rich protein 1
Cst3		6	53.6	15.531	-1.5389	P21460;A2APX3	Cystatin-C
Cstb		6	49	11.045	-0.0482443	Q62426	Cystatin-B
Cstf2		6	12.2	61.341	0.0684644	Q8BIQ5;A2AEK1;A2AEK3	Cleavage stimulation factor subunit 2
Cstf2t		7	13.1	65.862	0.0765331	Q8C7E9	Cleavage stimulation factor subunit 2 tau variant
Ctgf		15	49.1	37.824	-1.36919	P29268;H3BJW0;H3BK14	Connective tissue growth factor
Ctnna1		11	21.1	100.11	-0.0797475	P26231;E0CXB9;Q65CL1;Q61301	Catenin alpha-1
Ctsa		14	31.7	55.726	-1.27129	G3X8T3;P16675;A2A5J8;A2A5J6	Carboxypeptidase;Lysosomal protective protein;Lysosomal protective protein 32 kDa chain;Lysosomal protective protein 20 kDa chain
Ctsb		13	42.2	37.279	-1.48935	P10605	Cathepsin B;Cathepsin B light chain;Cathepsin B heavy chain
Ctsd		11	32.2	44.215	-1.35547	F8WIR1;P18242;F6Y6L6;A0A1B0GT66	Cathepsin D
Ctsl		15	47	37.547	-1.42012	P06797;Q9JI81	Cathepsin L1;Cathepsin L1 heavy chain;Cathepsin L1 light chain
Cttn		5	9.4	57.086	0.0761487	Q921L6;Q60598	Src substrate cortactin
Cxcl1		2	32.3	10.254	-2.70614	P12850	Growth-regulated alpha protein;KC(5-72)
Dag1		11	19.4	96.904	-1.40479	Q62165	Dystroglycan;Alpha-dystroglycan;Beta-dystroglycan
Dap		4	39.2	11.154	0.487145	Q91XC8;A0A087WRC6;A0A087WR57	Death-associated protein 1
Dbi		2	25.2	15.228	-0.0703154	Q4VWZ5;P31786;D3Z563;M0QWU8	Acyl-CoA-binding protein
Dcbld2		11	19.5	83.773	-1.20429	Q91ZV3	Discoidin, CUB and LCCL domain-containing protein 2
Ddah1		3	12.6	31.381	-0.114082	Q9CWS0;D3YU15	N(G),N(G)-dimethylarginine dimethylaminohydrolase 1
Ddi2		3	10	44.59	-0.0328345	A2ADY9	Protein DDI1 homolog 2
Ddx1		5	8.4	82.499	-0.273846	Q91VR5	ATP-dependent RNA helicase DDX1
Ddx39b;Ddx39a		7	19.9	49.035	0.231192	Q9Z1N5;Q8VDW0;D6RHT5;G3UXI6	Spliceosome RNA helicase Ddx39b;ATP-dependent RNA helicase DDX39A
Ddx5		17	31.4	69.265	0.429425	Q8BTS0;Q61656;S4R1I6;B1ARC0;B1ARB9;S4R1E3	Probable ATP-dependent RNA helicase DDX5
Dnaja1		4	13.6	44.868	0.0352595	P63037;B1AXY1;B1AXX9;B1AXY0	DnaJ homolog subfamily A member 1
Dnaja2		5	13.3	45.745	-0.0874126	Q9QYJ0	DnaJ homolog subfamily A member 2
Dnajb1		12	37.4	38.167	-0.102069	Q9QYJ3;Q3TYL7	DnaJ homolog subfamily B member 1
Dnajb4		6	21.1	37.781	-0.52567	Q9D832	DnaJ homolog subfamily B member 4
Dnajc7		7	15.2	56.475	0.136529	Q9QYI3;F7BTP8;A2A5E1	DnaJ homolog subfamily C member 7
Dpysl2		7	18.7	62.277	0.171935	O08553;Q71H75;Q6P1J1;P97427	Dihydropyrimidinase-related protein 2
Dstn		6	41.8	18.521	-0.098488	Q9R0P5	Destrin
Dut		6	48.8	17.384	0.0928285	Q9CQ43;Q8VCG1
Ecm1		9	22.5	62.832	-1.91175	Q61508;D3Z0U9;D3Z038;D3YV22;D3YZV0	Extracellular matrix protein 1
Eef1a1		24	66.9	50.113	0.244062	P10126;D3YZ68;D3Z3I8	Elongation factor 1-alpha 1
Eef1g		15	34.8	50.06	0.106073	Q9D8N0	Elongation factor 1-gamma
Eef2		37	54.7	95.313	0.0193884	P58252	Elongation factor 2
Efemp2		10	27.3	51.349	-1.48008	G5E8D6;Q9WVJ9;E9Q3N9;F6Z1C2;E9Q3F3;F7AYH6;E9Q1U0;E9Q2A0;E9Q2T8	EGF-containing fibulin-like extracellular matrix protein 2
Efhd2		3	13.3	26.8	0.0727232	Q8C845;Q9D8Y0;Q9D4J1	EF-hand domain-containing protein D2
Eftud2		4	4.6	108.34	0.288512	G3UZ34;A2AH85;O08810;G3UXK8	116 kDa U5 small nuclear ribonucleoprotein component
Ehd1		6	14.4	60.602	0.170867	Q9WVK4;Q9QXY6	EH domain-containing protein 1
Eif2a		3	5.7	64.403	-0.178698	Q8BJW6;D3YZZ6	Eukaryotic translation initiation factor 2A;Eukaryotic translation initiation factor 2A, N-terminally processed
Eif2s2		7	21.1	38.092	0.440809	Q99L45;E0CXJ3	Eukaryotic translation initiation factor 2 subunit 2
Eif3b		2	3.1	91.369	-1.33453	Q8JZQ9	Eukaryotic translation initiation factor 3 subunit B
Eif3g		4	15.6	35.638	-0.231735	Q9Z1D1	Eukaryotic translation initiation factor 3 subunit G
Eif3i		12	54.5	36.46	0.0377878	Q9QZD9;A2AE03	Eukaryotic translation initiation factor 3 subunit I
Eif4a1;Eif4a2		16	38.2	46.153	0.658214	P60843;Q8BTU6;P10630;E9Q561;A2AFK7;E9PV04;A0A0N4SVP8;Q91VC3;D6RJ60;D6RJ11;A0A0N4SVM5	Eukaryotic initiation factor 4A-I;Eukaryotic initiation factor 4A-II;Eukaryotic initiation factor 4A-II, N-terminally processed
Eif4g1		5	4.7	145.31	0.15198	A0A0J9YUS5;E9PVC6;E9Q9E1;E9PVC5;Q6NZJ6;A0A0J9YVC1;A0A0J9YUC1;E9Q770	Eukaryotic translation initiation factor 4 gamma 1
Eif4h		3	19.4	27.341	0.423094	Q9WUK2	Eukaryotic translation initiation factor 4H
Eif5a;Eif5a2		10	85.1	16.832	-0.0606648	P63242;A0A0A0MQM0;Q8BGY2;J3QPS8	Eukaryotic translation initiation factor 5A-1;Eukaryotic translation initiation factor 5A;Eukaryotic translation initiation factor 5A-2
Eif6		4	27.3	26.511	0.244099	O55135;A6PWZ2;D6RG53;D6RJJ3;B1AZQ4	Eukaryotic translation initiation factor 6
Elavl1		9	35	36.169	0.67276	P70372	ELAV-like protein 1
Eno1		17	53.9	47.14	-0.0588216	P17182;Q6PHC1;B0QZL1;B1ARR7;B1ARR6;D3Z6E4;A0A0N4SUX5;P17183;A0A0N4SUI6;D3YVD3;D3Z2S4;A0A0N4SUW8;Q5SX61;Q5SX60;J3QPZ9	Alpha-enolase;Enolase
Epg5		1	0.5	290.8	-0.848401	Q80TA9	Ectopic P granules protein 5 homolog
Esd		9	47.5	32.829	0.111093	H3BKH6;Q9R0P3;H3BJP2;H3BLJ9;H3BJL6;H3BK43;H3BJC6;H3BL99	S-formylglutathione hydrolase
Etf1		8	22.4	49.03	-0.137172	Q8BWY3	Eukaryotic peptide chain release factor subunit 1
Ewsr1		3	7.8	64.988	0.239031	Q5SUT0;Q5SUS9;Q61545	RNA-binding protein EWS
Ezr		8	13.3	69.406	-0.146301	P26040	Ezrin
Fabp5		10	73.3	15.137	-0.112877	Q05816	Fatty acid-binding protein, epidermal
Fam136a		3	24.6	15.674	0.977756	Q9CR98;A0A0N4SWI4;A0A140T8T1	Protein FAM136A
Fam3c		4	22.8	21.486	-1.92687	G3X9I1;G5E911;Q91VU0;E9Q6F0	Protein FAM3C
Fam50a		4	16.5	40.251	0.397251	Q9WV03;Q9WTJ8	Protein FAM50A
Fasn		8	4	272.43	0.798853	P19096;A0A0U1RNJ1	Fatty acid synthase;[Acyl-carrier-protein] S-acetyltransferase;[Acyl-carrier-protein] S-malonyltransferase;3-oxoacyl-[acyl-carrier-protein] synthase;3-oxoacyl-[acyl-carrier-protein] reductase;3-hydroxyacyl-[acyl-carrier-protein] dehydratase;Enoyl-[acyl-carrier-protein] reductase;Oleoyl-[acyl-carrier-protein] hydrolase
Fbln2		10	9.8	131.83	-1.05861	P37889	Fibulin-2
Fbln5		1	2.5	50.193	0.110497	Q9WVH9	Fibulin-5
Fdps		6	9.2	95.222	0.706361	A0A0G2JEA5;Q920E5;A0A0G2JEB3;A0A0G2JDJ5;A0A0G2JE82	Farnesyl pyrophosphate synthase
Fis1		3	24.1	16.265	0.555423	G3X9U9;Q9CQ92	Mitochondrial fission 1 protein
Fkbp10		15	37.5	64.697	-2.17137	Q61576;A2A4H9;F6W360	Peptidyl-prolyl cis-trans isomerase FKBP10
Fkbp1a		2	25	11.922	0.500913	P26883;F6X9I3	Peptidyl-prolyl cis-trans isomerase FKBP1A;Peptidyl-prolyl cis-trans isomerase
Fkbp4		13	34.1	51.572	-0.136933	P30416;F6S2D5;F7CAT1	Peptidyl-prolyl cis-trans isomerase FKBP4;Peptidyl-prolyl cis-trans isomerase FKBP4, N-terminally processed;Peptidyl-prolyl cis-trans isomerase
Flna		28	15.7	280.5	-0.394873	B7FAU9;Q8BTM8;B7FAV1;F6XC15;J3JS91;F6Z2C0	Filamin-A
Flnb		28	15.6	277.82	-0.012098	Q80X90	Filamin-B
Flnc		36	20.1	291.12	-0.247064	Q8VHX6	Filamin-C
Fn1		53	29.6	260.13	-1.79616	Q3UHL6;A0A087WR50;A0A087WS56;P11276;B9EHT6;A0A087WSN6;B7ZNJ1;Q4KL80;A0A087WS99;A0A087WQW8;A0A087WSU6;A0A087WQE0	Fibronectin;Anastellin
Fth1		4	23.1	21.066	-0.952908	P09528	Ferritin heavy chain;Ferritin heavy chain, N-terminally processed
Fubp1		21	36.1	67.443	0.579658	Q3TUE1;A0A0G2JGW9;A0A0G2JFY5;Q3UUU2;Q91WJ8;A0A0G2JG00;A0A0G2JFK2;A0A0G2JG96;A0A0G2JGV9;A0A0G2JE55;A0A0G2JGT1;A0A0A6YVV5	Far upstream element-binding protein 1
Fus		10	22.4	52.601	0.368233	Q8CFQ9;P56959;G3UXT7;G3UZD2;Q91VQ2	RNA-binding protein FUS
G3bp1		11	32.5	51.828	0.29068	P97855;A0A0J9YUY8;A0A0J9YTQ8	Ras GTPase-activating protein-binding protein 1
G6pdx		9	20.4	59.262	0.200444	Q00612;A3KG36;G3UWD6;P97324	Glucose-6-phosphate 1-dehydrogenase X;Glucose-6-phosphate 1-dehydrogenase
Gabarap;Gabarapl1		4	29.9	13.918	0.20364	Q9DCD6;B1AR50;Q8R3R8	Gamma-aminobutyric acid receptor-associated protein;Gamma-aminobutyric acid receptor-associated protein-like 1
Gapdh;Gm3839		19	66.3	38.653	0.209721	A0A0A0MQF6;P16858;S4R257;S4R1W1;S4R1W8;V9GX06;V9GXA7;A0A0R4J0X7;S4R2G5;Q64467;S4R1N5;V9GXK0	Glyceraldehyde-3-phosphate dehydrogenase
Gars		6	9.3	81.877	-0.0962339	Q9CZD3	Glycine--tRNA ligase
Gclm		7	30.7	30.534	0.183197	O09172;H3BJA3;A0A0G2JDI4;F6VNW5	Glutamate--cysteine ligase regulatory subunit
Gdi2		8	23.1	50.537	-0.045729	Q61598;D6RI86;P50396	Rab GDP dissociation inhibitor beta
Glg1		9	10.8	132.35	-1.27094	F8WHM5;Q61543;F6RSH1;E9PWD8	Golgi apparatus protein 1
Glrx3		4	16	37.778	-0.0750273	Q9CQM9;A0A1B0GS58;A0A1B0GT04	Glutaredoxin-3
Gm20390;Nme2		13	65.5	30.2	-0.0191189	E9PZF0;Q01768;Q5NC79	Nucleoside diphosphate kinase;Nucleoside diphosphate kinase B
Gm28062;Hnrnpu		5	10.3	86.805	0.20371	G3XA10;Q8VEK3;A0A087WPX7	Heterogeneous nuclear ribonucleoprotein U
Gm5814;Mrfap1		2	26.4	14.162	0.0854246	J3QP80;Q9CQL7	MORF4 family-associated protein 1
Gm8797;Uba52;Kxd1;Ubc;Ubb;Rps27a;Gm5239		4	55.8	8.7279	0.698625	A0A0A6YW67;E9Q9J0;E9Q4P0;E9Q5F6;E9QNP0;Q5SX22;P62984;P62983;P0CG49;P0CG50;D3YYZ2	Ubiquitin-60S ribosomal protein L40;Ubiquitin;60S ribosomal protein L40;Ubiquitin-40S ribosomal protein S27a;Ubiquitin;40S ribosomal protein S27a;Polyubiquitin-B;Ubiquitin;Polyubiquitin-C;Ubiquitin;Ubiquitin-related 1;Ubiquitin-related 2
Gm9493;Rps7		2	10.4	21.882	0.0287399	F6SVV1;P62082	40S ribosomal protein S7
Gnb2;Gnb4		4	15.6	37.331	-0.173987	P62880;D3Z1T4;D3Z1M1;E9QKR0;D3YZX3;P29387;A0A0A6YVN9;V9GWY1;Q61011	Guanine nucleotide-binding protein G(I)/G(S)/G(T) subunit beta-2;Guanine nucleotide-binding protein subunit beta-4
Gnb2l1		11	44.2	35.076	0.769775	P68040	Guanine nucleotide-binding protein subunit beta-2-like 1;Guanine nucleotide-binding protein subunit beta-2-like 1, N-terminally processed
Gng12		2	27.7	7.1971	0.123401	A0A0N4SVT3;A0A0N4SW28;Q9DAS9	Guanine nucleotide-binding protein G(I)/G(S)/G(O) subunit gamma-12
Gorasp2		7	26	45.026	-0.159596	A2ATI9;Q99JX3;A2ATI8;A2ATI6	Golgi reassembly-stacking protein 2
Got1		7	22.8	46.247	-0.351786	P05201;F7ALS6	Aspartate aminotransferase, cytoplasmic
Gpc1		10	25.3	61.359	-1.55915	Q9QZF2	Glypican-1;Secreted glypican-1
Grb2		8	38.9	23.587	-0.0545801	B1AT92;Q60631;B1AT95	Growth factor receptor-bound protein 2
Grn		14	24.4	65.018	-1.21472	Q3U9N4;P28798;H3BJE0;H3BJ90;H3BLC9	Granulins;Acrogranin;Granulin-1;Granulin-2;Granulin-3;Granulin-4;Granulin-5;Granulin-6;Granulin-7
Grwd1		6	24.2	49.223	0.200587	Q810D6;A0A1B0GRR2;A0A1B0GSW5	Glutamate-rich WD repeat-containing protein 1
Gsn		23	36.5	85.941	0.433395	P13020;A0A0J9YUQ8	Gelsolin
Gspt1;Gspt2		10	19.7	68.625	-0.017808	Q8R050;Q149F3;F7CE88	Eukaryotic peptide chain release factor GTP-binding subunit ERF3A;Eukaryotic peptide chain release factor GTP-binding subunit ERF3B
Gsto1		3	12.9	27.497	0.395392	O09131	Glutathione S-transferase omega-1
Gstp1;Gstp2		6	39.5	23.609	-0.589618	P19157;P46425;Q8VC73;F6RWR5	Glutathione S-transferase P 1;Glutathione S-transferase P 2
H2-D1;H2-L		5	14.1	40.836	-0.667657	P01899;P01897;E9PWT4;E9QJR9;P79568;Q8HWB2;Q3TH01;P14430;P14428;P14429;P14426;P01900;P03991;P04223;P01901;A0A0B4J1G3;L7N260;G3UXW2;E9PX63;Q4KN81;O19441;A7VMS6;E9Q0G4;G3UXE9;P01896;P14431;P01895;P01898;P06339;P14427	H-2 class I histocompatibility antigen, D-B alpha chain;H-2 class I histocompatibility antigen, L-D alpha chain
H3f3a;Hist1h3b;Hist1h3a;H3f3c		2	11.8	13.322	-2.19747	E0CZ27;F8WI35;A0A1W2P768;P84244;P84228;P68433;P02301	Histone H3;Histone H3.3;Histone H3.2;Histone H3.1;Histone H3.3C
Hbbt1;Hbb-b1;Hbb-bs		8	66	15.748	-0.721777	A8DUK4;P02088;E9Q223;P02089	Hemoglobin subunit beta-1
Hdlbp		4	3.7	134.21	0.227112	A0A087WP83;Q8VDJ3;A0A087WQY9;A0A087WPC5;A0A087WS92	Vigilin
Hint1		4	51.6	13.777	-0.0353722	P70349;B0R1E3	Histidine triad nucleotide-binding protein 1
Hist1h2br;Hist3h2ba;Hist1h2bp;Hist1h2bk;Hist3h2bb;Hist1h2bc;Hist2h2bb;Hist2h2be;Hist1h2bh;Hist1h2bb;Hist1h2bm;Hist1h2bf;Hist1h2ba		3	26.1	14.888	-0.12562	Q8CBB6;Q9D2U9;Q8CGP2;Q8CGP1;Q8CGP0;Q6ZWY9;Q64525;Q64524;Q64478;Q64475;P10854;P10853;P70696	Histone H2B;Histone H2B type 3-A;Histone H2B type 1-P;Histone H2B type 1-K;Histone H2B type 3-B;Histone H2B type 1-C/E/G;Histone H2B type 2-B;Histone H2B type 2-E;Histone H2B type 1-H;Histone H2B type 1-B;Histone H2B type 1-M;Histone H2B type 1-F/J/L;Histone H2B type 1-A
Hist1h4a		7	54.4	11.367	1.39582	P62806	Histone H4
Hmgcs1		9	29.4	57.568	1.25838	Q8JZK9;P54869	Hydroxymethylglutaryl-CoA synthase, cytoplasmic
Hmox1		8	49.5	32.928	0.288165	P14901	Heme oxygenase 1
Hn1		6	50	16.08	-0.0919617	P97825	Hematological and neurological expressed 1 protein;Hematological and neurological expressed 1 protein, N-terminally processed
Hn1l		4	31.6	20.02	0.447898	Q6PGH2;Q6UY53	Hematological and neurological expressed 1-like protein
Hnrnpa0		3	10.5	30.53	0.0607894	Q9CX86	Heterogeneous nuclear ribonucleoprotein A0
Hnrnpa1		16	43.4	38.833	-0.0674141	Q5EBP8;P49312;V9GXF8	Heterogeneous nuclear ribonucleoprotein A1;Heterogeneous nuclear ribonucleoprotein A1, N-terminally processed
Hnrnpa2b1		20	55.5	37.402	0.237724	O88569;A0A0N4SUM2	Heterogeneous nuclear ribonucleoproteins A2/B1
Hnrnpab		9	34	30.831	-0.0641609	Q99020;Q80XR6;Q20BD0	Heterogeneous nuclear ribonucleoprotein A/B
Hnrnpc		2	7.3	34.384	-0.384325	Q9Z204	Heterogeneous nuclear ribonucleoproteins C1/C2
Hnrnpd		12	38	38.354	0.143668	Q60668	Heterogeneous nuclear ribonucleoprotein D0
Hnrnpf		11	40	45.729	0.0235046	Q9Z2X1;J3QM80;J3QMT0;J3QP45;J3QNH2;J3QMV8	Heterogeneous nuclear ribonucleoprotein F;Heterogeneous nuclear ribonucleoprotein F, N-terminally processed
Hnrnph1;Hnrnph2		8	22.2	51.217	0.388764	Q8C2Q7;O35737;P70333	Heterogeneous nuclear ribonucleoprotein H;Heterogeneous nuclear ribonucleoprotein H, N-terminally processed;Heterogeneous nuclear ribonucleoprotein H2
Hnrnpk		20	53.6	48.562	0.248843	B2M1R6;P61979;H3BKD0;H3BLL4;H3BKI8;H3BK96;H3BJS9;Q8BT23;H3BLP7;H3BJ43	Heterogeneous nuclear ribonucleoprotein K
Hnrnpm		29	47.2	77.648	-0.139033	Q9D0E1;B8JK33;B8JK32;F6W322	Heterogeneous nuclear ribonucleoprotein M
Hs6st1		6	12.7	48.302	0.360982	Q9QYK5;Q9QYK4;Q80UW0	Heparan-sulfate 6-O-sulfotransferase 1
Hsp90aa1		26	39.2	84.787	0.0552054	P07901;B7ZC50;A2A6A2;B7ZC49	Heat shock protein HSP 90-alpha
Hsp90ab1		31	52.8	83.28	0.473463	P11499;E9Q3D6;E9Q0C3;E9PX27;D3Z1R1;REV__Q8BL66	Heat shock protein HSP 90-beta
Hspa4		15	22.1	94.208	-0.459587	Q3U2G2;Q61316	Heat shock 70 kDa protein 4
Hspa8		28	54	70.87	0.176941	P63017;Q504P4;P17156;D3Z5E2;Q61696;P16627;P17879	Heat shock cognate 71 kDa protein
Hspd1		14	32.5	60.955	-0.293974	P63038;D3Z2F2;D3Z7J9	60 kDa heat shock protein, mitochondrial
Hspe1		3	30.4	10.963	-0.621333	Q64433	10 kDa heat shock protein, mitochondrial
Hsph1		38	52.2	96.406	-0.0698726	Q61699;E9Q0U7;D3Z3I9;D3Z027;A0A0J9YTZ7;E0CY23;P48722	Heat shock protein 105 kDa
Htra1		8	21	51.213	-2.26145	Q9R118	Serine protease HTRA1
Hypk		4	39.5	14.679	-0.157029	Q9CR41	Huntingtin-interacting protein K
Idi1		2	7.4	32.477	0.132379	G3XA48;P58044;H3BLP1;H3BLF8;H3BKD7	Isopentenyl-diphosphate Delta-isomerase 1
Ifi30		5	22.2	27.784	-1.61405	Q9ESY9	Gamma-interferon-inducible lysosomal thiol reductase
Ift22		5	38.4	20.833	-0.777022	Q9DAI2;A0A0G2JF44;A0A0G2JDJ1;A0A0H2UKB7	Intraflagellar transport protein 22 homolog
Igfbp4		7	32.7	27.807	-1.44479	P47879;H3BLB7;H3BJT2	Insulin-like growth factor-binding protein 4
Ighv4-1		1	11.2	12.874	-0.928649	A0A075B5R5;P01806;P01812;P01809;P01810;P01808;P01807	Ig heavy chain V region 441;Ig heavy chain V region MOPC 173;Ig heavy chain V region X24;Ig heavy chain V region J539;Ig heavy chain V region T601;Ig heavy chain V region X44
Il1rl1		7	16	64.801	-1.80467	P14719;G3UYU3	Interleukin-1 receptor-like 1
Ilf3		6	10.4	76.347	0.08181	Q45VK5;A0A1L1STE4;Q9Z1X4;A0A1L1SQR7;A0A1L1SR62;A0A1L1SQ69;A0A1L1SSU8;A0A1L1ST48	Interleukin enhancer-binding factor 3
Impdh2		3	8.4	55.814	-0.140396	P24547;A0A0A6YY72;A0A0A6YXS4	Inosine-5-monophosphate dehydrogenase 2
Inhba		10	22.6	47.392	-1.43567	Q04998	Inhibin beta A chain
Ipo5		16	18.7	123.59	-0.112807	Q8BKC5	Importin-5
Ipo7		8	9.7	119.49	0.502611	Q9EPL8;A0A140LHD0	Importin-7
Junb		6	27.3	35.765	0.433218	P09450	Transcription factor jun-B
Jup		8	14.1	81.8	-0.904872	Q02257;Q02248;F7CRC6;E9Q6A9	Junction plakoglobin
Kars		6	11.4	71.29	-1.21056	Q8R2P8;Q99MN1	Lysine--tRNA ligase
Khsrp		13	22.3	76.775	0.233901	Q3U0V1	Far upstream element-binding protein 2
Kiaa0907		2	5.6	45.423	-0.0859713	A0A0G2JEG2;Q3TCX3	UPF0469 protein KIAA0907
Kif5b;Kif5c;Kif5a		3	3.4	109.55	1.80339	Q61768;P28738;P33175;A2ARD4;E9QAK5	Kinesin-1 heavy chain;Kinesin heavy chain isoform 5C;Kinesin heavy chain isoform 5A
Kpna2		8	23.6	57.927	0.0846395	P52293;A2A600;A2A601;A6PW68;F2Z431;A2A602	Importin subunit alpha-1
Kpnb1		25	38.9	97.183	-0.137666	P70168	Importin subunit beta-1
Krt85		18	33.1	55.759	0.63385	Q9Z2T6	Keratin, type II cuticular Hb5
Kti12		3	10.3	38.444	-0.34408	Q9D1R2	Protein KTI12 homolog
Lamtor5		4	70.3	9.6418	-0.021759	Q9D1L9;G3UW70	Ragulator complex protein LAMTOR5
Larp4		8	13	79.601	0.212936	E9Q066;G3X9Q6;Q8BWW4	La-related protein 4
Lasp1		7	24	29.994	0.337029	Q61792;A2A6H0;A2A6G7;A2A6G8;A2A6G9;A2A6G6;A2A6H1;A2A6G5;E9Q0N6;A2A6G0	LIM and SH3 domain protein 1
Ldha		12	41	36.498	0.13427	Q564E2;A0A1B0GSX0;P06151;A0A1B0GSR9;D3YZQ9;A0A1B0GT41;A0A1B0GQX5;A0A1B0GSL7;A0A1B0GRW9;A0A1B0GS79;A0A1B0GRC1;A0A1B0GRS2;D3YVR7;D3YZE4;P00342;A0A1B0GSR2;A0A0N4SVV8;D3Z7F0;A0A1B0GRE9;P16125	L-lactate dehydrogenase;L-lactate dehydrogenase A chain
Ldlr		4	8.4	89.44	-1.13277	A0A1L1SRE8;P35951	Low-density lipoprotein receptor
Lgals1		8	73.3	14.866	-0.0891634	P16045	Galectin-1
Lgmn		9	34.5	49.372	-0.917629	O89017	Legumain
Lima1		7	8.5	84.059	0.198587	Q9ERG0	LIM domain and actin-binding protein 1
Lman1		10	24.4	57.788	-1.47636	Q9D0F3;D3Z5B9	Protein ERGIC-53
Lmna		11	18.8	74.237	-0.0256054	P48678;D3YUF7	Prelamin-A/C;Lamin-A/C
Lox		10	33.8	46.7	-1.20014	P28301	Protein-lysine 6-oxidase
Lpp		4	10.3	65.89	-0.334644	Q8BFW7	Lipoma-preferred partner homolog
Lrrc59		8	28.3	34.877	0.240783	Q922Q8	Leucine-rich repeat-containing protein 59
Lrrfip1		8	17.4	79.248	0.465014	Q3UZ39;E9Q9T1;A0A087WPK3;A0A087WPT0	Leucine-rich repeat flightless-interacting protein 1
Lsm2		3	37.4	14.857	-0.014159	O35901;O35900	U6 snRNA-associated Sm-like protein LSm2
Lsm5		1	32.2	6.6106	-0.117725	A0A0N4SVK3;P62322	U6 snRNA-associated Sm-like protein LSm5
Lsm8		2	24	10.403	-0.0287931	Q6ZWM4;A0A0N4SUZ3	U6 snRNA-associated Sm-like protein LSm8
Ltbp1		23	17.8	186.72	-1.72693	Q8CG19;B1B1E2	Latent-transforming growth factor beta-binding protein 1
Luc7l2		5	18	32.646	0.132807	E9Q715;Q05CX5;Q7TNC4;D3YZ82	Putative RNA-binding protein Luc7-like 2
Luc7l3		8	19.4	51.45	0.661345	Q5SUF2;F8WGA8	Luc7-like protein 3
Map1b		9	5	270.25	-0.35898	P14873;A2ARP8;Q9QYR6	Microtubule-associated protein 1B;MAP1B heavy chain;MAP1 light chain LC1
Map4		10	11	117.43	0.0097895	P27546;A0A0G2JDN7;E9PZ43;A0A140T8T5;A0A0G2JFH2;A0A0G2JFK3;A0A0G2JDY5;A0A0G2JFT4;A0A0G2JG35;A0A0G2JE57;A0A0G2JDU1	Microtubule-associated protein 4;Microtubule-associated protein
Map6		8	30.3	54.711	0.66242	D3Z6W1;A0A140LIT9;Q7TSJ2	Microtubule-associated protein 6
Mapre1		7	31	30.016	-0.0355836	Q61166;A0A0J9YVB9;D3YYK8;D3Z6G3;E9Q6X0;Q6PER3;Q8R001	Microtubule-associated protein RP/EB family member 1
Masp1		4	6.5	79.967	-2.01924	P98064	Mannan-binding lectin serine protease 1;Mannan-binding lectin serine protease 1 heavy chain;Mannan-binding lectin serine protease 1 light chain
Mat2a		17	46.6	43.688	0.134873	Q3THS6;A0A0U1RNT6;A0A0U1RNK6;A0A0U1RQ95;A0A0U1RQB0;Q91X83	S-adenosylmethionine synthase isoform type-2
Matn2		2	2.9	106.86	-0.610874	A0A0A0MQM7;O08746	Matrilin-2
Mcts1;Mcts2		3	26.5	20.555	0.06985	Q9DB27;Q9CQ21	Malignant T-cell-amplified sequence 1;Malignant T-cell-amplified sequence 2
Mdh1		5	19.5	36.511	0.639472	P14152;B1ATQ3	Malate dehydrogenase, cytoplasmic
Mdh2		6	24.9	35.611	-0.164973	P08249;A0A0G2JGY4;A0A0G2JF23	Malate dehydrogenase, mitochondrial
Mepce		2	3.6	72.05	0.302173	Q8K3A9	7SK snRNA methylphosphate capping enzyme
Metap1		4	13.5	43.221	0.131799	Q8BP48	Methionine aminopeptidase 1
Metrnl		2	14.3	24.161	-2.34725	A2AAV6;Q8VE43	Meteorin-like protein
Mfge8		19	46	51.24	-1.51562	P21956	Lactadherin
Mif		5	71.3	12.504	0.453034	P34884	Macrophage migration inhibitory factor
Minpp1		6	18.9	54.537	-1.89211	Q9Z2L6	Multiple inositol polyphosphate phosphatase 1
Mki67		11	4.1	350.86	-1.23699	E9PVX6
Mmp14		2	4	65.918	-1.35979	P53690	Matrix metalloproteinase-14
Mmp2		27	57.7	74.102	-1.57659	P33434;A0A1B0GS88	72 kDa type IV collagenase;PEX
Mob1b;Mob1a		2	10.4	25.609	0.24732	Q3UDM0;Q921Y0;Q8BPB0	MOB kinase activator 1A;MOB kinase activator 1B
Msln		11	18.1	69.422	-0.942501	Q61468	Mesothelin;Megakaryocyte-potentiating factor;Mesothelin, cleaved form
Msn		29	50.3	67.766	0.269321	P26041	Moesin
Mtap		10	35	31.062	0.098493	Q9CQ65	S-methyl-5-thioadenosine phosphorylase
Mtpn		5	61	12.861	0.132506	P62774;A0A0J9YV46	Myotrophin
Mybbp1a		5	5.1	152.04	0.535854	Q7TPV4	Myb-binding protein 1A
Myh9		6	3.6	226.37	0.307778	Q8VDD5;E9QPE7;O08638	Myosin-9
Myl12a;Myl12b;Myl9		6	40.1	19.895	0.368732	Q6ZWQ9;Q3THE2;D3YV37;Q9CQ19;D3Z249	Myosin regulatory light chain 12B;Myosin regulatory light polypeptide 9
Myl6		7	53.9	17.005	0.517123	A0A1W2P6F6;A0A1W2P7Q9;Q60605;A0A1W2P6G5;Q8CI43	Myosin light polypeptide 6
Naa50		8	49.1	19.414	-0.0782572	Q6PGB6	N-alpha-acetyltransferase 50
Nap1l1		5	18.2	42.732	0.252218	Q3TF41;Q8BSH9;E9PW66;P28656;A0A140LJB5	Nucleosome assembly protein 1-like 1
Nars		18	34.5	64.279	0.14364	Q8BP47	Asparagine--tRNA ligase, cytoplasmic
Nasp		5	12.5	48.765	0.00834347	B1AU76;B1AU75;Q99MD9	Nuclear autoantigenic sperm protein
Ncam1		13	25.1	67.305	-1.86547	A0A0A6YWU2;E9Q589;A0A0A6YY47;E9QB01;P13595;A0A0A6YY91	Neural cell adhesion molecule 1
Ncl		4	7.2	76.722	-0.286283	P09405	Nucleolin
Ndrg1		7	24.1	43.008	0.47802	Q62433;E9Q514;E9Q0J8;E9PZC7;E9Q7G8;E9Q147;E9Q7V2;E9Q5I8;E9Q3F9;E9PVF3	Protein NDRG1
Ngf		4	15.5	33.382	-1.7811	A0A0G2JEK0;Q6LDU8;P01139	Beta-nerve growth factor
Nme1		9	58.6	17.208	-0.11599	P15532;Q5NC80	Nucleoside diphosphate kinase A;Nucleoside diphosphate kinase
Nono		11	32.3	54.54	0.488166	Q99K48;B1AXT0	Non-POU domain-containing octamer-binding protein
Npm1		5	21.4	28.385	0.287729	Q9DAY9;Q5SQB0;Q5SQB5;Q61937	Nucleophosmin
Nsfl1c		11	42.4	40.709	0.356678	Q9CZ44;A2AT02	NSFL1 cofactor p47
Nucb1		32	74.7	53.408	-1.24152	Q02819;A0A1C7CYU3;A0A1B0GR41;A0A1B0GR92;A0A1B0GS16;A0A1B0GT83	Nucleobindin-1
Nucb2		14	42.9	50.353	-1.5213	Q3UKN6;P81117	Nucleobindin-2;Nesfatin-1
Nudc		21	57.8	38.358	-0.0268397	O35685	Nuclear migration protein nudC
Nufip2		3	5.8	75.656	0.0538064	Q5F2E7	Nuclear fragile X mental retardation-interacting protein 2
Nutf2		4	35.4	14.478	-0.343715	P61971	Nuclear transport factor 2
Oaf		9	36.5	31.524	-1.72741	Q8QZR4;A0A1L1SUK4	Out at first protein homolog
Ola1		3	10.9	44.729	0.134747	Q9CZ30;B1AYJ9	Obg-like ATPase 1
Osmr		4	4.7	110.07	-0.895903	A0A0R4J268;G3X8V6;O70458	Oncostatin-M-specific receptor subunit beta
P4hb		16	36.5	57.058	-1.1315	P09103;E9Q8G8	Protein disulfide-isomerase
Pa2g4		11	36.5	43.698	-0.177376	Q3TGU7;P50580	Proliferation-associated protein 2G4
Pabpc1		15	32.4	70.67	-0.190189	P29341;Q9D4E6;Q62029;A2A5N3;F6ZAX1;V9GXG3	Polyadenylate-binding protein 1
Pafah1b1		9	23.4	46.67	0.0387582	P63005;Q5SW16	Platelet-activating factor acetylhydrolase IB subunit alpha
Pafah1b2		2	15.7	25.581	0.238909	Q61206;A0A1L1SQ76;A0A1L1SRD0;A0A1L1SVK0	Platelet-activating factor acetylhydrolase IB subunit beta
Pafah1b3		8	39.7	25.853	0.338738	Q61205;D3Z7E6;D3Z2X5;Q8CA83	Platelet-activating factor acetylhydrolase IB subunit gamma
Pak2		5	13.2	57.93	-0.0998036	Q8CIN4;Q61036;A3KGC3;A3KGC4;A3KGC5;G5E884;O88643	Serine/threonine-protein kinase PAK 2;PAK-2p27;PAK-2p34
Pam		9	11.9	97.175	-2.06699	E9Q704;F8VQA4;P97467;F6T0D3	Peptidyl-glycine alpha-amidating monooxygenase;Peptidylglycine alpha-hydroxylating monooxygenase;Peptidyl-alpha-hydroxyglycine alpha-amidating lyase
Park7		9	54	20.021	-0.0513235	Q99LX0;A2A813;A2A815;A2A817;A2A816	Protein deglycase DJ-1
Pcbp1		15	75.3	37.497	0.331314	P60335;G3UYM5	Poly(rC)-binding protein 1
Pcbp2		9	33.7	38.221	0.287549	Q61990;P57722;E9Q7D8	Poly(rC)-binding protein 2
Pcmt1		5	21.8	29.167	-1.71964	F7D432;E9PWE0;E0CYV0;P23506;F6V9F1;F6TXE3	Protein-L-isoaspartate O-methyltransferase;Protein-L-isoaspartate(D-aspartate) O-methyltransferase
Pcna		8	43.7	28.785	0.304048	P17918;A0A140T8V5	Proliferating cell nuclear antigen
Pcolce		19	48.9	50.167	-1.32865	Q61398;D3YUE2;A0A0G2JE29;D3YZE3;D3YWH0	Procollagen C-endopeptidase enhancer 1
Pdcd5		5	42.1	14.275	-0.0469155	P56812;D3Z7Q5	Programmed cell death protein 5
Pdia3		21	47.1	56.678	-0.849554	P27773;F6Q404	Protein disulfide-isomerase A3
Pdlim1		10	38.8	35.774	0.103688	O70400;S4R1V0	PDZ and LIM domain protein 1
Pdxk		2	11.6	30.268	-0.114566	D3Z7R1;Q8K183	Pyridoxal kinase
Pfdn1		6	43.4	14.255	0.16612	Q9CQF7;Q9CWM4	Prefoldin subunit 1
Pfdn2		3	23.4	16.534	0.233415	O70591;F8WJ30	Prefoldin subunit 2
Pfn1		7	55.7	14.957	-0.121573	P62962;Q5SX49;CON__P02584;J3QMC2	Profilin-1;Profilin
Pgam1		9	55.5	28.832	-0.0386164	Q9DBJ1;O70250	Phosphoglycerate mutase 1
Pgd		10	28.6	53.247	0.00244175	Q9DCD0	6-phosphogluconate dehydrogenase, decarboxylating
Pgk1		21	67.6	44.55	0.0989217	P09411;S4R2M7;P09041	Phosphoglycerate kinase 1;Phosphoglycerate kinase
Pgp		2	9.7	34.54	-0.0889297	Q8CHP8	Phosphoglycolate phosphatase
Phgdh		13	35.3	56.585	0.0351186	Q61753;F6ZSB7	D-3-phosphoglycerate dehydrogenase
Pin4		3	24.4	13.815	-0.0415953	Q9CWW6	Peptidyl-prolyl cis-trans isomerase NIMA-interacting 4
Pkm		33	74.8	57.844	0.193148	P52480;A0A1L1SU37;A0A1L1SQV8;A0A1L1SSN6;A0A1L1STV8;A0A1L1SUV0;A0A1L1ST52;A0A1L1SVH2;E9Q509;G3X925;P53657	Pyruvate kinase PKM
Plat		4	9.1	63.096	-1.2679	P11214	Tissue-type plasminogen activator;Tissue-type plasminogen activator chain A;Tissue-type plasminogen activator chain B
Plau		6	20.1	48.267	-1.98181	P06869	Urokinase-type plasminogen activator;Urokinase-type plasminogen activator long chain A;Urokinase-type plasminogen activator short chain A;Urokinase-type plasminogen activator chain B
Plod1		13	21.3	83.594	-1.82481	Q9R0E2;A8Y5E6;F6WNR1	Procollagen-lysine,2-oxoglutarate 5-dioxygenase 1
Plod2		3	4.1	86.9	-2.39897	E9Q718;Q9R0B9	Procollagen-lysine,2-oxoglutarate 5-dioxygenase 2
Plod3		22	37.9	84.921	-1.66189	Q9R0E1;F6W3Q8	Procollagen-lysine,2-oxoglutarate 5-dioxygenase 3
Plrg1		7	19.4	56.059	0.0703893	D3Z4V1;Q922V4;F8WI31	Pleiotropic regulator 1
Pls3;Lcp1		4	7.6	70.642	-0.375852	A0A1C7CYV0;B1AX58;Q99K51;Q61233;Q3V0K9	Plastin-3;Plastin-2
Pnlip		8	23	51.427	0.16877	Q6P8U6	Pancreatic triacylglycerol lipase
Pnliprp1		6	15	52.695	-0.739517	Q5BKQ4;P17892	Inactive pancreatic lipase-related protein 1
Pnp		6	28	32.263	0.5917	Q543K9;P23492;Q9D8C9	Purine nucleoside phosphorylase
Poldip3		3	9.5	46.132	0.0984196	Q8BG81;Q3UDD3;F6VR84	Polymerase delta-interacting protein 3
Pomp		3	26.2	15.766	0.555219	Q9CQT5;A0A0J9YVJ2;A0A0J9YUI3	Proteasome maturation protein
Ppia		11	68.9	17.971	0.105156	P17742;A0A1L1SST0;F8VPN3;A0A1L1SRX5;V9GXC1;V9GX31	Peptidyl-prolyl cis-trans isomerase A;Peptidyl-prolyl cis-trans isomerase A, N-terminally processed
Ppic		6	34.9	22.794	-1.55932	P30412	Peptidyl-prolyl cis-trans isomerase C
Ppid		12	34.9	40.742	0.151651	Q9CR16;A0A0A6YW70	Peptidyl-prolyl cis-trans isomerase D
Ppp1ca;Ppp1cc;Ppp1cb		8	25.8	37.54	0.531041	P62137;A0A0G2JFF1;P63087;A0A0G2JGC1;P62141;A0A0J9YUU8	Serine/threonine-protein phosphatase PP1-alpha catalytic subunit;Serine/threonine-protein phosphatase PP1-gamma catalytic subunit;Serine/threonine-protein phosphatase PP1-beta catalytic subunit
Ppp2r1a		7	14.4	65.322	-0.0937549	Q76MZ3;G3UWL2;H3BIV7;H3BLE7;Q3TTF6;H3BKU1;G3UWS4;Q7TNP2;H3BK50;H3BLQ0	Serine/threonine-protein phosphatase 2A 65 kDa regulatory subunit A alpha isoform
Ppp3r1		2	16.5	19.3	-0.716718	Q63810	Calcineurin subunit B type 1
Prdx1		9	38.7	22.176	0.285213	P35700;B1AXW5;B1AXW6;B1AXW4	Peroxiredoxin-1
Prdx5		7	40	21.897	-0.064599	P99029;G3UZJ4;H3BJQ7	Peroxiredoxin-5, mitochondrial
Prdx6		10	56.7	24.826	-0.0344063	Q6GT24;O08709;D3Z0Y2;Q8BG37;A0A0A6YXQ7	Peroxiredoxin-6
Prep		19	35.1	80.751	-0.0399863	Q9QUR6	Prolyl endopeptidase
Prl2c2;Prl2c3		6	20.1	25.367	1.48259	P04095;P04768;Q5SVM1;Q5SVM0;Q5SVL9;Q9JLV9	Prolactin-2C2;Prolactin-2C3
Prmt1		4	24.9	22.331	-0.246926	A0A140LJF4;A0A140LHF7;A0A171KXD3;Q9JIF0;A0A140LJ68;A0A140LJ70	Protein arginine N-methyltransferase 1
Prnp		3	13	27.977	-1.03625	P04925	Major prion protein
Procr		2	12.4	27.189	-1.66034	Q64695;A2AUV5	Endothelial protein C receptor
Prpf3		8	13.9	77.454	0.718815	Q922U1;REV__Q3TBL6	U4/U6 small nuclear ribonucleoprotein Prp3
Prps1l3;Prps1;Prps2		6	25.8	34.824	0.254032	G3UXL2;Q9D7G0;Q9CS42	Ribose-phosphate pyrophosphokinase 1;Ribose-phosphate pyrophosphokinase 2
Prrc2c		6	2.7	298.11	0.252232	S4R294;S4R2J9;A0A0A0MQ79;Q3TLH4;S4R2E2;S4R298;S4R2L9;S4R209	Protein PRRC2C
Prss2		2	15	26.203	-1.4243	P07146	Anionic trypsin-2
Psap		24	47.9	60.672	-1.49505	E9PZ00;Q8BFQ1;K3W4L3;J3QPG5;Q61207	Prosaposin
Psat1		9	30	40.472	0.408998	Q99K85;Q3U6K9;E9Q6P1	Phosphoserine aminotransferase
Psma1		9	38	29.546	-0.0495977	Q9R1P4;A0A1B0GS70	Proteasome subunit alpha type-1
Psma5		4	19.1	26.411	0.248535	Q9Z2U1;A0A0G2JF97	Proteasome subunit alpha type-5
Psma6		5	26.4	25.264	-0.0514422	E0CXB1;Q9QUM9	Proteasome subunit alpha type-6
Psma7;Psma8		3	20.6	27.855	-0.456564	Q9Z2U0;Q9CWH6	Proteasome subunit alpha type-7;Proteasome subunit alpha type-7-like
Psmb1		7	43.8	26.372	-0.884881	O09061	Proteasome subunit beta type-1
Psmc3		9	25.5	44.669	-0.0393753	A2AGN7;B7ZCF1;O88685;A0A087WPH7;F6Q2E3	26S protease regulatory subunit 6A
Psmd1		6	7.6	105.73	0.219711	Q3TXS7;J3QN38	26S proteasome non-ATPase regulatory subunit 1
Psmd13		5	17.5	39.694	0.402983	E9Q5I9;Q9WVJ2;E9Q0U1;E9PY93;F6ZQQ3	26S proteasome non-ATPase regulatory subunit 13
Psmd2		10	11.7	100.2	0.205142	Q8VDM4	26S proteasome non-ATPase regulatory subunit 2
Psmd3		6	13.2	60.718	0.42342	P14685;F7B7L8	26S proteasome non-ATPase regulatory subunit 3
Psmd4		7	22.3	40.703	0.0133754	O35226	26S proteasome non-ATPase regulatory subunit 4
Psmd8		3	10.7	28.526	-0.176854	Q3TG45;Q9CPS5;Q9CX56	26S proteasome non-ATPase regulatory subunit 8
Psmg4		2	37.8	9.2054	1.42379	D3Z016;P0C7N9	Proteasome assembly chaperone 4
Pspc1		6	14.3	58.758	0.642084	Q8R326;F7D909	Paraspeckle component 1
Ptbp1		6	17.8	56.891	0.123004	Q8BGJ5;Q922I7;Q8CB58;P17225;E9QMW9;E9Q0W3;F7DCW4;F7AXP1;G3UXZ8;G3UZ01;G8JL74;G3UXA6;Q8BHD7	Polypyrimidine tract-binding protein 1
Puf60		9	23.2	60.248	0.0474055	Q3UEB3	Poly(U)-binding-splicing factor PUF60
Pxdn		8	8.6	144.35	-2.52982	A0A1W2P6L9;Q3UQ28;D3Z5M7	Peroxidasin homolog
Qki		4	17.9	37.67	0.128663	Q9QYS9	Protein quaking
Qsox1		11	18.4	82.784	-1.51171	Q8BND5	Sulfhydryl oxidase 1
Rab1;Rab1A;Rab15;Rab10;Rab1b;Rab13;Rab8b;Rab8a		2	19.6	15.025	-0.043334	Q5SW87;Q5SW88;P62821;Q5SW86;Q3TYH2;P61027;Q9D1G1;Q9DD03;P61028;P55258;Q8K386	Ras-related protein Rab-1A;Ras-related protein Rab-10;Ras-related protein Rab-1B;Ras-related protein Rab-13;Ras-related protein Rab-8B;Ras-related protein Rab-8A;Ras-related protein Rab-15
Rad23b		11	34.1	43.512	0.444079	P54728;Q3TN85;Q8CAP3;P54726	UV excision repair protein RAD23 homolog B
Ran;1700009N14Rik		6	31.5	24.423	0.432829	P62827;Q14AA6;Q61820	GTP-binding nuclear protein Ran
Ranbp1		4	25.6	23.596	-0.0582601	P34022;H7BX22	Ran-specific GTPase-activating protein
Rap1gds1		8	17.7	66.005	-0.0764875	Q3TU36;E9Q912;A0A0G2JGC8;E9Q6Q4;A0A0G2JF70
Rars		10	18.5	75.673	0.214297	Q9D0I9	Arginine--tRNA ligase, cytoplasmic
Rbbp7		9	38.9	43.595	0.329625	A2AFI9;Q60973;A2AFJ1;F6ZLC6	Histone-binding protein RBBP7
Rbm12;Gm28036		5	5	102.8	-1.00147	Q8R4X3;F6YJB6;V9GXJ1;V9GX58	RNA-binding protein 12
Rbm22		2	5.7	46.895	-0.230381	Q8BHS3	Pre-mRNA-splicing factor RBM22
Rbm3		6	62.7	16.604	0.59531	O89086;Q8BG13;S4R2M6	RNA-binding protein 3
Rbm4;Rbm4b;Gm21992		3	25.2	16.143	0.237564	Q5CZX8;S4R1A6;F6TBN8;J3QPA9;F7BGR7;Q8VE92;Q8C7Q4	RNA-binding protein 4B;RNA-binding protein 4
Rbms1;Rbms3		2	7.2	45.02	-0.540002	E9PZ21;Q91W59;G3UZJ9;Q8BWL5	RNA-binding motif, single-stranded-interacting protein 1;RNA-binding motif, single-stranded-interacting protein 3
Rbmxl1		9	23.7	42.161	0.307329	Q91VM5;S4R1F6;Q9DAE2	RNA binding motif protein, X-linked-like-1
Rcn1		3	13.5	38.113	-1.37045	Q05186	Reticulocalbin-1
Rdx		13	21.4	68.542	-0.211445	P26043;Q7TSG6;A0A0R4J0J8;Q2KN98	Radixin
Rhoa;Rhoc;4930544G11Rik		4	25.9	21.782	-0.238408	Q9QUI0;Q62159;A0A0G2JEP8;H3BL56;A0A0A6YXF6;Q9CR99;A0A0A6YWJ1;P62746	Transforming protein RhoA;Rho-related GTP-binding protein RhoC
Rnh1		3	7.7	53.926	0.897628	A0A1B0GSG5;Q91VI7;A0A1B0GRY7;A0A1B0GRG4	Ribonuclease inhibitor
Rpl5		4	13.5	34.4	-0.288214	P47962;D3YYV8	60S ribosomal protein L5
Rplp2		7	91.3	11.651	-0.239469	P99027	60S acidic ribosomal protein P2
Rprd1a		3	11.9	35.7	0.0524158	Q8VDS4	Regulation of nuclear pre-mRNA domain-containing protein 1A
Rps10		3	16.2	18.371	0.0344974	Q3UW83;P63325	40S ribosomal protein S10
Rps12		3	25	14.515	-0.318758	Q6ZWZ6;F7AEH4;A0A1W2P7A1;P63323	40S ribosomal protein S12
Rps28;Gm10263		3	57.1	6.3442	0.367599	G3UYV7;P62858;J3QNN8	40S ribosomal protein S28
Rps3		3	12.8	26.674	0.0951818	P62908;A0A140LI77;D3YV43	40S ribosomal protein S3
Rps3a		2	10.2	29.885	0.350019	P97351	40S ribosomal protein S3a
Rrbp1		6	4.6	158.39	-0.342657	A2AVJ7;Q99PL5	Ribosome-binding protein 1
Rrs1		3	8.5	41.551	-0.0552615	Q9CYH6	Ribosome biogenesis regulatory protein homolog
Rsl1d1		3	9.7	50.421	0.405226	Q8BVY0	Ribosomal L1 domain-containing protein 1
Ruvbl1		11	34.6	50.213	-0.0289491	P60122;D3YW60	RuvB-like 1
S100a10		3	35.1	11.186	-0.460985	P08207	Protein S100-A10
S100a11		3	34.7	11.083	0.117701	P50543	Protein S100-A11
S100a4		5	43.6	9.0621	-0.0550975	A0A0G2JGD2;P07091	Protein S100-A4
Sae1		9	32.6	38.62	0.379019	Q9R1T2	SUMO-activating enzyme subunit 1;SUMO-activating enzyme subunit 1, N-terminally processed
Safb		6	4	105.32	0.031164	S4R1M2;D3YXK2;F6XJ79;F6Z0Y5;Q80YR5	Scaffold attachment factor B1
Sarnp		3	30.7	14.114	0.272501	A0A1W2P7G2;Q9D1J3;A0A1W2P6N2	SAP domain-containing ribonucleoprotein
Sbsn		16	57.2	70.492	-1.48419	E9QPB2;Q8CIT9;S4R2I1;A0A0R4J2A5;S4R1Y7	Suprabasin
Scpep1		8	20.1	50.964	-1.14136	Q920A5	Retinoid-inducible serine carboxypeptidase
Sdcbp		3	14.8	32.251	-1.54684	Q3TMX0;O08992;H3BLG5;A2AKJ9;A2AKJ6	Syntenin-1
Sdf4		18	43.5	42.064	-1.52474	Q61112	45 kDa calcium-binding protein
Sdpr		5	14.6	46.763	0.117177	Q63918	Serum deprivation-response protein
Sec13		4	24.2	35.565	0.640039	Q9D1M0	Protein SEC13 homolog
Sema7a		5	9.6	74.993	-1.57138	Q9QUR8	Semaphorin-7A
Sephs1		3	11.2	42.906	0.163885	Q8BH69	Selenide, water dikinase 1
Sept11;Sept6		10	28.2	48.978	0.110186	A0A0J9YTY0;A0A0J9YUL3;Q8C1B7;Q9R1T4;A0A0J9YUV6;A0A0J9YVA6;B7ZC46;B1AQY9;B1AQZ0;Q8CHH9;A2A3W1	Septin-11;Septin-6
Sept2		12	43.5	41.525	0.0497099	P42208;E9Q3V6;F6WYM0;D3YYB1;D3Z3C0;D3Z1S1;F6UKN5;D3YZU7;D3YV76;G3UYQ0	Septin-2
Sept7		9	26.3	50.68	0.227751	E9Q9F5;E9Q1G8;O55131;A0A0R4J233;S4R2P6;A0A1W2P6J7;Q9DA97;Q8C650	Septin-7
Serbp1		16	43.5	44.714	-0.0489046	Q9CY58;Q3UMP4;A0A0N4SV32;A0A0N4SWH2;A0A0N4SV40;A0A0N4SUQ1;A0A0N4SUN8;A0A0N4SVK5	Plasminogen activator inhibitor 1 RNA-binding protein
Serpine1		30	78.1	45.043	-1.47787	G5E899;P22777	Plasminogen activator inhibitor 1
Serpinf1		17	53.2	46.233	-1.83969	P97298;B7ZC25;F6S1M4;E9PWS2;Q5ND37	Pigment epithelium-derived factor
Serpinh1		10	29.5	46.533	-1.59623	P19324;A0A140LHR4;A0A140LHK0;A0A140LHD6	Serpin H1
Sf1		12	33	59.698	0.0209717	E9Q4Q2;D3YZC9;D3YZD0;Q64213;D3YVH4;F8WHF9;D6RDB7	Splicing factor 1
Sf3a2		4	10.3	51.278	-0.021365	G3UVU2;Q62203;D3YW09;D3Z5A6	Splicing factor 3A subunit 2
Sf3a3		2	6	58.841	-0.176495	Q9D554	Splicing factor 3A subunit 3
Sf3b1		3	3.5	145.83	-0.0910334	G5E866;Q99NB9;A0A087WNS2	Splicing factor 3B subunit 1
Sf3b3		7	7.8	135.55	-0.216032	Q921M3	Splicing factor 3B subunit 3
Sf3b4		8	28.1	44.355	-0.00844755	Q8QZY9	Splicing factor 3B subunit 4
Sfr1		2	6	35.182	0.849759	Q8BP27	Swi5-dependent recombination DNA repair protein 1 homolog
Sh3bgrl		4	39.5	12.811	-0.48837	Q9JJU8	SH3 domain-binding glutamic acid-rich-like protein
Sh3gl1		3	9.5	41.518	0.251689	Q62419;F6ZL13;Q8BXU5;A2ALV3;Q62420	Endophilin-A2
Skp1		6	37.4	18.672	0.111719	Q9WTX5;E9PUV4	S-phase kinase-associated protein 1
Slit2		4	6.2	95.494	-0.232752	G3X909;G3UY21;A0A140T8T2;G3UYX7;Q9R1B9;G3UZ61	Slit homolog 2 protein;Slit homolog 2 protein N-product;Slit homolog 2 protein C-product
Smndc1		6	38.2	26.753	0.00504059	Q8BGT7	Survival of motor neuron-related-splicing factor 30
Snrpb;Snrpn		4	22.9	23.656	0.254957	P27048;A0A0G2JGN4;P63163	Small nuclear ribonucleoprotein-associated protein B;Small nuclear ribonucleoprotein-associated protein N
Snrpc		3	24.5	17.364	0.0158062	Q62241	U1 small nuclear ribonucleoprotein C
Snx12		2	11.1	18.884	-0.400911	Q6ZWQ5;Q3TGS7;Q3V2H3;O70493	Sorting nexin-12
Sparc		12	38.2	34.322	-1.74297	Q5NCU4;A0A1L1SSH9;P07214;Q5NCU3	SPARC
Spin1		3	15.6	29.642	-0.176055	Q61142	Spindlin-1
Spp1		9	48.5	32.587	-1.13843	F8WIP8;P10923;D3Z4N2;D3Z513	Osteopontin
Sptan1		33	17.4	282.89	-0.109312	A3KGU5;A3KGU7;E9Q447;A3KGU9;P16546;A3KGU4	Spectrin alpha chain, non-erythrocytic 1
Sptbn1		13	6.1	274.22	-0.193175	Q62261;A0A0A0MQG2;E9Q397;Q3UGX2;Q68FG2;P15508	Spectrin beta chain, non-erythrocytic 1
Sqstm1		4	16.3	48.162	-0.0100984	Q64337;D3YZJ1;F6VD69	Sequestosome-1
Srm		6	25.8	33.995	0.176067	Q64674	Spermidine synthase
Srsf3;Gm12355		2	18.3	19.329	0.54666	P84104;A2A4X6	Serine/arginine-rich splicing factor 3
St13		6	20.2	40.538	0.27907	F8WJK8;Q99L47;E9Q1V0	Hsc70-interacting protein
Stam		4	6.5	51.144	-0.815859	Q3UGN9;P70297;A2ARJ0	Signal transducing adapter molecule 1
Stip1		27	52.9	62.581	0.0951706	Q60864	Stress-induced-phosphoprotein 1
Strap		3	13.1	38.442	-0.639242	Q9Z1Z2	Serine-threonine kinase receptor-associated protein
Sugt1		8	27.7	38.158	0.485024	Q9CX34	Suppressor of G2 allele of SKP1 homolog
Sumo1		2	18.8	11.557	-0.799245	P63166;A0A087WRQ4	Small ubiquitin-related modifier 1
Sumo2;Sumo3		2	41.5	6.0139	0.0454002	H7BWX9;D3Z794;P61957;G3UZX6;G3UZ60;G3UWI9;G3UWX9;G3UZA7;Q9Z172	Small ubiquitin-related modifier 2;Small ubiquitin-related modifier;Small ubiquitin-related modifier 3
Swap70		7	13.5	68.995	-0.852329	Q6A028	Switch-associated protein 70
Swi5		3	36.6	15.175	0.291604	A0A0A0MQ99;V9GXX7;Q8K3D3	DNA repair protein SWI5 homolog
Syncrip		11	26.8	58.751	0.167387	G3UZI2;A0A0R4J259;G3V018;Q7TMK9;G3UXJ6;G3UZ48;G3UWM1;G3XA76;A2AW41;G3UXU5;S4R1E9	Heterogeneous nuclear ribonucleoprotein Q
Tacc3		3	5.4	70.468	-0.718094	Q6NV52;Q99LH8;Q9JJ11;F6TNB3;F7AGT6	Transforming acidic coiled-coil-containing protein 3
Tagln2		14	83.4	22.395	-0.111554	Q9WVA4;A0A0A6YXG6;Q9R1Q8	Transgelin-2
Tardbp		6	21	44.547	-0.319071	Q921F2;A0A087WR97;A0A087WRZ5;Q8R0B4;Q8BLD4;Q6VYI5;Q6VYI4;A0A087WQA5;A0A087WRP4;H3BJV1;A0A087WSH7;A0A087WS17;A0A087WQX8;A0A087WNY6;A0A087WS74;A0A087WSE4;A0A087WP57	TAR DNA-binding protein 43
Tars		4	5.8	83.355	-0.674844	Q9D0R2	Threonine--tRNA ligase, cytoplasmic
Tbca		2	24.1	12.758	-0.869412	P48428	Tubulin-specific chaperone A
Tcea1		4	15.3	33.88	0.239028	P10711;E9PYD5	Transcription elongation factor A protein 1
Tceb1		4	54.7	10.657	-0.00143335	A0A087WQE6;A0A087WNT1;P83940;A0A087WPE4	Transcription elongation factor B polypeptide 1
Tcp1		7	15.3	60.448	0.135666	P11983;F2Z483	T-complex protein 1 subunit alpha
Tes		4	12	46.586	0.180742	Q3ULB1;Q921W7;P47226;D6RH72;A2ALC6;B1AXB9	Testin
Tgfbi		16	27.1	74.596	-1.45445	P82198	Transforming growth factor-beta-induced protein ig-h3
Tial1		4	14.9	37.162	0.00317045	D3Z3Y4;Q921W2;P70318;A0A0U1RPD3;A0A0U1RPE1;A0A0U1RPL4;A0A0N4SW78;D6RGU1;A0A0U1RPB0;Q8CII5;G5E8L2;Q80ZW7;D3Z4H6;P52912	Nucleolysin TIAR
Timm10		3	26.7	10.333	1.25568	P62073	Mitochondrial import inner membrane translocase subunit Tim10
Timm13		3	36.8	10.458	0.151543	P62075;A0A1W2P7H2;A0A1W2P756	Mitochondrial import inner membrane translocase subunit Tim13
Timp1		7	39	22.628	-1.48678	P12032	Metalloproteinase inhibitor 1
Timp2		10	41.4	24.356	-1.64696	Q6PI17;P25785;B1AQJ3	Metalloproteinase inhibitor 2
Tinagl1		8	23.7	49.276	-1.1859	H3BJ97;Q99JR5;H3BKM8	Tubulointerstitial nephritis antigen-like
Tiprl		4	15.9	31.253	0.142871	Q8BH58;A0A0A6YY87	TIP41-like protein
Tkt		13	28.6	67.63	0.224753	P40142	Transketolase
Tln1		10	5.8	269.82	0.0160683	P26039;F6SX70;F6S1V7	Talin-1
Tmem263		2	30.4	11.549	0.220949	Q9DAM7	Transmembrane protein 263
Tmod3		4	12.8	39.502	0.179129	Q9JHJ0;A0A1L1SQ12;A0A1L1SR42	Tropomodulin-3
Tnpo1		8	14.3	91.736	0.572157	Q3TKD0;Q8BFY9;J3QMX2;Q99LG2	Transportin-1
Tpd52l2		7	47.1	22.466	0.344572	Q3TAI4;A2AUD5;Q9CYZ2;F6VQ81;V9GWU5;Q3TUJ9;Q8BKP1	Tumor protein D54
Tpi1		18	73.6	32.191	0.208133	P17751;H7BXC3	Triosephosphate isomerase
Tpm1		24	53.5	32.698	0.348256	Q8BSH3;P58771;E9Q452;E9Q454;S4R2U0;CON__Q3SX28;A2AIM4;P58774;A2AIM5	Tropomyosin alpha-1 chain
Tpm1		21	51.1	32.819	0.12299	Q8BP43
Tpm3		15	44.1	28.723	-0.179172	D3Z6I8;E9Q7Q3
Tpm4		7	27.4	28.467	0.0427844	Q6IRU2	Tropomyosin alpha-4 chain
Tpt1		9	41.3	19.462	0.054894	P63028;D3YU75	Translationally-controlled tumor protein
Tpx2		5	9.1	85.893	-0.138013	A2APB8	Targeting protein for Xklp2
Trim28		3	7.2	88.846	0.401521	Q62318	Transcription intermediary factor 1-beta
Trmt112		6	62	12.208	0.344666	Q8VCR4;Q9DCG9	Multifunctional methyltransferase subunit TRM112-like protein
Tuba1b;Tuba4a		19	57.9	50.151	0.22337	P05213;A0A0A0MQA5;P68368;A0A087WRB4;A0A087WQS4;A0A087WSB0;A0A087WSL5;Q3UX10	Tubulin alpha-1B chain;Tubulin alpha-4A chain
Tuba1c;Tuba8		19	58.1	49.909	-0.136823	P68373;Q9JJZ2	Tubulin alpha-1C chain;Tubulin alpha-8 chain
Tubb2a;Tubb2b		19	50.6	49.906	-0.271217	Q7TMM9;Q9CWF2;A0A1D5RM76	Tubulin beta-2A chain;Tubulin beta-2B chain
Tubb4b;Tubb4a		23	67	49.83	0.432741	P68372;Q9D6F9;CON__ENSEMBL:ENSBTAP00000025008;A2AQ07;G3UZR1	Tubulin beta-4B chain;Tubulin beta-4A chain
Tubb6		15	38.3	50.09	-0.860242	Q922F4	Tubulin beta-6 chain
Txn		7	83.8	11.675	0.0208309	P10639	Thioredoxin
Txndc17		5	45.5	14.015	0.249414	Q9CQM5	Thioredoxin domain-containing protein 17
Txnl1		8	35.6	32.237	0.404479	Q8CDN6	Thioredoxin-like protein 1
Txnl4a		5	40.8	16.786	0.100732	P83877;F8WGE7	Thioredoxin-like protein 4A
Txnrd1		6	14.7	67.083	0.0683535	Q9JMH6;Q9D8I4;A0A0U1RPS1;A0A1W2P6U1;A0A0U1RPC6;A0A0M3HEP9;D3Z0K8;J3QMN4;A0A0U1RPV8;A0A0U1RQA4;J3QMQ8;A0A0M3HEQ0;Q9JLT4	Thioredoxin reductase 1, cytoplasmic
U2af2		2	8.5	33.901	-0.75733	Q3KQM4;Q80XR5;P26369	Splicing factor U2AF 65 kDa subunit
Uap1l1		3	6.1	56.613	0.690943	Q3TW96	UDP-N-acetylhexosamine pyrophosphorylase-like protein 1
Ubap2l		5	7.3	103.94	-0.240094	A0A0H2UH17;A0A0G2JDV6;Q80X50;A0A0G2JE24;A0A0G2JDT1;A0A0G2JGD0;A0A0G2JG47	Ubiquitin-associated protein 2-like
Ube2l3		1	12.6	13.653	-0.79927	D3YZS3;P68037	Ubiquitin-conjugating enzyme E2 L3
Ube2n		8	71.1	17.138	0.003603	P61089;A0A1W2P7Z3;A0A087WPV1;Q9CQ37	Ubiquitin-conjugating enzyme E2 N
Ubl4a		2	14.6	17.8	-0.305592	P21126	Ubiquitin-like protein 4A
Ubqln1		10	22.2	61.976	-0.0886698	Q8R317	Ubiquilin-1
Ubqln2		8	16.3	67.35	0.432452	Q9QZM0	Ubiquilin-2
Ubqln4		8	22.8	63.505	0.159519	Q99NB8	Ubiquilin-4
Ubxn1		6	35	33.572	0.263664	Q922Y1	UBX domain-containing protein 1
Uchl3;Uchl4		5	29.1	26.151	0.59474	Q9JKB1;P58321	Ubiquitin carboxyl-terminal hydrolase isozyme L3;Ubiquitin carboxyl-terminal hydrolase isozyme L4
Ugdh		9	23.7	54.831	-0.227854	O70475;D3YXP9	UDP-glucose 6-dehydrogenase
Usp14		5	12.4	52.318	0.0563061	E9PYI8;Q9JMA1	Ubiquitin carboxyl-terminal hydrolase;Ubiquitin carboxyl-terminal hydrolase 14
Usp5		13	21	93.354	0.556978	Q3U4W8;P56399;D3Z4K7;D3YYA5	Ubiquitin carboxyl-terminal hydrolase;Ubiquitin carboxyl-terminal hydrolase 5
Usp9x;Usp9y		2	0.7	290.21	0.778461	Q4FE56;P70398;G3UY52;E9PWA9;F8VPU6	Ubiquitin carboxyl-terminal hydrolase;Probable ubiquitin carboxyl-terminal hydrolase FAF-X
Vapa		3	15.7	27.855	-0.193173	Q9WV55;Q8BH80;Q9QY76	Vesicle-associated membrane protein-associated protein A
Vasn		6	10.3	72.26	-1.51471	Q9CZT5	Vasorin
Vbp1		2	22.3	14.653	0.191844	Q3TIR6;P61759	Prefoldin subunit 3
Vcan		2	5.7	41.134	-2.53608	Q8BS97;E9QMK3;E9QMK2;G3XA35;E9PYH0;Q62059	Versican core protein
Vcl		22	24.4	116.72	-0.106928	Q64727	Vinculin
Vcp		12	25.6	89.321	0.571268	Q01853	Transitional endoplasmic reticulum ATPase
Vegfa		7	22.3	40.269	-1.05745	F8WH10;E9Q4N8;F8WH81;A0A1L1SVG2;Q00731;E9Q4N9;F6ZE01	Vascular endothelial growth factor A
Vim		16	38.6	53.687	-0.122858	P20152;A0A0A6YWC8;A2AKJ2;G5E846;G3X981;P31001;P15331;P03995	Vimentin
Wbp2		3	13	28.032	0.494205	P97765;A2A860	WW domain-binding protein 2
Wdr1		3	6.6	66.406	0.0843364	O88342;A0A0J9YU05	WD repeat-containing protein 1
Wdr77		7	29.8	36.942	0.164067	Q99J09;F7D5L2	Methylosome protein 50
Xpo1		3	3	123.09	-0.341099	Q6P5F9;F6YA11	Exportin-1
Yars		16	32.8	63.001	-0.247443	A2A7S7;Q91WQ3;F6VXZ2	Tyrosine--tRNA ligase;Tyrosine--tRNA ligase, cytoplasmic;Tyrosine--tRNA ligase, cytoplasmic, N-terminally processed
Ythdf2;Ythdf1		3	6	62.279	-0.185704	Q91YT7;A2AWN8;P59326	YTH domain-containing family protein 2;YTH domain-containing family protein 1
Ywhab		9	48	28.086	0.500964	Q9CQV8;A2A5N1	14-3-3 protein beta/alpha;14-3-3 protein beta/alpha, N-terminally processed
Ywhae		13	59.2	29.174	-0.135206	P62259;F6WA09;D6REF3	14-3-3 protein epsilon
Ywhag		14	66.8	28.302	0.162784	P61982	14-3-3 protein gamma;14-3-3 protein gamma, N-terminally processed
Ywhah		9	43.5	28.211	0.118981	P68510	14-3-3 protein eta
Ywhaq		8	35.8	32.221	-0.20279	F6YY69;F6VW30;P68254	14-3-3 protein theta
Ywhaz		11	52.2	27.771	0.03737	P63101;D3YXN6;D3YXF4	14-3-3 protein zeta/delta
Znf207;Zfp207		6	12.7	52.792	0.276071	Q9JMD0;M0QWF0;B1AQG7;Q8CCB2	BUB3-interacting and GLEBS motif-containing protein ZNF207
Zyx		8	20.5	57.026	-0.191576	Q7TQE2;Q62523;A0A0N4SVD2;A0A0N4SUX7;A0A0N4SVP4	Zyxin
		3	13.9	29.608	-2.19628	C0HKG6;C0HKG5
		1	1.7	69.612	-1.43665	P10404	MLV-related proviral Env polyprotein;Surface protein;Transmembrane protein
		3	19.8	26.03	-0.392921	Q922M7	Ashwin
