# Supplementary material for: An atlas of ferroptosis-induced secretomes
Source: Cell Death Differ. 2025 Apr 25;32(11):1986–2008. doi: 10.1038/s41418-025-01517-4 (PMC12572367; doi:10.1038/s41418-025-01517-4)
Supplement: Supplementary file 5 — Table S3 [file 41418_2025_1517_MOESM5_ESM.xlsx]

## Sheet: Oxylipin panel
Oxylipin	Fatty acid precursor	Subclass	Source
9-HODE	LA (18:2n-6)	Mono-hydroxide	12-LOX / non-enzymatic
13-HODE	LA (18:2n-6)	Mono-hydroxide	15-LOX / non-enzymatic
12-13-DiHOME	LA (18:2n-6)	Di-hydroxide	CYP + sEH
9-10-DiHOME	LA (18:2n-6)	Di-hydroxide	CYP + sEH
15-deoxy-12-14-PGJ2	ARA (20:4n-6)	Prostaglandin	COX
5-HETE	ARA (20:4n-6)	Mono-hydroxide	5-LOX / non-enzymatic
11-HETE	ARA (20:4n-6)	Mono-hydroxide	COX / non-enzymatic
12-HETE	ARA (20:4n-6)	Mono-hydroxide	12-LOX / non-enzymatic
15-HETE	ARA (20:4n-6)	Mono-hydroxide	15-LOX / non-enzymatic
12-HETrE	DGLA (20:3n-6)	Mono-hydroxide	12-LOX / non-enzymatic
15-HETrE	DGLA (20:3n-6)	Mono-hydroxide	15-LOX / non-enzymatic
PGA2	ARA (20:4n-6)	Prostaglandin	COX
PGJ2	ARA (20:4n-6)	Prostaglandin	COX
PGB2	ARA (20:4n-6)	Prostaglandin	COX
15-deoxy-12-14-PGD2	ARA (20:4n-6)	Prostaglandin	COX
14-HDoHE	DHA (22:6n-3)	Mono-hydroxide	12-LOX / non-enzymatic
17-HDoHE	DHA (22:6n-3)	Mono-hydroxide	15-LOX / non-enzymatic
15-keto-PGE2	ARA (20:4n-6)	Prostaglandin	COX
PGE3	EPA (20:5n-3)	Prostaglandin	COX
PGD3	EPA (20:5n-3)	Prostaglandin	COX
PGE2	ARA (20:4n-6)	Prostaglandin	COX
PGD2	ARA (20:4n-6)	Prostaglandin	COX
LXA4	ARA (20:4n-6)	Lipoxin	15-LOX / 5-LOX
PGD1	DGLA (20:3n-6)	Prostaglandin	COX
PGF2a	ARA (20:4n-6)	Prostaglandin	COX
8-12-iso-iPF2a-VI	ARA (20:4n-6)	Isoprostane	Non-enzymatic
13-14-dihydro-PGF2a	ARA (20:4n-6)	Prostaglandin	COX
PGF1a	DGLA (20:3n-6)	Prostaglandin	COX
Protectin-D1	DHA (22:6n-3)	SPM	-
Maresin-1	DHA (22:6n-3)	SPM	12-LOX / 5-LOX
6-keto-PGE1	ARA (20:4n-6)	Prostaglandin	COX
6-keto-PGF1a	ARA (20:4n-6)	Prostaglandin	COX
6-15-diketo-13-14-dihydro-PGF1a	ARA (20:4n-6)	Prostaglandin	COX
Resolvin-D1	DHA (22:6n-3)	SPM	15-LOX / 5-LOX

## Sheet: Oxylipins identified
Table S3
Medium: culture medium without cells
Ctrl: No treatment
Tam: 1μM 4-OHT
T-F: 1μM 4-OHT + 1 μM Ferrostatin 1
Fer1: 1 μM Ferrostatin 1
	Concentration [pg/ml] (Mean n=5)
Oxylipin	Medium	Ctrl	Tam	T-F	Fer1
9-HODE	3.56572	0.00312896	0.0120329	0.000402844	0.00112796
13-HODE	6.99846	1.41253	3.53117	1.82778	1.354
12-13-DiHOME	2.07622	0.496679	1.16909	0.830381	0.528976
9-10-DiHOME	3.5132	0.0204227	0.282893	0.0204227	0.0204227
15-deoxy-12-14-PGJ2	1.69099	5.8156	5.68299	5.21783	2.86066
5-HETE	40.4447	0.00509867	0.567456	0.0652734	0.0142763
11-HETE	9.7084	1.59596	6.25181	2.59891	1.25145
12-HETE	60.3858	10.5489	16.5206	11.4051	9.23458
15-HETE	13.8092	0.821729	7.56965	2.15859	0.253122
12-HETrE	17.3955	8.79809	21.8712	15.1101	8.08917
15-HETrE	10.9122	8.9559	21.6032	14.7988	8.36672
PGA2	7.79119	47.4735	53.6797	44.474	20.7054
15-deoxy-12-14-PGD2	3.18069	15.7273	16.9072	14.2173	6.921
14-HDoHE	66.5724	15.6083	19.403	14.6391	13.0258
17-HDoHE	31.451	11.0903	21.9577	11.9991	10.9244
PGE2	2.89398	14.5604	17.5331	13.8421	5.6838
PGD2	0.0336354	0.197726	4.06792	2.05661	0.0336354
LXA4	4.92816	3.02334	4.87979	4.32723	5.55455
PGF2a	4.19356	14.1428	15.5151	12.7059	7.08169
	specifically released
	specific changes in consumption
	Concentration [pg/ml]
Oxylipin	Medium_01	Medium_02	Medium_03	Medium_04	Medium_05	Ctr_01	Ctr_02	Ctr_03	Ctr_04	Ctr_05	Tam_01	Tam_02	Tam_03	Tam_04	Tam_05	T-F_01	T-F_02	T-F_03	T-F_04	T-F_05	Fer1_01	Fer1_02	Fer1_03	Fer1_04	Fer1_05
9-HODE	4.38391	4.41646	4.28858	4.23192	4.07304	0.000402844	0.000402844	0.0140334	0.000402844	0.000402844	0.000402844	0.000402844	0.000402844	0.058553	0.000402844	0.000402844	0.000402844	0.000402844	0.000402844	0.000402844	0.00402844	0.000402844	0.000402844	0.000402844	0.000402844
13-HODE	7.84731	7.17302	7.74414	10.5738	7.47037	1.18209	1.13475	1.61082	1.73814	1.39686	3.21159	3.6354	3.41601	3.83098	3.56189	1.5609	2.30241	1.18493	2.26321	1.82746	1.81193	1.08135	1.21378	0.872424	1.79051
12-13-DiHOME	2.55003	2.57162	2.45055	2.00169	2.40306	0.480389	0.614686	0.561726	0.368634	0.457962	1.05103	1.1404	1.20999	1.15169	1.29234	0.700888	0.709963	0.844401	0.933865	0.96279	0.403731	0.517292	0.588297	0.578123	0.557437
9-10-DiHOME	4.30343	4.45877	4.49567	3.30732	4.49358	0.0204227	0.0204227	0.0204227	0.0204227	0.0204227	0.204227	0.265816	0.269379	0.343429	0.331613	0.0204227	0.0204227	0.0204227	0.0204227	0.0204227	0.0204227	0.0204227	0.0204227	0.0204227	0.0204227
15-deoxy-12-14-PGJ2	1.01701	1.15702	0.558926	0.396441	1.14819	5.86833	6.06149	6.66598	5.06823	5.41397	6.39547	5.62315	5.77517	4.93603	5.68514	4.8561	5.60097	5.68186	5.10351	4.8467	2.90527	2.82116	2.57774	3.02808	2.97106
5-HETE	47.7521	49.2001	47.8854	46.4469	51.3787	0.00509867	0.00509867	0.00509867	0.00509867	0.00509867	0.594181	0.714508	0.715367	0.390848	0.422375	0.154238	0.00509867	0.0550506	0.106881	0.00509867	0.00509867	0.00509867	0.00509867	0.00509867	0.0509867
11-HETE	11.3104	11.6416	11.545	10.0888	12.1993	1.46546	1.64637	1.69565	1.65479	1.51756	5.897	6.09024	6.48147	6.35531	6.43502	2.52653	2.62058	2.61272	2.74905	2.48567	1.17588	1.22953	1.25845	1.27742	1.31597
12-HETE	69.1247	73.5742	71.1752	63.0739	74.8771	10.4896	11.0156	9.85438	10.8697	10.515	16.9569	16.2352	16.6691	16.5257	16.2162	11.3835	11.1785	11.9321	11.6883	10.8431	9.06514	9.13811	9.31372	8.98835	9.6676
15-HETE	17.2361	20.5916	18.9656	4.09755	21.4166	0.547665	0.846259	0.522013	1.46367	0.729035	7.17082	7.61012	9.13195	6.31197	7.62339	1.0478	2.73308	2.69958	2.82775	1.48475	0.0708846	0.636659	0.0623099	0.0625987	0.433156
12-HETrE	19.4513	19.8692	19.8635	15.3919	20.9117	8.88528	9.07731	8.36172	9.00106	8.66507	21.2273	22.1573	22.5266	22.3893	21.0556	14.7851	15.1368	14.565	15.9692	15.0942	8.13305	8.238	8.49762	7.74427	7.83293
15-HETrE	11.5646	11.6616	11.7792	9.79168	11.5315	9.14477	9.13226	8.93923	9.25222	8.31102	20.9183	21.015	21.9264	22.1975	21.959	14.3845	15.2806	14.9517	15.179	14.1981	8.26175	8.83181	8.31511	7.98793	8.437
PGA2	8.52103e-05	0.000852103	8.52103e-05	8.52103e-05	8.52103e-05	46.7459	46.4264	51.2072	46.9156	46.0726	53.0786	55.9406	54.1767	50.8911	54.3115	41.7145	46.7349	46.1796	45.0281	42.713	20.6878	20.9366	20.0782	21.8521	19.9725
15-deoxy-12-14-PGD2	0.64851	0.64851	0.64851	0.64851	0.64851	15.8416	15.8819	15.7099	15.1005	16.1029	16.0492	16.8273	17.9096	16.2958	17.454	13.583	13.8176	14.7456	14.737	14.2035	6.64492	6.4851	6.80973	7.2518	7.41347
14-HDoHE	76.8708	84.5761	85.4273	55.9211	84.0562	12.5832	17.9827	12.0861	18.5935	16.7958	19.5509	16.8598	19.0917	21.4536	20.0591	15.374	16.3235	14.687	11.9839	14.8268	9.63546	12.8155	14.2947	15.4954	12.888
17-HDoHE	39.8554	40.2593	37.8496	10.7094	48.3438	11.6883	9.42619	11.5154	9.42384	13.3979	24.3605	22.9238	19.0237	19.266	24.2146	14.5224	9.47465	9.45083	13.963	12.5846	12.2813	9.43237	9.42491	12.1389	11.3444
PGE2	0.533787	0.533787	0.533787	0.533787	0.533787	14.695	14.233	15.2691	14.6555	13.9496	17.2885	17.2572	17.5196	18.0357	17.5646	13.658	13.7417	14.8116	14.0471	12.9522	5.50488	5.33787	6.055	6.1194	5.40187
PGD2	0.0336354	0.0336354	0.0336354	0.0336354	0.0336354	0.0336354	0.55137	0.336354	0.0336354	0.0336354	4.3092	4.17108	4.44799	4.47854	2.93278	2.37665	2.76869	2.67025	1.27762	1.18982	0.0336354	0.0336354	0.0336354	0.0336354	0.0336354
LXA4	5.77632	5.05967	6.58025	2.37421	6.49866	3.27985	3.36361	2.9877	2.89334	2.5922	4.60727	5.82618	4.40579	5.03792	4.52179	3.94388	4.53677	4.31691	5.14131	3.6973	4.89869	5.23012	5.66138	5.80053	6.18202
PGF2a	1.65607	1.8596	1.64866	1.79725	1.92581	16.274	13.4184	13.1886	14.5551	13.2778	14.9827	14.7541	15.3491	16.2594	16.23	12.3041	12.5961	12.3449	13.1428	13.1416	8.04809	6.57908	7.33053	6.24589	7.20487
