# Supplementary material for: An atlas of ferroptosis-induced secretomes
Source: Cell Death Differ. 2025 Apr 25;32(11):1986–2008. doi: 10.1038/s41418-025-01517-4 (PMC12572367; doi:10.1038/s41418-025-01517-4)
Supplement: Supplementary file 6 — Table S4 [file 41418_2025_1517_MOESM6_ESM.xlsx]

## Sheet: RawData_Pellet
SampleID	Conditions	Biological_Replicates	Timepoint	valine-d8	hippurate-d5	1-methyladenosine	1-methylnicotinamide	2/3-phosphoglycerate	2-hydroxyglutarate	2-oxoglutarate	4-hydroxyphenyllactate	4-hydroxyproline	acetylarginine	acetyl-beta-methylcholine	acetyl-CoA	aconitate	adenosine	ADP	ADP-ribose	alanine	allantoin	AMP	anserine	arginine	argininosuccinate	asparagine	aspartate	ATP	beta-alanine	betaine	carnitine	carnitine C2	carnitine C3	carnitine C4	carnitine C5	carnitine C6	carnosine	CDP	choline	citicoline	citrate	citrulline	CMP	CMP-N-Acetylneuraminate	Coenzyme A	coumarin	creatine	creatinine	CTP
ES01_001_Intracell	Untreated_30	1	30	5.12618e+08	2663167339	1.03782e+07	3.79763e+07	5.98556e+06	29534774	6.04185e+07	1.92359e+07	1.0666e+08	1.0803e+06	5.21606e+06	108762	3.62407e+07	4.25073e+07	1.14339e+07	375858	2.32368e+08	3.92374e+07	3.41471e+06	3.58213e+06	4393334393	767113	3.44943e+06	2.51479e+08	4.43698e+07	6.24965e+07	1106238740	3.40782e+08	1.71366e+08	9.37215e+07	9.57934e+07	2.50671e+07	4.2233e+06	8.07059e+07	1.86407e+06	2033484890	488787	2761949258	9.966e+07	983134	3.90932e+06	85757.5	2.61943e+07	3788645504	2072094362	7.24559e+06
ES01_002_Intracell	Untreated_30	2	30	6.50143e+08	3141657534	4.70906e+06	4.6801e+07	9.37271e+06	2.44851e+07	4.86057e+07	1.35739e+07	5.41994e+07	614599	3.66083e+06	178687	3.0272e+07	4.42798e+07	1.37982e+07	109252	2.46646e+08	1.39798e+07	4.4151e+06	2.60149e+06	3262002803	490107	3.036e+06	2.33741e+08	8.08943e+07	60442001	8.76e+08	2.37192e+08	1.23494e+08	5.64148e+07	7.31879e+07	1.57639e+07	3.66569e+06	3.92636e+07	2.53058e+06	1241955642	411156	2480304589	4.98686e+07	1.36288e+06	3.96144e+06	277327	1.34186e+07	4807565114	1428163368	1.35501e+07
ES01_003_Intracell	Untreated_30	3	30	6.11403e+08	2827972625	5.29954e+06	4.66956e+07	9.52102e+06	26895896	5.08252e+07	1.6263e+07	52973120	741048	4.65723e+06	95360	3.5628e+07	6.12975e+07	1.45728e+07	233823	2.71802e+08	2.08195e+07	4.41671e+06	2.78539e+06	3917109547	586705	3.4204e+06	2.47749e+08	7.90967e+07	6.01868e+07	1050239403	2.89332e+08	1.48011e+08	7.42957e+07	8.61705e+07	2.22655e+07	5.36667e+06	5.00203e+07	2.58287e+06	1603162027	430196	3073664155	6.20608e+07	1.35597e+06	3.76392e+06	295392	1.73963e+07	4941225071	1887768943	1.39128e+07
ES01_004_Intracell	Untreated_30	4	30	7.00178e+08	3223128664	4.8118e+06	5.22941e+07	1.06135e+07	2.65786e+07	5.44151e+07	1.4053e+07	4.79215e+07	899340	3.82978e+06	185097	3.33848e+07	6.05167e+07	1.65989e+07	196803	2.63802e+08	1.616e+07	4.68944e+06	3.05671e+06	3481503687	610147	3.29489e+06	2.61369e+08	9.7428e+07	6.66695e+07	9.49749e+08	2.64927e+08	1.33182e+08	6.07437e+07	8.16799e+07	1.78858e+07	4.53319e+06	4.10877e+07	3.20383e+06	1347705835	555651	2796547000	5.19631e+07	1.68453e+06	4.40935e+06	364948	1.47906e+07	5389095258	1589981559	1.67077e+07
ES01_005_Intracell	Untreated_30	5	30	7.0084e+08	3112374737	5.37658e+06	4.96818e+07	1.18676e+07	2.57566e+07	4.69132e+07	1.59744e+07	5.6365e+07	858325	4.31497e+06	35985.9	4.01756e+07	6.87252e+07	1.74888e+07	347476	2.62913e+08	2.06122e+07	5.27273e+06	3.3827e+06	3881339247	592139	3.51513e+06	2.6261e+08	9.74371e+07	6.00891e+07	1046460276	2.90647e+08	1.47228e+08	7.29108e+07	8.59421e+07	2.11166e+07	4.79001e+06	4.86573e+07	3.27188e+06	1613834504	438898	3396297268	6.11799e+07	1.46078e+06	3.49207e+06	258846	1.69747e+07	5150346853	1853479406	1.70002e+07
ES01_006_Intracell	Tam_30	1	30	6.22338e+08	2899449378	4.27844e+06	5.18077e+07	6.95073e+06	2.17004e+07	3.42379e+07	1.07871e+07	5.41124e+07	804903	2.41297e+06	334262	2.13694e+07	2.5646e+07	1.19177e+07	159684	215819012	9.42638e+06	4.04325e+06	1.71698e+06	2001276650	349049	3.27191e+06	2.12148e+08	6.8786e+07	5.71679e+07	634971575	154990470	8.74534e+07	3.69577e+07	6.66776e+07	1.18837e+07	2.89828e+06	2.81344e+07	2.14586e+06	839734355	1.04777e+06	1092972982	3.40791e+07	1.48009e+06	3.55458e+06	395516	8.78233e+06	4337343877	9.67651e+08	9.83178e+06
ES01_007_Intracell	Tam_30	2	30	7.3338e+08	3360032219	1.75621e+06	5.52037e+07	1.21049e+07	2.01542e+07	4.02979e+07	9.77464e+06	3.65749e+07	656539	2.22538e+06	498572	2.26561e+07	5.73804e+07	1.59137e+07	80153.7	1.98666e+08	6.91343e+06	4.37981e+06	1.81469e+06	2285692429	304159	3.06191e+06	2.32291e+08	9.32519e+07	5.56339e+07	6.06079e+08	1.45865e+08	8.24197e+07	3.22022e+07	6.6203e+07	1.02448e+07	1.78332e+06	2.4132e+07	3.18721e+06	7.41904e+08	1.05789e+06	1999417233	3.05127e+07	1.45806e+06	3.94535e+06	530548	6.91232e+06	4511532110	8.82423e+08	1.62811e+07
ES01_008_Intracell	Tam_30	3	30	5.85449e+08	2762070790	4.28059e+06	5.12217e+07	9.58335e+06	2.54481e+07	4.61653e+07	1.44154e+07	5.0789e+07	475624	3.71272e+06	98071	3.16641e+07	5.78734e+07	1.49763e+07	201267	2.37403e+08	1.90565e+07	4.21408e+06	2.41169e+06	3189639589	540452	3.75283e+06	2.21451e+08	8.35109e+07	5.17293e+07	881381966	2.23954e+08	1.23049e+08	5.9982e+07	8.1231e+07	1.75302e+07	3.63715e+06	4.10612e+07	2.56523e+06	1499607566	1.13911e+06	2349452119	5.12886e+07	1.61511e+06	3.56241e+06	482894	1.51629e+07	4038140604	1528053355	1.4177e+07
ES01_009_Intracell	Tam_30	4	30	8.92831e+08	3681723505	3.03432e+06	7.37446e+07	1.46292e+07	2.76916e+07	4.98892e+07	1.24429e+07	3.72984e+07	1.01037e+06	3.02153e+06	696825	2.73858e+07	8.59281e+07	2.23342e+07	202943	2.32389e+08	9.04215e+06	5.80508e+06	2.23749e+06	2695536121	434587	4.11884e+06	2.87944e+08	1.23215e+08	6.66415e+07	7.46745e+08	1.84758e+08	1.02562e+08	3.94625e+07	8.62762e+07	1.23123e+07	3.03957e+06	2.74479e+07	4.09806e+06	9.13153e+08	1.54762e+06	2178370439	3.89224e+07	1.96591e+06	5.23825e+06	817007	8.43746e+06	5680676274	1082402774	2.10385e+07
ES01_010_Intracell	Tam_30	5	30	8.16185e+08	3550672064	1.43825e+06	6.4499e+07	1.40884e+07	1.97471e+07	3.31725e+07	9.71081e+06	2.58525e+07	831363	2.27455e+06	660000	2.19349e+07	8.51389e+07	1.8303e+07	231943	1.96722e+08	6.01814e+06	5.24274e+06	1.30199e+06	2067053125	365752	3.47097e+06	268175366	1.06969e+08	5.8611e+07	5.65622e+08	1.3986e+08	7.93382e+07	2.76574e+07	6.9918e+07	9.76471e+06	1.64875e+06	2.07148e+07	3.62253e+06	629636321	1.37318e+06	2101146203	2.98202e+07	1.75516e+06	3.87738e+06	658076	5.41072e+06	5171370492	8.05073e+08	1.89034e+07
ES01_011_Intracell	FER1_30	1	30	5.64227e+08	2716640625	3.88525e+06	4.39117e+07	9.55148e+06	2.05343e+07	4.0872e+07	1.1607e+07	4.58715e+07	602762	2.94637e+06	60949	2.3042e+07	5.36534e+07	1.41993e+07	52286.6	2.17132e+08	1.26157e+07	4.0014e+06	2.12938e+06	2673014376	482211	2.88257e+06	1.86178e+08	8.30327e+07	5.82279e+07	7.04219e+08	1.96214e+08	1.07437e+08	4.5886e+07	6.8222e+07	1.33803e+07	2.80229e+06	3.1561e+07	2.53227e+06	1155649185	595566	2076315185	3.74554e+07	1.27176e+06	3.15194e+06	233183	1.14805e+07	4489781263	1130531721	1.29161e+07
ES01_012_Intracell	FER1_30	2	30	6.57288e+08	3049190262	3.76969e+06	5.35361e+07	1.20135e+07	2.47409e+07	53911635	1.43498e+07	4.87991e+07	829254	3.80942e+06	39485.7	30833286	7.49175e+07	1.72056e+07	205770	2.55601e+08	1.57193e+07	3.73562e+06	2.70438e+06	3441851756	498559	3.22587e+06	2.53527e+08	9.72721e+07	7.07307e+07	9.05995e+08	250474859	134540907	5.84628e+07	8.37941e+07	1.68643e+07	3.56559e+06	4.40191e+07	3.304e+06	1305686153	602173	2831713572	5.02252e+07	1.47988e+06	3.96457e+06	373377	1.43536e+07	5622431483	1522898506	1.73949e+07
ES01_013_Intracell	FER1_30	3	30	6.0403e+08	2906361065	3.29205e+06	4.93686e+07	1.0091e+07	2.26186e+07	3.95575e+07	1.6017e+07	4.23783e+07	454202	3.92814e+06	38891.3	3.33951e+07	8.98833e+07	1.4739e+07	241105	2.4973e+08	1.85751e+07	3.5304e+06	2.37855e+06	3711111213	612035	4.0329e+06	2.39036e+08	8.72241e+07	6.62013e+07	1018253337	2.72249e+08	1.45779e+08	6.88637e+07	8.99895e+07	2.14423e+07	4.04281e+06	4.6202e+07	2.72559e+06	1537917871	521389	3122013640	6.65725e+07	1.38174e+06	2.72392e+06	326716	1.55407e+07	5299362441	1786551953	1.54336e+07
ES01_014_Intracell	FER1_30	4	30	7.7488e+08	3367785280	2.98509e+06	6.15362e+07	1.47992e+07	2.07068e+07	4.03042e+07	1.18537e+07	3.33336e+07	462454	3.07087e+06	198384	2.56245e+07	1.00128e+08	1.88388e+07	221862	235532194	9.71095e+06	5.04996e+06	1.99616e+06	2776208389	473065	3.77723e+06	2.82679e+08	1.17974e+08	7.86672e+07	7.30226e+08	2.10446e+08	112369981	4.14062e+07	7.99183e+07	1.2939e+07	2.78566e+06	3.05635e+07	3.47747e+06	9.08684e+08	743203	2211380501	3.81416e+07	1.68115e+06	3.93136e+06	437774	9.74469e+06	6466929456	1110524502	1.95226e+07
ES01_015_Intracell	FER1_30	5	30	5.57098e+08	2815904480	6.40569e+06	4.86546e+07	9.20625e+06	2.74488e+07	4.96363e+07	1.69854e+07	5.03321e+07	922796	4.58831e+06	29336.1	3.19138e+07	5.81893e+07	1.37593e+07	163801	2.60867e+08	2.60377e+07	4.02104e+06	2.92094e+06	3461994424	627942	3.69512e+06	2.19602e+08	8.64108e+07	6.39182e+07	9.9586e+08	2.91857e+08	1.51669e+08	7.45357e+07	9.03964e+07	2.11294e+07	3.82557e+06	5.0308e+07	2.36698e+06	1901706287	612633	2557477919	6.22627e+07	1.26806e+06	2.80654e+06	254654	1.93934e+07	5137181684	1799064649	1.32295e+07
ES01_016_Intracell	FER1_Tam_30	1	30	7.9876e+08	3565131941	1.72604e+06	6.30949e+07	1.47439e+07	1.86689e+07	3.71056e+07	9.44242e+06	2.90941e+07	658894	2.20663e+06	530178	1.84411e+07	6.79396e+07	1.84072e+07	247447	1.95444e+08	5.75281e+06	4.0477e+06	1.56897e+06	2154762955	319058	3.7756e+06	2.49915e+08	1.12097e+08	6.24277e+07	5.42998e+08	1.33559e+08	7.92991e+07	2.82293e+07	7.38365e+07	9.03151e+06	2.12091e+06	2.15484e+07	3.68763e+06	6.06552e+08	1.11188e+06	1902886304	2.83018e+07	1.76541e+06	3.97428e+06	604872	6.03968e+06	5241148359	7.68438e+08	1.91703e+07
ES01_017_Intracell	FER1_Tam_30	2	30	7.3265e+08	3336958508	2.28413e+06	6.58815e+07	1.27447e+07	2.09799e+07	4.42654e+07	1.17986e+07	3.68972e+07	500180	2.83201e+06	575677	2.39887e+07	7.33212e+07	1.74563e+07	172691	2.21822e+08	9.23715e+06	4.84778e+06	2.01906e+06	2728826800	397654	3.693e+06	2.52008e+08	113574059	6.11638e+07	6.94866e+08	1.73527e+08	1.0074e+08	4.05642e+07	8.43362e+07	1.43199e+07	2.89412e+06	3.04338e+07	3.52579e+06	8.65132e+08	1.41853e+06	2357795690	3.60852e+07	1.65315e+06	3.93755e+06	648185	8.90646e+06	5288908845	1080186952	2.01501e+07
ES01_018_Intracell	FER1_Tam_30	3	30	6.49753e+08	2896926360	2.13677e+06	5.68485e+07	7.32903e+06	1.99508e+07	3.50416e+07	1.09715e+07	2.64349e+07	453170	2.24682e+06	402121	1.79365e+07	4.93362e+07	1.3653e+07	74720.7	1.92018e+08	8.27833e+06	4.16361e+06	1.34309e+06	2006505188	323188	3.11626e+06	2.179e+08	9.04522e+07	5.76193e+07	589470823	1.45627e+08	8.78388e+07	3.46153e+07	7.46861e+07	1.25718e+07	2.60333e+06	2.66451e+07	2.38684e+06	7.4209e+08	1.26998e+06	1577315847	3.16338e+07	1.48207e+06	3.42847e+06	358583	8.08939e+06	4516559935	8.83902e+08	1.34066e+07
ES01_019_Intracell	FER1_Tam_30	4	30	7.86734e+08	3459205131	2.1299e+06	5.89103e+07	1.00098e+07	1.72207e+07	3.0951e+07	7.97277e+06	2.9287e+07	207614	963319	661885	1.37926e+07	3.77075e+07	1.66295e+07	47926.6	1.77095e+08	3.60023e+06	4.75424e+06	1.22089e+06	1441778158	253477	3.06887e+06	2.29114e+08	1.06039e+08	6.27902e+07	4.1097e+08	1.09694e+08	6.43793e+07	1.94062e+07	6.37629e+07	7.87361e+06	1.47147e+06	1.52115e+07	2.97122e+06	4.27959e+08	1.09645e+06	1039963533	1.89121e+07	1.65731e+06	4.19754e+06	503437	3.96637e+06	4925102698	5.08807e+08	1.61097e+07
ES01_020_Intracell	FER1_Tam_30	5	30	7.75863e+08	3410790514	2.57167e+06	6.33117e+07	1.24276e+07	2.14013e+07	4.87068e+07	1.02616e+07	3.66046e+07	426454	2.57061e+06	422724	2.11292e+07	5.9359e+07	1.84989e+07	97131.5	210949423	7.08024e+06	5.08935e+06	1.89166e+06	2280117144	375853	3.56855e+06	2.55153e+08	121565631	6.52103e+07	6.13245e+08	1.60427e+08	9.11991e+07	3.39968e+07	7.74432e+07	1.09632e+07	1.56708e+06	2.41058e+07	3.32389e+06	7.31783e+08	943151	1884267543	2.93373e+07	1.76496e+06	4.51323e+06	416498	7.26942e+06	5388172284	8.77496e+08	2.00104e+07
ES01_021_Intracell	Untreated_48	1	48	8.80842e+08	4339141158	1.55e+06	7.56058e+07	1.21058e+07	2.07385e+07	3.21439e+07	1.65243e+07	5.71476e+07	365682	2.78541e+06	1.17534e+06	1.21545e+07	4.93392e+06	2.85679e+07	203329	2.53677e+08	9.58069e+06	6.03188e+06	755651	8.64639e+08	653839	6.62845e+06	2.70655e+08	1.51898e+08	2.56722e+08	4.44022e+08	249089040	9.27638e+07	1.66448e+07	1.33453e+08	5.54848e+06	3.05567e+06	8.41369e+06	5.54309e+06	2.14667e+08	893540	5.42472e+08	1.42724e+07	2.99445e+06	6.55276e+06	839126	4.30472e+06	8675574909	300574540	1.97527e+07
ES01_022_Intracell	Untreated_48	2	48	8.72206e+08	4042503476	700020	6.49322e+07	8.51431e+06	1.82295e+07	2.20488e+07	1.36198e+07	3.6596e+07	280045	2.29199e+06	986310	9.2471e+06	3.37141e+06	2.80318e+07	223447	2.23493e+08	5.68961e+06	5.6642e+06	355820	6.51301e+08	561392	5.64939e+06	2.53396e+08	1.34966e+08	2.17234e+08	364851229	2.07724e+08	7.57599e+07	1.26958e+07	112141608	4.11942e+06	2.45424e+06	5.52404e+06	5.26448e+06	1.57197e+08	759960	5.76704e+08	1.23183e+07	2.59954e+06	5.46508e+06	827474	2.95002e+06	8181197724	2.11965e+08	1.84511e+07
ES01_023_Intracell	Untreated_48	3	48	8.70062e+08	3956300183	1.46518e+06	6.78669e+07	1.04138e+07	1.96244e+07	3.01844e+07	1.44105e+07	4.27403e+07	209364	2.50712e+06	1.07135e+06	1.21074e+07	4.37176e+06	2.76738e+07	179057	2.47437e+08	9.89693e+06	6.16022e+06	630061	8.75492e+08	565187	5.79742e+06	2.52157e+08	116573434	2.18928e+08	4.26165e+08	2.16856e+08	8.51958e+07	1.56599e+07	1.18917e+08	4.42836e+06	2.35484e+06	9.43497e+06	5.52654e+06	2.20342e+08	906074	5.41534e+08	1.44984e+07	2.69564e+06	6.12431e+06	939333	3.85421e+06	8158966684	3.10559e+08	1.53232e+07
ES01_024_Intracell	Untreated_48	4	48	8.57969e+08	4072205675	3.45693e+06	6.83773e+07	9.10428e+06	2.36244e+07	4.4724e+07	1.75587e+07	7.88242e+07	409745	3.29372e+06	948133	2.29875e+07	6.57922e+06	2.20236e+07	148246	3.07803e+08	1.4803e+07	4.61471e+06	1.66832e+06	1612056225	712299	6.73475e+06	2.6577e+08	9.41634e+07	2.16605e+08	6.28617e+08	2.57434e+08	1.10852e+08	2.82019e+07	1.30211e+08	7.92507e+06	2.75468e+06	1.84666e+07	3.87474e+06	4.68626e+08	776352	1252852450	2.51787e+07	2.22523e+06	6.52843e+06	806531	7.87154e+06	8355108862	636016989	1.21708e+07
ES01_025_Intracell	Untreated_48	5	48	8.71054e+08	3953402991	2.91239e+06	6.9279e+07	8.84641e+06	2.1807e+07	3.81294e+07	1.57648e+07	53377065	339591	3.05029e+06	1.00355e+06	17060142	5.98404e+06	2.51881e+07	238727	2.73985e+08	1.11232e+07	5.02254e+06	1.26579e+06	1208636444	667070	6.16537e+06	2.55797e+08	1.08109e+08	2.09116e+08	5.22352e+08	237393169	9.99872e+07	2.15532e+07	125429115	6.42651e+06	2.8051e+06	1.3325e+07	4.61817e+06	3.53068e+08	1.02554e+06	7.65254e+08	1.97351e+07	2.49739e+06	6.48314e+06	817776	5.75633e+06	7820986545	4.87579e+08	1.47448e+07
ES01_026_Intracell	Tam_48	1	48	8.60912e+08	3769528539	2.68117e+06	2.39262e+07	3.41082e+06	1.27186e+07	1.99474e+07	8.15783e+06	7.46885e+07	386982	1.36522e+06	407712	1.61865e+07	4.99675e+06	6.15976e+06	142397	1.85706e+08	1.27723e+07	2.84329e+06	1.29305e+06	1179697459	261333	3.52028e+06	1.14821e+08	1.30278e+07	5.01887e+07	3.45335e+08	8.55049e+07	4.9761e+07	1.68179e+07	4.33811e+07	5.05484e+06	1.24503e+06	1.86417e+07	832152	3.63503e+08	504108	5.21462e+08	1.81756e+07	873681	2.09644e+06	285670	4.73426e+06	2940531004	4.56062e+08	2.09884e+06
ES01_027_Intracell	Tam_48	2	48	8.57484e+08	4160107975	2.21622e+06	2.01726e+07	3.71065e+06	1.25891e+07	1.85236e+07	7.03455e+06	5.95033e+07	259293	1.23495e+06	330532	1.74537e+07	4.18566e+06	5.99709e+06	107762	162601553	9.07165e+06	2.46769e+06	1.18345e+06	1174506544	194441	2.73799e+06	1.00976e+08	1.4683e+07	3.87296e+07	3.01775e+08	7.41681e+07	4.35455e+07	1.57767e+07	3.58285e+07	5.57266e+06	1.31452e+06	1.79274e+07	871011	3.36575e+08	419167	1017288054	1.74584e+07	706458	1.73276e+06	228522	3.96728e+06	2382964983	4.17146e+08	2.29302e+06
ES01_028_Intracell	Tam_48	3	48	8.32161e+08	4079079971	4.58366e+06	2.72469e+07	3.27305e+06	1.56094e+07	2.67968e+07	1.03724e+07	8.93802e+07	389115	1.77373e+06	285120	2.22963e+07	5.02803e+06	6.08099e+06	157757	2.21237e+08	1.60528e+07	3.31442e+06	1.84167e+06	1496266744	319400	3.81838e+06	1.22109e+08	1.41625e+07	5.23834e+07	4.37104e+08	1.0788e+08	6.30577e+07	2.37003e+07	5.21445e+07	7.39747e+06	1.585e+06	2.24576e+07	869208	4.95943e+08	591049	734857297	2.22416e+07	927291	2.41578e+06	325637	6.7391e+06	3166853974	6.14183e+08	2.70266e+06
ES01_029_Intracell	Tam_48	4	48	891995497	4039368624	2.1764e+06	3.01729e+07	5.2428e+06	1.45838e+07	2.12068e+07	9.17165e+06	6.65779e+07	162956	1.13905e+06	518324	1.45924e+07	4.72109e+06	9.75767e+06	188460	1.84146e+08	1.1539e+07	3.59537e+06	971710	1071305665	284346	3.78435e+06	1.46725e+08	2.89732e+07	6.24218e+07	3.16036e+08	8.22799e+07	4.90405e+07	1.42282e+07	5.21524e+07	4.58335e+06	1.87026e+06	1.47465e+07	1.33985e+06	3.03225e+08	608157	6.3346e+08	1.60148e+07	1.01239e+06	2.75953e+06	512224	3.7866e+06	3498605871	3.83052e+08	3.71888e+06
ES01_030_Intracell	Tam_48	5	48	897749028	4030433878	350112	2.66814e+07	4.38396e+06	1.1825e+07	9.56316e+06	5.87239e+06	2.43088e+07	80218.3	658791	704210	5.01227e+06	2.12118e+06	1.42494e+07	269629	1.00255e+08	4.85905e+06	3.86957e+06	79784.1	3.59004e+08	151091	3.02471e+06	1.27045e+08	4.36011e+07	53956011	1.52646e+08	4.65353e+07	2.86925e+07	5.27499e+06	3.71352e+07	1.79941e+06	774041	4.52761e+06	2.30124e+06	9.82417e+07	464536	2.84214e+08	7.44404e+06	1.3486e+06	2.20874e+06	465465	1.19734e+06	2997785610	1.23621e+08	6.55711e+06
ES01_031_Intracell	FER1_48	1	48	8.64003e+08	3950226668	1.191e+06	8.63877e+07	1.48835e+07	2.09268e+07	4.21538e+07	1.5769e+07	4.90478e+07	346113	3.02467e+06	1.30189e+06	1.33378e+07	3.77039e+06	2.85958e+07	116599	2.64514e+08	9.62758e+06	6.26402e+06	749515	9.88219e+08	642968	6.57766e+06	2.62184e+08	146518871	3.24162e+08	4.38286e+08	2.65038e+08	104717809	1.61996e+07	1.44115e+08	4.27648e+06	2.33039e+06	9.11563e+06	5.75531e+06	2.05915e+08	689010	8.71225e+08	1.55688e+07	2.59153e+06	6.21773e+06	816232	4.48157e+06	9476934937	3.20361e+08	1.94859e+07
ES01_032_Intracell	FER1_48	2	48	8.10509e+08	4053248154	2.25962e+06	7.91204e+07	1.29898e+07	1.96084e+07	3.84559e+07	1.45362e+07	5.42615e+07	339919	2.8351e+06	1.07513e+06	1.3306e+07	3.78481e+06	2.50677e+07	110422	2.61697e+08	8.68522e+06	6.11907e+06	852939	1013792554	628075	6.18855e+06	2.23852e+08	1.3088e+08	2.75047e+08	451577011	2.34545e+08	1.02216e+08	1.7721e+07	131953327	4.75164e+06	2.19666e+06	1.12915e+07	4.4433e+06	2.82574e+08	756069	630589447	1.52998e+07	2.53794e+06	5.34027e+06	752159	4.32805e+06	8665765741	388722996	1.77829e+07
ES01_033_Intracell	FER1_48	3	48	8.48457e+08	3997451968	1.97434e+06	7.85997e+07	1.24757e+07	2.00181e+07	3.66411e+07	1.54233e+07	5.61385e+07	232686	3.07415e+06	961545	1.28755e+07	3.70344e+06	2.54539e+07	196634	2.75861e+08	9.30715e+06	5.81885e+06	846802	9.86671e+08	615670	6.38212e+06	2.41883e+08	1.3222e+08	2.94095e+08	4.49933e+08	255185735	1.03486e+08	1.82066e+07	1.37821e+08	4.66635e+06	2.26164e+06	1.08041e+07	4.31259e+06	2.52195e+08	746600	6.50098e+08	1.5817e+07	2.47568e+06	5.42696e+06	796010	4.48465e+06	8905025901	3.74799e+08	1.73369e+07
ES01_034_Intracell	FER1_48	4	48	8.80857e+08	3975797251	1.82028e+06	8.28938e+07	1.33365e+07	2.04471e+07	4.05413e+07	1.58718e+07	5.89e+07	319380	3.37939e+06	1.20201e+06	1.41545e+07	3.92987e+06	2.59935e+07	196085	2.70791e+08	9.61117e+06	6.31503e+06	870720	1059041590	724388	6.72451e+06	255287068	136801915	3.04808e+08	4.73466e+08	2.63878e+08	1.08066e+08	1.82039e+07	1.42658e+08	4.90553e+06	2.41428e+06	1.04136e+07	4.80889e+06	262683115	801484	6.62867e+08	1.72848e+07	2.66011e+06	5.82139e+06	808663	4.81792e+06	8856850539	4.04817e+08	1.90966e+07
ES01_035_Intracell	FER1_48	5	48	8.45544e+08	3897498977	2.74987e+06	7.78365e+07	1.10214e+07	1.93857e+07	3.86682e+07	1.4645e+07	5.8582e+07	427925	3.0986e+06	1.08152e+06	1.4596e+07	3.76892e+06	2.45089e+07	123078	2.60662e+08	1.17042e+07	6.32678e+06	883292	9.75536e+08	614848	6.23553e+06	2.35446e+08	1.21251e+08	2.68316e+08	4.50384e+08	2.38001e+08	1.00958e+08	1.9057e+07	1.30476e+08	5.10403e+06	2.38826e+06	1.21338e+07	4.19958e+06	2.79152e+08	726220	5.73494e+08	1.67711e+07	2.46763e+06	5.23533e+06	673649	4.86972e+06	8033244911	4.0336e+08	1.57216e+07
ES01_036_Intracell	FER1_Tam_48	1	48	7.46155e+08	3680451960	2.69427e+06	7.49304e+07	7.17143e+06	1.87296e+07	3.05125e+07	1.78216e+07	6.71879e+07	386822	1.95881e+06	1.15841e+06	1.36787e+07	3.10323e+06	1.90221e+07	167943	2.31853e+08	1.15105e+07	5.52798e+06	981880	8.51049e+08	429211	6.49195e+06	1.99635e+08	79457550	1.56091e+08	4.34224e+08	1.40493e+08	6.7724e+07	1.61042e+07	1.04201e+08	4.11058e+06	2.15874e+06	1.24167e+07	3.12942e+06	3.63046e+08	785727	4.29712e+08	1.60182e+07	2.22527e+06	4.73443e+06	688702	5.45417e+06	5691446358	411433442	9.54738e+06
ES01_037_Intracell	FER1_Tam_48	2	48	7.81112e+08	3848509532	1.22792e+06	7.00202e+07	7.0664e+06	1.6384e+07	2.60505e+07	1.49723e+07	5.02152e+07	233039	1.48033e+06	995932	1.13941e+07	3.13531e+06	2.00045e+07	150081	1.95657e+08	8.52367e+06	5.01076e+06	590867	6.888e+08	359778	5.84738e+06	1.76329e+08	8.34018e+07	1.41257e+08	3.3003e+08	1.13633e+08	5.54164e+07	1.16509e+07	8.80687e+07	2.9673e+06	1.4179e+06	8.99367e+06	3.41558e+06	2.12939e+08	714588	5.28475e+08	1.2882e+07	2.29408e+06	4.3049e+06	651096	3.46853e+06	5212936573	2.69243e+08	1.03307e+07
ES01_038_Intracell	FER1_Tam_48	3	48	7.59226e+08	3897928221	1.58383e+06	7.84836e+07	7.70434e+06	1.78094e+07	2.7305e+07	1.71346e+07	5.06686e+07	293061	1.48151e+06	1.10231e+06	1.23823e+07	3.65824e+06	1.9309e+07	164441	2.11324e+08	5.23521e+06	5.32208e+06	566877	6.66904e+08	396157	6.48707e+06	2.02261e+08	9.51852e+07	1.56655e+08	3.76701e+08	1.27868e+08	6.05508e+07	1.24588e+07	9.98337e+07	3.12921e+06	2.2818e+06	9.7314e+06	3.68993e+06	238600875	778948	4.93397e+08	1.40054e+07	2.32245e+06	4.62766e+06	732067	4.17567e+06	5862623608	3.12145e+08	1.1886e+07
ES01_039_Intracell	FER1_Tam_48	4	48	8.27578e+08	4157701690	1.50239e+06	6.78192e+07	8.90821e+06	20208648	3.37698e+07	1.59679e+07	5.98206e+07	346153	1.78221e+06	980042	1.51674e+07	3.72878e+06	1.8058e+07	136245	2.39658e+08	1.06285e+07	4.8854e+06	1.00814e+06	1100870557	475920	6.13691e+06	1.95671e+08	8.47011e+07	1.58996e+08	4.35057e+08	1.34199e+08	6.69416e+07	1.6426e+07	9.6632e+07	4.24379e+06	2.28955e+06	1.35892e+07	3.17475e+06	3.06619e+08	713292	8.37283e+08	1.78268e+07	2.05425e+06	4.59931e+06	642983	4.70308e+06	5897180328	4.25276e+08	1.06527e+07
ES01_040_Intracell	FER1_Tam_48	5	48	8.47369e+08	4147349082	1.72521e+06	7.41316e+07	8.07677e+06	1.84728e+07	3.09285e+07	1.61989e+07	5.73183e+07	253897	1.5845e+06	1.20921e+06	1.14071e+07	3.16119e+06	2.23543e+07	107535	2.20524e+08	9.69588e+06	5.64781e+06	707568	7.43062e+08	424589	5.98805e+06	2.02407e+08	9.58859e+07	1.51537e+08	3.67143e+08	123307750	6.01574e+07	1.23021e+07	9.68688e+07	3.12956e+06	1.95654e+06	9.87238e+06	3.80636e+06	2.22156e+08	810875	4.70877e+08	1.41016e+07	2.34653e+06	4.77052e+06	754739	3.78932e+06	5876621551	3.07027e+08	1.19927e+07
ES01_PoolA4_Intracell	Pool	1	NA	7.08075e+08	3260970194	7.36932e+06	5.8223e+07	8.30969e+06	21090495	3.70731e+07	1.31637e+07	5.97043e+07	534256	2.78019e+06	536970	2.19187e+07	3.18214e+07	1.73362e+07	185481	2.47097e+08	7.54966e+06	4.50788e+06	2.04261e+06	1793577935	465400	3.70695e+06	2.23836e+08	8.29623e+07	1.23205e+08	5.94021e+08	1.83911e+08	9.3549e+07	3.18033e+07	8.60109e+07	8.55161e+06	2.04018e+06	2.45845e+07	3.05352e+06	758831868	749615	1168182600	3.10819e+07	1.61622e+06	4.16894e+06	526550	8.16709e+06	5595086730	7.81544e+08	1.19672e+07
ES01_PoolA5_Intracell	Pool	2	NA	7.70413e+08	3621023334	7.15172e+06	6.0491e+07	9.65398e+06	2.1691e+07	3.84234e+07	1.4031e+07	6.39353e+07	408109	2.71146e+06	554352	2.30585e+07	3.59143e+07	1.83309e+07	259394	2.70474e+08	7.23158e+06	4.8485e+06	2.35682e+06	1975878411	505297	4.47991e+06	2.233e+08	9.31333e+07	1.30443e+08	6.39783e+08	1.9753e+08	100208271	3.34139e+07	9.4987e+07	9.68329e+06	2.3704e+06	2.42519e+07	3.32376e+06	7.55068e+08	804610	1374248825	3.08516e+07	1.82454e+06	4.52585e+06	590340	8.28555e+06	6281846811	8.39838e+08	1.39614e+07
ES01_PoolA6_Intracell	Pool	3	NA	7.89468e+08	3519817648	7.00175e+06	6.09656e+07	1.02476e+07	2.16816e+07	3.9082e+07	1.36534e+07	6.18143e+07	594538	2.68907e+06	521856	2.29645e+07	3.55279e+07	1.91487e+07	263333	2.64091e+08	7.16104e+06	4.85578e+06	2.28675e+06	2063181873	483654	4.56794e+06	2.22273e+08	9.87946e+07	1.306e+08	6.21816e+08	1.95502e+08	9.77937e+07	3.25946e+07	9.40274e+07	8.52803e+06	2.21607e+06	2.42908e+07	3.60605e+06	7.25826e+08	820992	1482767338	3.15708e+07	1.8486e+06	4.73861e+06	576179	7.89532e+06	6151943481	8.43515e+08	1.59749e+07
ES01_PoolA7_Intracell	Pool	4	NA	7.8299e+08	3411122110	4.96391e+06	6.09881e+07	1.00962e+07	2.10068e+07	3.86777e+07	13861369	6.47875e+07	549186	2.6831e+06	734900	2.23769e+07	3.41284e+07	1.78474e+07	194653	2.64873e+08	6.95769e+06	4.53609e+06	2.169e+06	2038362501	425408	4.43752e+06	2.18393e+08	9.32848e+07	1.33566e+08	6.21733e+08	1.9358e+08	9.66499e+07	3.22873e+07	9.3459e+07	8.69498e+06	2.26087e+06	2.38552e+07	3.45136e+06	7.25879e+08	791848	1650248608	3.09586e+07	1.68504e+06	4.41639e+06	528726	7.72e+06	6409642958	8.21978e+08	1.39537e+07
ES01_PoolA8_Intracell	Pool	5	NA	7.91813e+08	3672889198	5.71541e+06	6.14667e+07	1.02844e+07	2.16022e+07	4.08371e+07	1.33291e+07	6.66285e+07	604114	2.76967e+06	673217	2.21482e+07	3.59786e+07	1.95571e+07	258576	2.71891e+08	6.68923e+06	5.20629e+06	2.24219e+06	2044249754	508083	4.69754e+06	2.29886e+08	8.99365e+07	1.35632e+08	6.16943e+08	1.94906e+08	9.69956e+07	3.14584e+07	9.46421e+07	8.68139e+06	2.14025e+06	2.52127e+07	3.55981e+06	7.38717e+08	861857	1445154560	3.18366e+07	1.94495e+06	4.73484e+06	611424	7.9136e+06	6433722498	8.22386e+08	1.44366e+07
ES01_PoolA9_Intracell	Pool	6	NA	7.91041e+08	3669585814	4.1696e+06	6.0177e+07	1.02375e+07	2.13666e+07	4.03786e+07	1.38983e+07	5.90981e+07	506529	2.84701e+06	438045	2.34113e+07	3.64164e+07	1.84558e+07	192118	2.58374e+08	6.76331e+06	4.54215e+06	1.98682e+06	2090946126	455859	4.26709e+06	2.2621e+08	8.90764e+07	1.32298e+08	6.27846e+08	1.94307e+08	9.89207e+07	3.2194e+07	9.4151e+07	8.57745e+06	2.3156e+06	2.4186e+07	3.6029e+06	7.27271e+08	795582	1738108125	3.10898e+07	1.60466e+06	4.62604e+06	592592	8.01155e+06	6202356778	8.06655e+08	1.3936e+07
ES01_PoolA10_Intracell	Pool	7	NA	790738112	3641075162	5.125e+06	6.15366e+07	1.03935e+07	2.22891e+07	4.11618e+07	1.39745e+07	6.9581e+07	666006	2.78761e+06	647489	2.37654e+07	3.76665e+07	1.91503e+07	200479	2.66717e+08	6.91936e+06	4.54427e+06	2.30178e+06	2109982054	580264	4.2903e+06	231259807	9.14992e+07	1.33316e+08	6.27732e+08	1.97008e+08	9.76868e+07	3.18683e+07	9.40329e+07	8.54088e+06	2.45052e+06	2.51677e+07	3.6216e+06	7.17335e+08	837337	1774756710	3.35506e+07	1.63764e+06	4.82039e+06	560805	8.04571e+06	6292194757	8.21247e+08	1.40496e+07
ES01_PoolA11_Intracell	Pool	8	NA	7.90984e+08	3863187569	4.05473e+06	6.1642e+07	1.12446e+07	2.16538e+07	3.96767e+07	1.37133e+07	6.18177e+07	704049	2.63684e+06	684556	2.35639e+07	3.74366e+07	1.97366e+07	231685	263325293	7.19695e+06	4.28115e+06	1.99949e+06	2073969530	475462	4.51115e+06	2.28994e+08	8.95817e+07	1.29147e+08	6.10564e+08	1.97052e+08	9.71448e+07	3.21842e+07	9.39441e+07	9.29624e+06	2.19347e+06	2.52474e+07	3.88053e+06	7.29055e+08	763302	1804016542	3.1298e+07	1.7236e+06	4.49214e+06	538171	8.03542e+06	6266757626	8.13545e+08	1.42246e+07
ES01_PoolA12_Intracell	Pool	9	NA	7.93919e+08	3764133850	4.6009e+06	6.19441e+07	1.08343e+07	2.1058e+07	4.07163e+07	1.37842e+07	6.2356e+07	572375	2.68204e+06	641539	2.39084e+07	3.83547e+07	1.88034e+07	267414	2.63662e+08	7.13037e+06	4.54572e+06	2.20765e+06	2121863593	432764	4.26758e+06	2.31439e+08	9.05521e+07	1.35019e+08	6.13718e+08	1.98994e+08	9.62412e+07	3.18858e+07	9.29173e+07	8.70779e+06	2.25637e+06	2.56459e+07	3.5898e+06	722113287	805557	1757606137	3.2068e+07	1.71417e+06	4.73423e+06	712635	8.18848e+06	6401243942	8.10273e+08	1.45899e+07
ES01_PoolA13_Intracell	Pool	10	NA	7.74687e+08	3651270671	4.46604e+06	6.12601e+07	1.12766e+07	2.19031e+07	4.17788e+07	1.37895e+07	7.09542e+07	651372	2.73919e+06	577298	2.36007e+07	3.68079e+07	1.88027e+07	181683	2.68658e+08	6.90151e+06	4.65686e+06	2.1466e+06	2108527722	491078	4.31999e+06	2.29704e+08	9.2678e+07	1.32155e+08	6.10955e+08	1.94561e+08	9.66869e+07	3.13371e+07	9.18163e+07	8.36976e+06	2.48889e+06	2.55666e+07	3.63855e+06	7.24454e+08	878791	1762041443	3.30137e+07	1.562e+06	4.89673e+06	628444	8.24124e+06	6218953913	8.18839e+08	1.47873e+07
[truncated: 135 more columns]

## Sheet: RawData_Media
SampleID	Conditions	Biological_Replicates	CellNumber_T0	CellNumber_T1	Timepoint	valine-d8	hippurate-d5	1-methyladenosine	1-methylnicotinamide	2-hydroxyglutarate	2-oxoglutarate	4-hydroxyphenyllactate	4-hydroxyproline	acetylarginine	acetyl-beta-methylcholine	aconitate	alanine	allantoin	anserine	arginine	argininosuccinate	asparagine	aspartate	beta-alanine	betaine	carnitine	carnitine C2	carnitine C3	carnitine C4	carnitine C5	carnitine C6	carnosine	choline	citrate	citrulline	coumarin	creatine	creatinine	cystathionine	cysteine-S-sulfate	cystine	cytidine	cytosine	deoxycarnitine	deoxyuridine	dihydroorotate	dipalmitoyl-phosphatidylcholine	epsilon-(gamma-Glutamyl)lysine	erythritol
ES01_041_Media	Untreated_30	1	25000	53306	30	4.38714e+08	2654555542	9.15428e+07	2.69263e+06	2.48383e+07	6.41139e+07	2.35835e+07	1.83621e+08	1.66016e+06	6.82594e+06	2.13755e+07	246448717	5.10169e+07	1.16012e+07	5204641937	820882	3.26618e+06	20031100	3.51708e+07	1300154245	4.04103e+08	1.93909e+08	1.29942e+08	8.69763e+07	3.29676e+07	5.34474e+06	1.73936e+08	2584513128	1074823936	2.16929e+08	5.05024e+07	1642673101	2317849162	3.77686e+06	8.65655e+07	7.32524e+08	6.11326e+07	1.54183e+07	1.95489e+07	4.80253e+06	106461	2.25368e+07	1.63083e+06	4.51026e+07
ES01_042_Media	Untreated_30	2	25000	53306	30	4.39099e+08	2694109468	8.60124e+07	2.47821e+06	2.4134e+07	6.63074e+07	2.19757e+07	2.224e+08	1.48354e+06	7.15657e+06	2.16618e+07	2.52812e+08	5.13555e+07	1.20016e+07	5120379920	931531	3.34143e+06	1.77053e+07	3.71347e+07	1261594051	3.90417e+08	1.91714e+08	126008155	8.53049e+07	3.1211e+07	4.38963e+06	1.60896e+08	2461950121	1492354402	2.15694e+08	4.94351e+07	1648360808	2246114394	3.8121e+06	8.77145e+07	7.67153e+08	5.44787e+07	1.45649e+07	1.92308e+07	4.58359e+06	210285	2.58949e+07	1.79733e+06	5.02379e+07
ES01_043_Media	Untreated_30	3	25000	53306	30	4.27971e+08	2540313670	8.05715e+07	2.39427e+06	2.45983e+07	6.96695e+07	2.38355e+07	1.85565e+08	1.4677e+06	7.00103e+06	2.42296e+07	2.50054e+08	5.0726e+07	1.15391e+07	5015056310	817432	3.3589e+06	1.92656e+07	3.57784e+07	1264405083	3.96536e+08	1.92783e+08	1.29072e+08	8.6872e+07	3.23133e+07	4.42617e+06	1.71456e+08	2462440599	1249897590	2.26636e+08	5.01348e+07	1618123659	2269567339	3.63471e+06	8.80455e+07	7.43239e+08	5.98267e+07	1.56532e+07	1.9641e+07	4.31807e+06	241575	2.11709e+07	1.75202e+06	4.50895e+07
ES01_044_Media	Untreated_30	4	25000	53306	30	4.35051e+08	2494353447	74016733	2.60324e+06	2.30839e+07	6.23657e+07	2.24315e+07	207421716	1.46748e+06	6.92701e+06	9.66026e+06	2.48677e+08	5.11257e+07	1.18848e+07	5138893532	924274	3.27969e+06	1.87648e+07	3.68932e+07	1266248453	3.95094e+08	1.95041e+08	1.27297e+08	8.59809e+07	3.18805e+07	4.16923e+06	1.59824e+08	1728101755	1046946715	2.26637e+08	4.99402e+07	1641002133	2240877355	3.66886e+06	7.87505e+07	7.82562e+08	5.69095e+07	14319232	1.96248e+07	4.45026e+06	294010	2.53333e+07	1.81521e+06	4.70857e+07
ES01_045_Media	Untreated_30	5	25000	53306	30	4.44613e+08	2639070702	7.57861e+07	2.3796e+06	2.67706e+07	6.78637e+07	2.30184e+07	1.86461e+08	1.49108e+06	7.15796e+06	1.95722e+07	2.52542e+08	5.05864e+07	1.12015e+07	5006990761	753206	3.21411e+06	2.25144e+07	3.74086e+07	1316199280	4.0799e+08	1.99711e+08	1.31742e+08	8.84289e+07	3.45648e+07	4.71006e+06	1.74711e+08	2507336147	1096721389	2.38057e+08	5.0558e+07	1730218609	2323777926	3.29247e+06	8.80365e+07	7.27203e+08	6.09677e+07	1.52663e+07	20453968	4.80447e+06	358736	2.30726e+07	1.57891e+06	4.76656e+07
ES01_046_Media	Tam_30	1	25000	43306	30	5.78767e+08	3164659709	6.64414e+07	3.23776e+06	2.69125e+07	7.15617e+07	2.84842e+07	3.75982e+08	1.25921e+06	9.33249e+06	7.97423e+06	3.90244e+08	5.54666e+07	1.33016e+07	6072878015	1.19226e+06	3.9451e+06	1.63887e+07	3.97621e+07	1702156169	524068057	2.54731e+08	1.65807e+08	1.11078e+08	4.07335e+07	5.15769e+06	1.24337e+08	1846571415	1049348210	240734891	6.17603e+07	2220818838	3026937350	3.40021e+06	8.57972e+07	7.63817e+08	7.42809e+07	1.92579e+07	2.50874e+07	5.27701e+06	175491	3.18533e+07	2.02322e+06	5.08494e+07
ES01_047_Media	Tam_30	2	25000	43306	30	4.45953e+08	2561945953	8.16048e+07	2.51999e+06	2.39766e+07	6.42698e+07	2.35186e+07	1.88806e+08	1.49681e+06	6.928e+06	2.47295e+07	2.51457e+08	5.16254e+07	1.14873e+07	4906154738	802132	3.38893e+06	1.91547e+07	3.59207e+07	1260476241	3.92011e+08	1.90574e+08	1.26023e+08	8.67437e+07	3.18409e+07	4.53189e+06	1.69137e+08	2594265035	1224415095	2.19236e+08	4.88784e+07	1732544911	2209180261	3.58622e+06	8.87375e+07	7.1308e+08	5.80332e+07	1.45094e+07	1.97982e+07	4.68385e+06	400105	2.11865e+07	1.6402e+06	4.80116e+07
ES01_048_Media	Tam_30	3	25000	43306	30	4.89034e+08	2802150218	9.67038e+07	3.1121e+06	2.68028e+07	7.15034e+07	2.61763e+07	3.54623e+08	1.38991e+06	7.79501e+06	2.75586e+07	3.08575e+08	6.09594e+07	1.34898e+07	6143694846	1.02062e+06	3.53967e+06	2.54206e+07	3.55942e+07	1512692243	4.61475e+08	2.20936e+08	1.41892e+08	9.40532e+07	3.86078e+07	5.28061e+06	1.61922e+08	3043182831	1556913731	2.49116e+08	6.15652e+07	1961703129	2645644765	3.96353e+06	9.585e+07	8.08953e+08	7.07499e+07	1.90186e+07	2.22323e+07	5.22209e+06	161805	3.07457e+07	2.14565e+06	4.59768e+07
ES01_049_Media	Tam_30	4	25000	43306	30	4.3495e+08	2801570642	6.1053e+07	2.68921e+06	2.4862e+07	6.24192e+07	2.28759e+07	1.7581e+08	1.21701e+06	7.1424e+06	3.553e+07	2.41272e+08	5.05219e+07	1.11594e+07	5246419318	656888	3.68418e+06	2.04265e+07	3.43845e+07	1285659753	3.95176e+08	1.9259e+08	1.28582e+08	8.54756e+07	3.30223e+07	4.45518e+06	1.6652e+08	2784869237	7.3476e+08	208576482	4.72031e+07	1601008953	2234145565	3.3658e+06	8.25917e+07	7.03834e+08	6.08401e+07	1.51004e+07	1.95384e+07	4.48269e+06	145751	2.47005e+07	1.4868e+06	4.47677e+07
ES01_050_Media	Tam_30	5	25000	43306	30	4.32987e+08	2679259177	4.88829e+07	2.54373e+06	2.42887e+07	7.05328e+07	2.34006e+07	183659835	1.09973e+06	6.87024e+06	4.71141e+07	2.45263e+08	5.08546e+07	1.15028e+07	5008272026	826086	3.36644e+06	1.78594e+07	3.51733e+07	1275162564	3.93242e+08	1.93718e+08	1.3255e+08	8.71373e+07	3.23649e+07	4.65596e+06	1.70036e+08	2916823920	2224738935	2.0915e+08	5.04951e+07	1639891804	2291883061	3.59005e+06	8.69003e+07	7.41803e+08	5.94535e+07	1.46802e+07	1.90381e+07	4.38052e+06	125797	2.07126e+07	1.62164e+06	4.91791e+07
ES01_051_Media	FER1_30	1	25000	53840	30	4.88553e+08	3090142283	7.40593e+07	3.01903e+06	2.57368e+07	7.28487e+07	2.57843e+07	3.3131e+08	1.47609e+06	8.1947e+06	5.37125e+07	3.1013e+08	6.01401e+07	1.37595e+07	6116975182	1.04113e+06	2.96923e+06	2.21104e+07	3.59098e+07	1531852397	4.62493e+08	2.23645e+08	1.4293e+08	9.46451e+07	3.87001e+07	4.73183e+06	1.6563e+08	3102544831	2006356081	2.50476e+08	6.35398e+07	1973663389	2650540949	3803784	9.61908e+07	8.10745e+08	6.80515e+07	1.7364e+07	2.2873e+07	5.06696e+06	79338.9	2.86897e+07	1.98114e+06	4.27839e+07
ES01_052_Media	FER1_30	2	25000	53840	30	4.5557e+08	2765980075	9.99658e+07	2.64863e+06	2.27856e+07	6.15053e+07	2.37756e+07	170368859	1.66638e+06	6.89234e+06	6.25278e+06	2.52682e+08	5.34929e+07	1.16363e+07	5113355335	1.01249e+06	3.09588e+06	1.68718e+07	3.89564e+07	1314860063	4.16123e+08	1.99624e+08	1.32035e+08	8.97751e+07	3.35484e+07	4.29196e+06	1.58798e+08	1356272217	8.50306e+08	2.21465e+08	5.25233e+07	1650664441	2361626526	4.03613e+06	8.27241e+07	796411445	5.8828e+07	1.54674e+07	1.97268e+07	4.50379e+06	277766	2.32091e+07	1.7854e+06	4.51338e+07
ES01_053_Media	FER1_30	3	25000	53840	30	4.4224e+08	2675276377	5.04866e+07	2.61184e+06	2.33481e+07	6.76256e+07	2.22846e+07	1.87137e+08	1.11911e+06	6.64347e+06	4.4431e+07	2.50359e+08	5.14443e+07	1.20721e+07	4943774531	770184	3.29039e+06	1.60229e+07	3.5206e+07	1267686005	3.90755e+08	1.92077e+08	1.26544e+08	8.6707e+07	3.22281e+07	4.27345e+06	1.64545e+08	2839888333	8.45484e+08	2.05081e+08	4.89945e+07	1617296535	2253995680	3.57418e+06	8.72127e+07	7.31629e+08	5.69394e+07	1.44818e+07	1.87493e+07	4.2905e+06	210904	2.32693e+07	1.70877e+06	4.67221e+07
ES01_054_Media	FER1_30	4	25000	53840	30	4.65093e+08	2775980885	9.1984e+07	2.76874e+06	2.37134e+07	6.17483e+07	2.36802e+07	1.81613e+08	1.57623e+06	7.09988e+06	9.53917e+06	2.52344e+08	5.35323e+07	1.1708e+07	5096528194	887964	3.25311e+06	1.95237e+07	3.66987e+07	1337865369	406648890	196026536	1.28644e+08	8.8339e+07	3.31008e+07	4.47676e+06	1.68254e+08	1686537670	1000264098	2.29294e+08	5.12151e+07	1655237859	2326773292	3.70582e+06	8.20226e+07	7.65566e+08	5.84891e+07	1.5993e+07	2.04544e+07	4.58663e+06	720018	2.02924e+07	1.69958e+06	49893137
ES01_055_Media	FER1_30	5	25000	53840	30	5.85474e+08	3059977751	7.31929e+07	3.27282e+06	2.48179e+07	6.81259e+07	2.55441e+07	3.46104e+08	1.6851e+06	8.41306e+06	1.16873e+07	3.91221e+08	5.90962e+07	1.37843e+07	5886933907	957734	3.36657e+06	1.66948e+07	3.78178e+07	1592762418	4.68021e+08	227897959	1.43434e+08	9.47018e+07	3.64346e+07	4.6576e+06	123099757	2106913086	1218792169	233066823	5.86061e+07	2185585198	2782205539	3.37798e+06	8.02941e+07	7.18773e+08	6.61771e+07	1.74477e+07	2.30564e+07	4.86938e+06	256882	2.21748e+07	1.62585e+06	4.82576e+07
ES01_056_Media	FER1_Tam_30	1	25000	51760	30	4.53358e+08	2826938795	8.47282e+07	2.59864e+06	2.64517e+07	6.75714e+07	2.48185e+07	1.79612e+08	1.51541e+06	7.33237e+06	4.20638e+07	245758201	5.27415e+07	1.16847e+07	5330655460	805592	3.45477e+06	2.41308e+07	3.66496e+07	1354413871	4.17548e+08	2.03813e+08	1.38407e+08	9.25275e+07	3.38734e+07	4.09973e+06	1.82637e+08	2877360430	1408088150	238281083	5.37409e+07	1701030226	2408667412	3.54373e+06	8.97888e+07	724952205	6.97802e+07	1.52992e+07	2.02613e+07	4.81698e+06	258980	1.72842e+07	1.53887e+06	4.74839e+07
ES01_057_Media	FER1_Tam_30	2	25000	51760	30	4.58134e+08	2703305673	9.61195e+07	2.64818e+06	2.39791e+07	6.2623e+07	2.37594e+07	1.67424e+08	1.79522e+06	7.39498e+06	7.8614e+06	2.44998e+08	5.41532e+07	1.17256e+07	5147743410	984244	3.63046e+06	1.84198e+07	3.64444e+07	1321790230	4.20529e+08	2.02419e+08	1.34891e+08	9.22004e+07	3.38895e+07	4.70394e+06	1.59632e+08	1464054165	9.24289e+08	2.18958e+08	5.18039e+07	1661767588	2430610849	4.03475e+06	8.36017e+07	8.02511e+08	6.47143e+07	1.54371e+07	2.07432e+07	4.5514e+06	706715	2.38955e+07	1.80772e+06	4.66241e+07
ES01_058_Media	FER1_Tam_30	3	25000	51760	30	550660095	3206802328	7.99667e+07	3.43329e+06	2.77144e+07	6.83813e+07	2.96936e+07	3.78426e+08	1.51396e+06	9.04525e+06	7.28914e+06	3.82776e+08	6.36292e+07	1.47013e+07	6320121899	1.33688e+06	3.71816e+06	3.31897e+07	4.05092e+07	1740974556	5.24098e+08	252753737	1.61323e+08	1.08493e+08	4.14347e+07	5.18232e+06	1.43245e+08	1732820460	1174860868	2.43273e+08	6.68489e+07	2241363835	3094706812	4.34041e+06	8.54679e+07	8.42577e+08	8.02077e+07	1.91293e+07	2.45103e+07	5.47381e+06	408654	1.55346e+07	2.24501e+06	5.02926e+07
ES01_059_Media	FER1_Tam_30	4	25000	51760	30	4.56486e+08	2624257645	7.52623e+07	2.45496e+06	2.16733e+07	6.23426e+07	2.36324e+07	2.5307e+08	1.02805e+06	7.40611e+06	9.31066e+06	258500292	5.2623e+07	1.19306e+07	5231534472	1.10652e+06	3.36127e+06	1.67618e+07	3.65622e+07	1319957418	4.09402e+08	2.01213e+08	1.34473e+08	9.08848e+07	3.5056e+07	3.75152e+06	1.47544e+08	1621392189	1212783087	216424639	5.22051e+07	1688378069	2399386094	4.20755e+06	8.54582e+07	813391877	6.25355e+07	1.47764e+07	2.0155e+07	4.71683e+06	388622	2.12452e+07	2.01582e+06	4.62484e+07
ES01_060_Media	FER1_Tam_30	5	25000	51760	30	441740028	2689232101	7.45935e+07	2.62151e+06	2.44273e+07	6.37328e+07	2.37491e+07	2.20842e+08	1.58823e+06	7.26441e+06	1.94574e+07	2.52138e+08	5.5541e+07	1.1999e+07	5173741611	840591	3.44885e+06	2.6338e+07	3.71445e+07	1302569726	4.13072e+08	194313583	1.32124e+08	9.02444e+07	3.26012e+07	4.26056e+06	1.63636e+08	2446696559	1251372051	2.27474e+08	5.21599e+07	1674362192	2325957735	3.83484e+06	8.18858e+07	7.43539e+08	6.18266e+07	1.47568e+07	2.0482e+07	4.87755e+06	604487	1.82927e+07	1.80776e+06	4.80829e+07
ES01_061_Media	Untreated_48	1	25000	231200	48	363490488	2397246373	1.40548e+08	1.83419e+07	3.55834e+07	158365438	3.58505e+07	2.61336e+08	2.15904e+06	1.03131e+07	3.55529e+07	4.98003e+08	8.76165e+07	1.39762e+07	6361636495	1.67672e+06	1.32917e+07	6.05908e+07	5.53868e+07	1806915632	6.26238e+08	262983233	1.79407e+08	1.43571e+08	4.74357e+07	6.24026e+06	2.3028e+08	3280320346	2442826311	2.45697e+08	7.18179e+07	1960199239	3150845081	6.4248e+06	1.13101e+08	9.96331e+08	2.10647e+07	4.2086e+07	2.7867e+07	3.65424e+06	1.27972e+06	3.71612e+07	3.41982e+06	7.68689e+07
ES01_062_Media	Untreated_48	2	25000	231200	48	3.75141e+08	2387376016	128777201	1.88995e+07	34155529	1.47818e+08	3.54043e+07	2.54749e+08	1.89455e+06	9.85197e+06	3.26721e+07	4.9551e+08	8.36487e+07	1.3688e+07	6071234125	1.41426e+06	1.29968e+07	5.61617e+07	5.59617e+07	1778027357	618129686	2.6103e+08	1.78896e+08	1.43897e+08	4.57773e+07	6.32288e+06	2.23505e+08	3480603153	1852314338	2.33848e+08	7.4402e+07	1918645030	3088118262	5.68695e+06	106264689	9.44064e+08	1.95564e+07	4.19425e+07	2.73482e+07	4.0177e+06	1.24932e+06	3.44592e+07	2.88755e+06	7.82678e+07
ES01_063_Media	Untreated_48	3	25000	231200	48	3.62428e+08	2457237247	1.43047e+08	1.90828e+07	3.54278e+07	1.53348e+08	3.65359e+07	2.25619e+08	2.07208e+06	1.03723e+07	3.43557e+07	4.98385e+08	8.61627e+07	1.34e+07	6132791171	1.33517e+06	1.32165e+07	5.98101e+07	5.38453e+07	1778428627	6.39209e+08	2.59586e+08	1.80782e+08	1.44667e+08	4.46983e+07	6.5629e+06	2.36224e+08	3274965671	1780118761	2.41452e+08	7.35653e+07	1927827364	3122088829	5.65343e+06	1.09677e+08	9.68969e+08	2.02375e+07	4.14552e+07	2.76176e+07	3.91029e+06	1.43949e+06	3.44877e+07	3.01346e+06	8.0689e+07
ES01_064_Media	Untreated_48	4	25000	231200	48	3.70147e+08	2529864122	1.52544e+08	1.95141e+07	3.61322e+07	1.64082e+08	3.78096e+07	2.17662e+08	2.40466e+06	1.03796e+07	3.40457e+07	4.85998e+08	8.98397e+07	1.32712e+07	6122660877	1.26e+06	1.27928e+07	5.79482e+07	5.63393e+07	1827586244	6.46255e+08	2.66262e+08	1.86163e+08	148972898	4.77278e+07	6.19246e+06	242444580	3494028849	1696515638	2.55155e+08	7.10021e+07	1905511379	3226483495	5.82714e+06	1.18653e+08	9.43819e+08	2.07854e+07	4.22841e+07	2.89245e+07	3.91906e+06	1.88674e+06	4.03065e+07	2.92456e+06	7.36757e+07
ES01_065_Media	Untreated_48	5	25000	231200	48	3.65384e+08	2364675385	1.20091e+08	1.83322e+07	3.38673e+07	1.52971e+08	3.52529e+07	2.29125e+08	2.02762e+06	1.01725e+07	3.54634e+07	4.79756e+08	8.23867e+07	1.31955e+07	5992889903	1.29263e+06	1.24123e+07	5.75463e+07	5.4424e+07	1731071093	6.12739e+08	2.55062e+08	1.7055e+08	1.39797e+08	4.29556e+07	5.45692e+06	2.27629e+08	3045278056	1945505567	2.37835e+08	6.90845e+07	1886296221	3046103570	5.88946e+06	1.04437e+08	9.45182e+08	2.01689e+07	4.23238e+07	2.61032e+07	3.60152e+06	1.36317e+06	2.94214e+07	2.9919e+06	7.6514e+07
ES01_066_Media	Tam_48	1	25000	103900	48	3.64112e+08	2399145310	9.0957e+07	1.69283e+07	3.77272e+07	1.58548e+08	3.5448e+07	2.33632e+08	1.86633e+06	1.07912e+07	1.18546e+08	4.30393e+08	8.75162e+07	1.37969e+07	6477941300	1.71607e+06	1.22536e+07	5.58636e+07	5.99233e+07	1809342665	6.41515e+08	2.66725e+08	1.82202e+08	142325206	4.80923e+07	6.89036e+06	2.36855e+08	4283267514	2730261377	2.3254e+08	7.71209e+07	2076480079	3110369089	5.75476e+06	1.41908e+08	9.65616e+08	8.61138e+07	3.02902e+07	2.84573e+07	5.48975e+06	751089	2.77403e+07	3.14792e+06	7.58678e+07
ES01_067_Media	Tam_48	2	25000	103900	48	3.63069e+08	2408969334	1.52099e+08	1.61749e+07	3.4633e+07	1.53862e+08	3.60383e+07	2.05306e+08	2.40768e+06	1.08289e+07	4.43204e+07	4.21166e+08	8.81779e+07	1.31202e+07	6293192514	1.33692e+06	1.13885e+07	5.39931e+07	5.59283e+07	1801127064	6.31465e+08	266834722	1.82938e+08	1.44105e+08	4.81989e+07	6.54673e+06	2.36706e+08	3456965700	1848940183	2.28592e+08	7.21115e+07	2070326637	3157158319	5.74756e+06	1.20913e+08	9.31903e+08	8.71831e+07	3.06459e+07	2.76507e+07	4.9866e+06	1.50088e+06	2.78966e+07	2.98298e+06	7.1937e+07
ES01_068_Media	Tam_48	3	25000	103900	48	3.70037e+08	2429138872	1.43346e+08	1.78356e+07	3.80384e+07	1.56849e+08	3.58415e+07	2.78083e+08	2.23728e+06	10909699	4.13869e+07	4.56352e+08	9.07707e+07	1.36044e+07	6643508025	1.65871e+06	1.29378e+07	6.12469e+07	5.65848e+07	1831269086	6.50145e+08	2.70105e+08	1.85841e+08	1.46605e+08	4.86585e+07	6.68309e+06	2.28716e+08	3700207839	2165737703	2.45431e+08	7.64623e+07	2103221109	3150924255	6.37873e+06	1.18659e+08	1017745035	8.31751e+07	3.12149e+07	2.87054e+07	5.11472e+06	1.138e+06	3.35444e+07	3.55062e+06	7.42394e+07
ES01_069_Media	Tam_48	4	25000	103900	48	3.64736e+08	2436335040	1.63202e+08	1.70376e+07	3.75193e+07	1.63698e+08	3.61502e+07	2.05436e+08	2.44651e+06	1.08311e+07	4.15208e+07	4.3527e+08	9.25448e+07	1.36061e+07	6448672257	1.42943e+06	1.24476e+07	5.95504e+07	5.91902e+07	1815480895	6.54198e+08	2.72401e+08	1.88763e+08	1.47015e+08	4.84004e+07	7.10092e+06	2.49448e+08	3876565414	1943144865	2.66419e+08	7.30238e+07	2063292284	3143470545	6.23161e+06	1.22343e+08	9.85517e+08	8.21318e+07	3.06174e+07	2.90051e+07	5.74116e+06	1.38692e+06	2.88335e+07	3.21283e+06	8.05822e+07
ES01_070_Media	Tam_48	5	25000	103900	48	3.72463e+08	2541820040	1.28341e+08	1.63861e+07	3.58163e+07	1.56767e+08	3.48228e+07	2.4285e+08	2.34103e+06	1.01811e+07	3.82791e+07	4.36717e+08	8.48358e+07	1.45613e+07	6140737801	1.44584e+06	1.30469e+07	5.94614e+07	5.98367e+07	1793883153	6.14351e+08	2.59425e+08	1.77863e+08	1.39242e+08	4.80429e+07	5.6626e+06	2.29316e+08	3546499388	1693285278	2.69424e+08	7.19374e+07	2078395491	3064147529	5.7145e+06	1.12929e+08	9.36227e+08	9.85551e+07	3.30303e+07	2.76501e+07	5.22326e+06	1.4192e+06	2.93596e+07	3.38581e+06	7.4055e+07
ES01_071_Media	FER1_48	1	25000	221100	48	3.88701e+08	2568880234	1.61334e+08	1.95473e+07	3.48691e+07	1.52088e+08	3.6415e+07	208792503	2.23043e+06	1.02429e+07	3.65088e+07	4.75001e+08	8.53516e+07	1.37983e+07	6202677889	1.30233e+06	1.26059e+07	5.83586e+07	5.09072e+07	1816616262	6.30466e+08	2.64266e+08	1.77348e+08	1.42889e+08	4.37802e+07	5.40634e+06	2.35364e+08	2963939520	1964478871	2.44029e+08	7.04765e+07	1830928055	3129104192	5.73595e+06	1.10154e+08	9.13873e+08	2.20246e+07	4.29624e+07	2.84681e+07	3.95104e+06	1.79432e+06	2.66389e+07	2.8651e+06	7.95915e+07
ES01_072_Media	FER1_48	2	25000	221100	48	3.79211e+08	2576977105	1.31815e+08	2.08436e+07	3.49176e+07	152718400	3.76083e+07	2.90779e+08	2.17996e+06	1.04817e+07	3.40439e+07	5.05304e+08	8.61579e+07	1.31582e+07	6179388552	1.57858e+06	1.29618e+07	5.94414e+07	5.16795e+07	1793673390	6.31395e+08	2.60884e+08	177403034	1.44248e+08	4.57371e+07	6.10599e+06	2.13611e+08	3118011232	2231500497	2.30032e+08	7.47162e+07	1885983993	3144639717	5.9695e+06	1.05866e+08	9.84328e+08	2.21095e+07	4.15857e+07	2.76981e+07	4.05043e+06	1.23839e+06	3.20206e+07	3.18631e+06	7.8426e+07
ES01_073_Media	FER1_48	3	25000	221100	48	3.68064e+08	2411255409	1.84218e+08	2.05752e+07	3.49444e+07	1.70978e+08	3.66886e+07	2.80536e+08	2.13327e+06	1.02611e+07	3.84522e+07	5.17972e+08	7.88247e+07	1.50489e+07	6318469063	1.65607e+06	1.3821e+07	5.46987e+07	5.23653e+07	1849563046	6.54023e+08	2.68983e+08	1.76355e+08	1.46549e+08	4.71659e+07	4.9041e+06	2.21554e+08	3242652174	2374437374	3.46832e+08	7.66638e+07	1919082112	3111343897	6.39708e+06	1.13809e+08	9.94672e+08	2.4436e+07	4.14804e+07	2.79697e+07	3.87476e+06	847272	2.08595e+07	3.52991e+06	7.8532e+07
ES01_074_Media	FER1_48	4	25000	221100	48	3.63912e+08	2257024105	1.89431e+08	2.01124e+07	3.45591e+07	169630391	3.62977e+07	257867078	2.19668e+06	1.06797e+07	3.92514e+07	503297535	7.68406e+07	1.53849e+07	6255215674	1.40611e+06	1.25505e+07	4.42725e+07	5.38761e+07	1818709693	6.41244e+08	2.65314e+08	1.80866e+08	1.4746e+08	4.44328e+07	5.36135e+06	2.23443e+08	3188463595	1953889343	3.45473e+08	7.16355e+07	1976160856	3186980551	6.20635e+06	1.14302e+08	9.72702e+08	2.53493e+07	4.07983e+07	2.79378e+07	3.70185e+06	1.11798e+06	1.76271e+07	3.36439e+06	7.74891e+07
ES01_075_Media	FER1_48	5	25000	221100	48	3.86141e+08	2540125109	1.18787e+08	1.98022e+07	3.45978e+07	1.50797e+08	3.68891e+07	3.05046e+08	2.00612e+06	1.034e+07	3.59948e+07	4.97116e+08	8.22356e+07	1.34148e+07	6441445480	1.54372e+06	1.22836e+07	5.90791e+07	5.20159e+07	1815562179	6.31518e+08	2.64846e+08	1.76702e+08	1.44054e+08	4.56547e+07	5.80099e+06	2.10423e+08	3182228294	2301112204	2.27364e+08	7.25133e+07	1961521087	3215370058	5.86193e+06	1.07037e+08	9.55607e+08	2.28755e+07	4.14947e+07	2.81077e+07	4.07303e+06	1.65823e+06	3.10337e+07	3.12289e+06	7.46226e+07
ES01_076_Media	FER1_Tam_48	1	25000	149600	48	4.13101e+08	2642325500	142965327	2.19687e+07	3.69876e+07	1.64461e+08	4.19929e+07	4.20676e+08	2.19728e+06	1.22844e+07	3.84502e+07	5.51836e+08	9.95496e+07	1.62514e+07	7568490185	1.76531e+06	1.49306e+07	6.48285e+07	5.32221e+07	2189662800	7.35091e+08	3.14299e+08	2.05964e+08	1.63486e+08	5.1579e+07	7.87633e+06	2.14715e+08	3932439727	2636277199	2.41708e+08	8.87587e+07	2391892215	3649857555	6.39567e+06	1.25141e+08	1037471891	4.44142e+07	41358588	3.21608e+07	5.66893e+06	1.74268e+06	3.45048e+07	3.54598e+06	7.37651e+07
ES01_077_Media	FER1_Tam_48	2	25000	149600	48	4.5404e+08	2937230765	1.42693e+08	2.54199e+07	4.28502e+07	1.8658e+08	4.46779e+07	3.96422e+08	2.81415e+06	1.24553e+07	4.6714e+07	5.72034e+08	9.83835e+07	1.71877e+07	8088497370	1.69959e+06	1.41252e+07	7.18633e+07	6.04203e+07	2279899284	7.76706e+08	3.31804e+08	2.18536e+08	1.74746e+08	5.74129e+07	7.75871e+06	2.5019e+08	4150733507	2903887490	2.778e+08	9.12429e+07	2584378545	4125729975	6.65737e+06	1.33761e+08	1063832448	4.62088e+07	4.56971e+07	3.45013e+07	5.71582e+06	1.94483e+06	3.71177e+07	3.85444e+06	7.4209e+07
ES01_078_Media	FER1_Tam_48	3	25000	149600	48	4.1279e+08	2776827623	1.49676e+08	2.3457e+07	3.77166e+07	164927153	4.10262e+07	4.38893e+08	2120970	1.2427e+07	4.45726e+07	574616359	9.72156e+07	1.61604e+07	7352832110	1.71679e+06	1.4612e+07	6.68294e+07	5.06975e+07	2170253475	7.28902e+08	3.00989e+08	1.98783e+08	1.61218e+08	5.36894e+07	6.7848e+06	2.10721e+08	3774989133	2713628771	2.34235e+08	8.90265e+07	2376097123	3641907281	6.13267e+06	1.22678e+08	1011786974	4.04805e+07	3.99033e+07	3.14739e+07	5.49975e+06	2.03618e+06	3.47695e+07	3.52147e+06	6.84155e+07
ES01_079_Media	FER1_Tam_48	4	25000	149600	48	363940005	2379439779	1.34429e+08	1.81875e+07	3.48805e+07	1.54644e+08	3.59189e+07	2.60061e+08	2.03519e+06	1.08177e+07	3.66053e+07	4.54016e+08	8.84931e+07	1.33698e+07	6301156646	1.55469e+06	1.31808e+07	5.7325e+07	5.42436e+07	1784217298	6.28599e+08	2.59956e+08	1.76947e+08	1.43282e+08	4.62265e+07	6.55149e+06	2.19703e+08	3462468038	2111348765	2.38178e+08	7.14482e+07	1984653995	3094773074	6.09352e+06	1.12866e+08	9.88482e+08	3.67167e+07	3.29129e+07	2.79388e+07	5.10207e+06	1.67962e+06	2.59267e+07	3.24094e+06	7.90159e+07
ES01_080_Media	FER1_Tam_48	5	25000	149600	48	4.13149e+08	2636872207	1.40441e+08	1.94807e+07	3.96187e+07	1.74439e+08	3.99123e+07	3.21581e+08	2.67064e+06	1.15497e+07	3.81082e+07	4.85255e+08	8.85661e+07	1.47144e+07	6467998813	1.57278e+06	1.38709e+07	6.52014e+07	6.18045e+07	2001143075	7.04081e+08	2.94321e+08	2.03314e+08	1.64093e+08	5.29153e+07	7.03777e+06	2.12859e+08	3418724285	2439511739	2.4848e+08	7.72753e+07	2208627274	3499333979	6.0022e+06	1.14178e+08	990789948	5.16257e+07	3.90305e+07	3.10297e+07	5.20907e+06	1.7167e+06	3.0306e+07	3.28635e+06	7.71713e+07
ES01_101_Media	media_control	1			NA	4.49372e+08	2605009817	8.48367e+07	0	2.57008e+07	4.86116e+07	2.25528e+07	1.82356e+08	2.35683e+06	6.96642e+06	8.50444e+06	2.0667e+08	8.12279e+07	1.10758e+07	3780183215	1.66249e+06	1.3251e+06	2.33517e+07	3.82662e+07	1325339202	4.19684e+08	1.85413e+08	1.25034e+08	8.72397e+07	3.54263e+07	5.44014e+06	191371023	2449185143	1291233857	1.494e+08	4.73676e+07	1763202240	2421767500	4.06718e+06	1.4881e+08	6.67717e+08	8.425e+07	1.15377e+07	1.95564e+07	4.55907e+06	291372	4.1997e+07	1.51415e+06	4.90591e+07
ES01_102_Media	media_control	2			NA	455972104	2794728028	7.05304e+07	0	2.33888e+07	4.31044e+07	2.39723e+07	1.81527e+08	1.94526e+06	8.18071e+06	1.89942e+06	1.99221e+08	8.949e+07	1.15045e+07	3787315517	2.05156e+06	1.30514e+06	2.2692e+07	4.03461e+07	1416233923	4.63208e+08	2.01788e+08	1.3585e+08	9.47623e+07	3.8607e+07	5.24082e+06	1.80818e+08	9.63501e+08	8.13565e+08	1.52756e+08	5.01314e+07	1654499827	2526979448	5.2984e+06	121987528	8.17275e+08	8.95563e+07	1.20411e+07	2.15305e+07	5.0084e+06	397020	4.49523e+07	2.06665e+06	4.98543e+07
ES01_103_Media	media_control	3			NA	4.4675e+08	2946700502	9.40089e+07	0	2.64517e+07	4.95675e+07	2.42484e+07	1.59921e+08	3.02442e+06	8.01135e+06	8.76958e+06	2.07854e+08	8.77987e+07	1.12635e+07	3995602025	1.87556e+06	1.15379e+06	2.70039e+07	4.03281e+07	1417666525	466566509	2.0142e+08	1.38653e+08	9.45169e+07	3.73679e+07	5.48918e+06	2.06307e+08	2431357445	1424921078	1.61745e+08	5.17307e+07	1835878468	2569746690	4.15448e+06	1.58471e+08	7.0709e+08	9.056e+07	1.25092e+07	2.17279e+07	4.72031e+06	372278	4.29064e+07	1.79735e+06	5.19953e+07
ES01_104_Media	media_control	4			NA	4.51842e+08	2823909687	7.74483e+07	0	2.75243e+07	4.88961e+07	2.27376e+07	1.75114e+08	2.6755e+06	7.74402e+06	9.46707e+06	2.04824e+08	8.70117e+07	1.13716e+07	3903934557	1.72975e+06	1.58463e+06	2.55555e+07	3.88964e+07	1399682940	4.53884e+08	1.98659e+08	1.34838e+08	9.32922e+07	3.78542e+07	5.39431e+06	1.9615e+08	2491939236	1271721760	1.55152e+08	4.92848e+07	1804474073	2537954316	4.16651e+06	1.5502e+08	6.83151e+08	9.06475e+07	1.21971e+07	2.11757e+07	4.97953e+06	367267	4.36864e+07	1.57071e+06	4.79962e+07
ES01_105_Media	media_control	5			NA	4.4447e+08	2907853803	8.19243e+07	0	2.89851e+07	5.22989e+07	2.3118e+07	194847874	2.45265e+06	7.68407e+06	8.97482e+06	2.06963e+08	8.41945e+07	1.14923e+07	3932050841	1.89069e+06	1.3652e+06	2.6226e+07	4.10551e+07	1421517732	4.57673e+08	1.98803e+08	132944371	9.14466e+07	3.67659e+07	5.85071e+06	203089678	2507963279	1463676266	165827674	5.12485e+07	1816741227	2535765145	4.08431e+06	1.53413e+08	7.11383e+08	8.72666e+07	1.25805e+07	2.14597e+07	4.78018e+06	358113	4.19886e+07	1.71823e+06	4.91675e+07
ES01_106_Media	media_control _ Tam	1			NA	4.40285e+08	2861061944	9.11463e+07	0	2.83288e+07	5.12051e+07	2.25313e+07	1.74509e+08	2.89545e+06	7.42994e+06	8.82564e+06	2.04787e+08	8.42946e+07	1.13344e+07	4002052147	1.92028e+06	1.47865e+06	2.6049e+07	3.94769e+07	1393023852	4.49409e+08	2.00619e+08	1.32653e+08	9.16774e+07	3.57131e+07	5.27756e+06	1.98581e+08	2529538898	1493499214	1.59102e+08	4.84158e+07	1800150119	2489927623	4.19341e+06	1.53198e+08	7.1255e+08	8.90843e+07	1.17485e+07	2.1213e+07	4.91526e+06	327019	4.25848e+07	1.6344e+06	4.94854e+07
ES01_107_Media	media_control _ Tam	2			NA	4.38967e+08	2794367722	8.14709e+07	0	2.83199e+07	4.79074e+07	2.33886e+07	1.82615e+08	2.33667e+06	7.75254e+06	7.82491e+06	2.06919e+08	8.2906e+07	1.10346e+07	3875721423	1.71181e+06	1.438e+06	2.49957e+07	3.95382e+07	1373781861	4.34566e+08	194524100	1.31482e+08	9.03035e+07	3.47184e+07	4.82293e+06	198107927	2395111464	1217186394	1.55462e+08	4.87871e+07	1800155331	2438419245	4.01651e+06	143994237	6.86605e+08	8.71203e+07	1.15552e+07	1.9976e+07	4.94434e+06	336510	4.19009e+07	1.44141e+06	4.80439e+07
ES01_108_Media	media_control _ Tam	3			NA	4.54984e+08	2680083147	8.52801e+07	0	2.60912e+07	4.68314e+07	2.35501e+07	1.80936e+08	2.60826e+06	7.42613e+06	8.191e+06	1.99837e+08	8.15132e+07	1.12062e+07	3824982931	1.70331e+06	1.17908e+06	2.40521e+07	3.90309e+07	1370910731	4.44134e+08	1.94631e+08	1.33189e+08	9.12247e+07	3.60036e+07	5.59837e+06	2.01508e+08	2396639042	1330835116	1.58214e+08	4.75685e+07	1736370763	2450874371	4.16554e+06	1.45957e+08	6.98118e+08	8.69026e+07	1.22604e+07	2.09292e+07	4.79156e+06	314473	4.31005e+07	1.59307e+06	5.02264e+07
ES01_109_Media	media_control _ Tam	4			NA	5.15635e+08	3104348256	9.88528e+07	0	3.00935e+07	5.3469e+07	2.5491e+07	3.34539e+08	2.4456e+06	8.48978e+06	1.04559e+07	2.52332e+08	9.88486e+07	1.33283e+07	4746923701	2.28249e+06	1.71191e+06	3.13491e+07	3.91046e+07	1672642185	5.12812e+08	2.27497e+08	1.44603e+08	100181706	4.13015e+07	5.7664e+06	1.93249e+08	2903596052	2001528300	170224761	5.76535e+07	2102889397	2897742496	4.69887e+06	1.68875e+08	789477278	1.01904e+08	1.45301e+07	2.4181e+07	5.28256e+06	340638	4.81592e+07	1.96688e+06	4.77045e+07
ES01_110_Media	media_control _ Tam	5			NA	5.56437e+08	3162558104	114738373	0	3.22192e+07	5.68321e+07	2.69904e+07	378927653	3.19945e+06	9.58992e+06	9.14945e+06	3.20229e+08	9.99976e+07	1.45509e+07	5052190851	2.35953e+06	1.57646e+06	3.07344e+07	4.2219e+07	1867989657	5.718e+08	2.53123e+08	1.6531e+08	1.12106e+08	43690578	6.91015e+06	1.63464e+08	3047155382	1980396745	1.64301e+08	6.46185e+07	2448745060	3258994208	4.22785e+06	1.66625e+08	763253891	1.10481e+08	1.58756e+07	2.6158e+07	5.39797e+06	293389	5.27811e+07	1.88775e+06	5.36615e+07
ES01_PoolB5_Media	Pool	1			NA	4.39703e+08	2538670037	1.21084e+08	1.76175e+07	2.84947e+07	1.2236e+08	3.29496e+07	2.6082e+08	2.09578e+06	8.53225e+06	3.31751e+07	4.28023e+08	6.2202e+07	1.347e+07	5351414663	1.48493e+06	9.35772e+06	4.08445e+07	4.42925e+07	1500393889	4.95348e+08	2.1604e+08	141240835	1.10983e+08	3.64674e+07	4.96414e+06	1.86091e+08	2513282121	1981983334	2.82368e+08	5.76862e+07	1733718773	2673485210	4.70769e+06	9.82593e+07	7.87563e+08	5.59916e+07	2.85289e+07	2.30506e+07	3.87611e+06	779757	2.79443e+07	2.30595e+06	5.78541e+07
ES01_PoolB6_Media	Pool	2			NA	4.23202e+08	2527250852	1.1983e+08	1.70209e+07	2.90494e+07	1.16984e+08	3.2202e+07	2.29703e+08	1.97416e+06	8.07248e+06	3.36912e+07	4.17549e+08	6.13633e+07	1.26893e+07	5157138398	1.22971e+06	1.01827e+07	3.99243e+07	4.29146e+07	1529988112	4.87832e+08	2.13633e+08	1.39148e+08	1.11275e+08	3.6556e+07	4.62819e+06	1.86373e+08	2460226073	1757521343	2.7514e+08	5.63149e+07	1721220408	2598651486	4.44452e+06	9.31312e+07	7.84822e+08	5.44595e+07	2.83082e+07	2.20331e+07	4.30184e+06	857718	2.76462e+07	2.19318e+06	5.85181e+07
ES01_PoolB7_Media	Pool	3			NA	4.24607e+08	2687375923	119665966	1.66755e+07	3.07637e+07	1.18744e+08	3.13208e+07	210823893	2.17092e+06	8.39834e+06	3.49113e+07	411883774	6.26274e+07	1.28216e+07	5088020419	1.17691e+06	9.45909e+06	4.06214e+07	4.62689e+07	1489601217	4.94949e+08	2.12575e+08	139743319	1.09863e+08	3.62775e+07	5.26766e+06	2.02593e+08	2399187417	1771685704	288766286	5.84728e+07	1691170577	2626337298	4.62609e+06	9.47245e+07	782777833	5.53492e+07	2.82279e+07	2.26806e+07	4.25947e+06	886498	2.77473e+07	2.23328e+06	5.69646e+07
ES01_PoolB8_Media	Pool	4			NA	4.2072e+08	2699125595	1.24679e+08	1.7211e+07	2.98438e+07	117739241	3.22244e+07	2.11721e+08	2.21942e+06	8.40264e+06	3.63767e+07	4.11269e+08	6.02297e+07	1.3062e+07	4991534249	1.10162e+06	9.83722e+06	4.05614e+07	4.35088e+07	1493918363	4.82221e+08	2.11398e+08	136700641	108877353	3.61344e+07	5.12757e+06	2.02667e+08	2529785715	1574136532	2.92003e+08	5.69169e+07	1735682446	2599108788	4.44772e+06	9.95182e+07	7.62551e+08	5.47036e+07	2.79881e+07	2.24442e+07	3.71074e+06	1.08258e+06	2.84458e+07	2.20374e+06	5.62731e+07
ES01_PoolB9_Media	Pool	5			NA	4.17998e+08	2583909172	1.31308e+08	1.79487e+07	2.94864e+07	1.2102e+08	3.26266e+07	2.01362e+08	2.43609e+06	8.06271e+06	3.43364e+07	4.06058e+08	6.07275e+07	1.25115e+07	5236767522	1.14323e+06	9.96791e+06	3.9617e+07	4.2188e+07	1526184641	4.87152e+08	2.13778e+08	1.38633e+08	1.09509e+08	3.61154e+07	4.32706e+06	1.89828e+08	2494051583	1682370873	2.81547e+08	5.58451e+07	1703804942	2623078032	4.31767e+06	100189892	7.56354e+08	5.62196e+07	2.89241e+07	2.25432e+07	3.86602e+06	1.31663e+06	2.74497e+07	2.24266e+06	5.57533e+07
ES01_PoolB10_Media	Pool	6			NA	4.35898e+08	2763810903	1.34496e+08	1.76911e+07	3.02522e+07	1.18885e+08	3.2575e+07	1.82172e+08	2.5602e+06	8.26695e+06	3.74363e+07	4.11099e+08	6.60546e+07	1.26211e+07	5194257381	1.0294e+06	1.02594e+07	4.06137e+07	4.30189e+07	1563192683	5.11966e+08	220208368	143010036	113738530	3.64661e+07	4.54618e+06	203529065	2353304436	1723702138	2.82193e+08	5.99422e+07	1728299481	2719729627	4.56246e+06	1.02097e+08	7.66315e+08	5.75934e+07	2.89564e+07	2.31274e+07	4.1445e+06	1.31526e+06	2.84598e+07	2.28488e+06	6.41338e+07
ES01_PoolB11_Media	Pool	7			NA	4.33556e+08	2690643355	136190874	1.73477e+07	3.03509e+07	120403512	3.3457e+07	1.90954e+08	2.70387e+06	8.4726e+06	3.62121e+07	4.07085e+08	6.3562e+07	1.32943e+07	5293720127	1.21243e+06	9.77244e+06	4.14452e+07	4.28717e+07	1530803331	5.03738e+08	219403520	144270821	1.13955e+08	3.82739e+07	4.4236e+06	1.98425e+08	2514922192	1851997313	2.82743e+08	5.88694e+07	1718133672	2754702108	4.58106e+06	1.05401e+08	7.69025e+08	5.75162e+07	3.01719e+07	2.26111e+07	4.54663e+06	1.37738e+06	2.82923e+07	2.2275e+06	5.74433e+07
[truncated: 81 more columns]

## Sheet: ProcessedData_Pellet
	Conditions	Biological_Replicates	Timepoint	1-methyladenosine	1-methylnicotinamide	2/3-phosphoglycerate	2-hydroxyglutarate	2-oxoglutarate	4-hydroxyphenyllactate	4-hydroxyproline	acetylarginine	acetyl-beta-methylcholine	acetyl-CoA	aconitate	adenosine	ADP	ADP-ribose	alanine	allantoin	AMP	anserine	arginine	argininosuccinate	asparagine	aspartate	ATP	beta-alanine	betaine	carnitine	carnitine C2	carnitine C3	carnitine C4	carnitine C5	carnitine C6	carnosine	CDP	choline	citicoline	citrate	citrulline	CMP	CMP-N-Acetylneuraminate	Coenzyme A	coumarin	creatine	creatinine	CTP	cyclic ADP-ribose	cystathionine
ES01_011_Intracell	FER1_30	1	30	1.67008e+06	6.10493e+07	1.42659e+07	1.80637e+07	3.59026e+07	9.13628e+06	2.81509e+07	637532	2.13509e+06	512989	1.78432e+07	6.57369e+07	1.78104e+07	239425	1.89108e+08	5.56629e+06	3.91647e+06	1.5181e+06	2.0849e+09	308714	3.65319e+06	2.41812e+08	1.08463e+08	6.04037e+07	5.25393e+08	1.29228e+08	7.67281e+07	2.7314e+07	7.14426e+07	8.7387e+06	2.05215e+06	2.08498e+07	3.56807e+06	5.86887e+08	1.07583e+06	1.84119e+09	2.73842e+07	1.70817e+06	3.84543e+06	585261	5.84386e+06	5.07122e+09	7.43524e+08	1.85487e+07	2.94604e+06	583787
ES01_012_Intracell	FER1_30	2	30	1.8404e+06	5.30828e+07	1.02688e+07	1.69042e+07	3.5666e+07	9.50646e+06	2.97292e+07	403011	2.28184e+06	463841	1.93284e+07	5.90772e+07	1.40651e+07	139143	1.78729e+08	7.44266e+06	3.906e+06	1.62682e+06	2.1987e+09	320402	2.97557e+06	2.03051e+08	9.15101e+07	4.92815e+07	5.59875e+08	1.39816e+08	8.11694e+07	3.26838e+07	6.79523e+07	1.1538e+07	2.33188e+06	2.45215e+07	2.84084e+06	6.97064e+08	1.14295e+06	1.89975e+09	2.90749e+07	1.332e+06	3.17261e+06	522263	7.17621e+06	4.26144e+09	8.7034e+08	1.62355e+07	2.33889e+06	637912
ES01_013_Intracell	FER1_30	3	30	2.03266e+06	5.40788e+07	6.97196e+06	1.89788e+07	3.33343e+07	1.04369e+07	2.5147e+07	431092	2.13736e+06	382530	1.70626e+07	4.69326e+07	1.29878e+07	71080.3	1.82663e+08	7.87501e+06	3.96076e+06	1.27765e+06	1.90875e+09	307442	2.96444e+06	2.07284e+08	8.60453e+07	5.48121e+07	5.60752e+08	1.38532e+08	8.35593e+07	3.29288e+07	7.10474e+07	1.19593e+07	2.4765e+06	2.5347e+07	2.27056e+06	7.05935e+08	1.20811e+06	1.50047e+09	3.00926e+07	1.40987e+06	3.26143e+06	341112	7.69528e+06	4.29651e+09	8.40838e+08	1.27534e+07	2.59197e+06	737954
ES01_014_Intracell	FER1_30	4	30	2.55904e+06	7.07799e+07	1.20266e+07	2.06905e+07	3.71872e+07	9.57916e+06	3.51879e+07	249445	1.15741e+06	795245	1.65716e+07	4.5305e+07	1.99801e+07	57583.1	2.12777e+08	4.32562e+06	5.71214e+06	1.46688e+06	1.73227e+09	304549	3.68721e+06	2.75277e+08	1.27404e+08	7.54415e+07	4.93774e+08	1.31796e+08	7.73508e+07	2.33162e+07	7.66102e+07	9.46002e+06	1.76795e+06	1.82763e+07	3.56987e+06	5.14186e+08	1.31737e+06	1.2495e+09	2.27226e+07	1.99123e+06	5.04328e+06	604871	4.76553e+06	5.91744e+09	6.11324e+08	1.93556e+07	3.43633e+06	748660
ES01_015_Intracell	FER1_30	5	30	2.28305e+06	5.62062e+07	1.10328e+07	1.89994e+07	4.32404e+07	9.10992e+06	3.24964e+07	378593	2.2821e+06	375282	1.87579e+07	5.26971e+07	1.64227e+07	86230.3	1.87274e+08	6.28562e+06	4.51817e+06	1.67936e+06	2.02422e+09	333670	3.16805e+06	2.26517e+08	1.07922e+08	5.78917e+07	5.4442e+08	1.42422e+08	8.09637e+07	3.01813e+07	6.87517e+07	9.73279e+06	1.39121e+06	2.14004e+07	2.95085e+06	6.49654e+08	837300	1.67279e+09	2.60447e+07	1.56688e+06	4.00671e+06	369754	6.45357e+06	4.78345e+09	7.79014e+08	1.77647e+07	2.67439e+06	698604
ES01_031_Intracell	FER1_48	1	48	5.34707e+06	1.95662e+07	3.08389e+06	1.52169e+07	3.11289e+07	9.91074e+06	5.49533e+07	556594	2.68742e+06	56036.7	1.8672e+07	2.19006e+07	5.89097e+06	193650	1.19721e+08	2.02159e+07	1.75933e+06	1.84559e+06	2.26354e+09	395233	1.77722e+06	1.29567e+08	2.28602e+07	3.21995e+07	5.69957e+08	1.75578e+08	8.82912e+07	4.82873e+07	4.93548e+07	1.29151e+07	2.17593e+06	4.15814e+07	960408	1.04769e+09	251833	1.42301e+09	5.13469e+07	506531	2.01417e+06	44184.1	1.34958e+07	1.95199e+09	1.06759e+09	3.73308e+06	1.21864e+06	876815
ES01_032_Intracell	FER1_48	2	48	3.26229e+06	3.24223e+07	6.49313e+06	1.69625e+07	3.36725e+07	9.40358e+06	3.75477e+07	425775	2.53611e+06	123789	2.09715e+07	3.06757e+07	9.55895e+06	75686.6	1.70868e+08	9.68479e+06	3.05864e+06	1.80223e+06	2.25981e+09	339531	2.10324e+06	1.61928e+08	5.60411e+07	4.18723e+07	6.06866e+08	1.64319e+08	8.55525e+07	3.90824e+07	5.07023e+07	1.09207e+07	2.53947e+06	2.72006e+07	1.75311e+06	8.60388e+08	284836	1.71828e+09	3.45474e+07	944164	2.74436e+06	192124	9.29598e+06	3.33053e+09	9.89387e+08	9.38708e+06	1.52771e+06	682418
ES01_033_Intracell	FER1_48	3	48	3.10625e+06	2.737e+07	5.58061e+06	1.57647e+07	2.97905e+07	9.53233e+06	3.10495e+07	434355	2.72977e+06	55893.9	2.08828e+07	3.59287e+07	8.54167e+06	137052	1.59313e+08	1.2203e+07	2.58879e+06	1.63262e+06	2.29596e+09	343889	2.00482e+06	1.45215e+08	4.63614e+07	3.52776e+07	6.15583e+08	1.69588e+08	8.67548e+07	4.35474e+07	5.05076e+07	1.30506e+07	3.1456e+06	2.93187e+07	1.51391e+06	9.39671e+08	252153	1.80159e+09	3.6376e+07	794782	2.20617e+06	173140	1.01966e+07	2.89623e+09	1.10649e+09	8.15482e+06	1.19638e+06	737433
ES01_034_Intracell	FER1_48	4	48	3.0542e+06	3.31927e+07	6.73671e+06	1.68703e+07	3.45389e+07	8.91985e+06	3.04173e+07	570839	2.43088e+06	117487	2.11904e+07	3.84118e+07	1.05358e+07	124917	1.67443e+08	1.02572e+07	2.97653e+06	1.94019e+06	2.20982e+09	387279	2.09137e+06	1.65899e+08	6.18406e+07	4.23172e+07	6.02835e+08	1.68157e+08	8.45346e+07	3.85559e+07	5.18447e+07	1.13527e+07	2.87736e+06	2.60796e+07	2.03357e+06	8.5543e+08	352689	1.77505e+09	3.29826e+07	1.06923e+06	2.79875e+06	231644	9.38804e+06	3.42062e+09	1.00921e+09	1.06049e+07	1.6291e+06	648763
ES01_035_Intracell	FER1_48	5	48	3.10413e+06	2.86834e+07	6.85168e+06	1.48704e+07	2.7085e+07	9.22268e+06	3.25419e+07	495547	2.49121e+06	20776.2	2.31951e+07	3.96779e+07	1.0097e+07	200613	1.51791e+08	1.19003e+07	3.04417e+06	1.95297e+06	2.24086e+09	341867	2.02943e+06	1.51616e+08	5.62545e+07	3.4692e+07	6.04166e+08	1.67803e+08	8.5001e+07	4.20945e+07	4.9618e+07	1.21915e+07	2.76547e+06	2.80919e+07	1.889e+06	9.31735e+08	253394	1.96083e+09	3.53217e+07	843371	2.01612e+06	149443	9.80022e+06	2.97351e+09	1.07009e+09	9.81491e+06	1.42365e+06	629580
ES01_016_Intracell	FER1_Tam_30	1	30	3.36974e+06	9.37159e+07	8.96934e+06	2.34252e+07	3.81621e+07	2.22895e+07	8.40322e+07	483800	2.44989e+06	1.44883e+06	1.7108e+07	3.88122e+06	2.37911e+07	210047	2.8998e+08	1.43963e+07	6.91387e+06	1.22804e+06	1.06441e+09	536816	8.11951e+06	2.49684e+08	9.93779e+07	1.95224e+08	5.43086e+08	1.75715e+08	8.47027e+07	2.01416e+07	1.30324e+08	5.14112e+06	2.69994e+06	1.55296e+07	3.91398e+06	4.54063e+08	982713	5.37442e+08	2.0034e+07	2.78315e+06	5.92137e+06	861363	6.82155e+06	7.11832e+09	5.14582e+08	1.1941e+07	4.1805e+06	929635
ES01_017_Intracell	FER1_Tam_30	2	30	1.85829e+06	1.05966e+08	1.06941e+07	2.4795e+07	3.9424e+07	2.26586e+07	7.59941e+07	352673	2.24028e+06	1.50721e+06	1.72435e+07	4.74488e+06	3.02741e+07	227128	2.96101e+08	1.28995e+07	7.58313e+06	894200	1.04241e+09	544478	8.84924e+06	2.6685e+08	1.26218e+08	2.13774e+08	4.99458e+08	1.71968e+08	8.38655e+07	1.7632e+07	1.3328e+08	4.49061e+06	2.1458e+06	1.36107e+07	5.16904e+06	3.22255e+08	1.08144e+06	7.99779e+08	1.94952e+07	3.47178e+06	6.5149e+06	985349	5.24916e+06	7.8891e+09	4.07465e+08	1.56342e+07	4.76288e+06	924252
ES01_018_Intracell	FER1_Tam_30	3	30	2.14643e+06	1.06362e+08	1.0441e+07	2.41355e+07	3.70041e+07	2.3221e+07	6.86666e+07	397159	2.00775e+06	1.49386e+06	1.67806e+07	4.95768e+06	2.61677e+07	222852	2.86388e+08	7.09481e+06	7.21254e+06	768237	9.03795e+08	536876	8.79134e+06	2.74106e+08	1.28996e+08	2.123e+08	5.10509e+08	1.73287e+08	8.20591e+07	1.68842e+07	1.35296e+08	4.24074e+06	3.09232e+06	1.31881e+07	5.00063e+06	3.23354e+08	1.05564e+06	6.68656e+08	1.89802e+07	3.14741e+06	6.27145e+06	992104	5.65891e+06	7.94508e+09	4.23022e+08	1.6108e+07	4.60024e+06	902866
ES01_019_Intracell	FER1_Tam_30	4	30	1.84232e+06	8.31643e+07	1.09238e+07	2.47811e+07	4.14106e+07	1.95809e+07	7.33558e+07	424475	2.18546e+06	1.20179e+06	1.85992e+07	4.57246e+06	2.21438e+07	167072	2.93884e+08	1.30334e+07	5.99079e+06	1.23624e+06	1.34996e+09	583603	7.52547e+06	2.39944e+08	1.03866e+08	1.94971e+08	5.33495e+08	1.64563e+08	8.2088e+07	2.01426e+07	1.18496e+08	5.204e+06	2.80759e+06	1.66639e+07	3.89309e+06	3.75995e+08	874684	1.02673e+09	2.18604e+07	2.51905e+06	5.63997e+06	788466	5.76722e+06	7.2315e+09	5.215e+08	1.3063e+07	3.8585e+06	928875
ES01_020_Intracell	FER1_Tam_30	5	30	2.36901e+06	1.01796e+08	1.10908e+07	2.53664e+07	4.24702e+07	2.22439e+07	7.87081e+07	348645	2.1758e+06	1.66045e+06	1.5664e+07	4.34086e+06	3.06963e+07	147664	3.02818e+08	1.33141e+07	7.75543e+06	971615	1.02035e+09	583035	8.22264e+06	2.7794e+08	1.31668e+08	2.08086e+08	5.04151e+08	1.69323e+08	8.26066e+07	1.68929e+07	1.33018e+08	4.29743e+06	2.68667e+06	1.35565e+07	5.22679e+06	3.05059e+08	1.11347e+06	6.46596e+08	1.9364e+07	3.2222e+06	6.55076e+06	1.03639e+06	5.2034e+06	8.06963e+09	4.21602e+08	1.6468e+07	4.63463e+06	926862
ES01_036_Intracell	FER1_Tam_48	1	48	1.74156e+06	8.495e+07	1.3602e+07	2.33016e+07	3.61166e+07	1.85666e+07	6.42105e+07	410877	3.12966e+06	1.3206e+06	1.36567e+07	5.54371e+06	3.20986e+07	228459	2.85029e+08	1.07648e+07	6.77737e+06	849043	9.71502e+08	734648	7.44768e+06	3.04106e+08	1.70672e+08	2.88451e+08	4.989e+08	2.79874e+08	1.04229e+08	1.87019e+07	1.49946e+08	6.23422e+06	3.43332e+06	9.45355e+06	6.22817e+06	2.41198e+08	1.00397e+06	6.09517e+08	1.60363e+07	3.36454e+06	7.36263e+06	942835	4.83675e+06	9.7478e+09	3.37723e+08	2.2194e+07	4.55632e+06	1.03489e+06
ES01_037_Intracell	FER1_Tam_48	2	48	924440	8.57489e+07	1.12439e+07	2.40737e+07	2.91174e+07	1.79862e+07	4.83283e+07	369825	3.02678e+06	1.30251e+06	1.22116e+07	4.45225e+06	3.70185e+07	295082	2.95143e+08	7.51365e+06	7.48009e+06	469893	8.60102e+08	741369	7.46054e+06	3.34633e+08	1.78235e+08	2.86877e+08	4.81819e+08	2.74318e+08	1.00048e+08	1.6766e+07	1.48093e+08	5.44007e+06	3.24104e+06	7.295e+06	6.95223e+06	2.07593e+08	1.0036e+06	7.61591e+08	1.62674e+07	3.43293e+06	7.21714e+06	1.09275e+06	3.89577e+06	1.0804e+10	2.79919e+08	2.43663e+07	4.85616e+06	976733
ES01_038_Intracell	FER1_Tam_48	3	48	1.75375e+06	8.12332e+07	1.24648e+07	2.34894e+07	3.61292e+07	1.72486e+07	5.11579e+07	250598	3.00089e+06	1.28236e+06	1.44919e+07	5.23278e+06	3.31241e+07	214322	2.9617e+08	1.18461e+07	7.37347e+06	754151	1.04792e+09	676500	6.93922e+06	3.01819e+08	1.39533e+08	2.62045e+08	5.10098e+08	2.59566e+08	1.01975e+08	1.87441e+07	1.42338e+08	5.30053e+06	2.81862e+06	1.12932e+07	6.61499e+06	2.63738e+08	1.08453e+06	6.48188e+08	1.73538e+07	3.22654e+06	7.33049e+06	1.12433e+06	4.61329e+06	9.76587e+09	3.71723e+08	1.83411e+07	4.65585e+06	966691
ES01_039_Intracell	FER1_Tam_48	4	48	3.09559e+06	6.12302e+07	8.15266e+06	2.11551e+07	4.00492e+07	1.57234e+07	7.05851e+07	366917	2.94945e+06	849030	2.05848e+07	5.89153e+06	1.97216e+07	132751	2.7563e+08	1.32557e+07	4.13236e+06	1.49394e+06	1.44356e+09	637846	6.0308e+06	2.37991e+08	8.4321e+07	1.93964e+08	5.62911e+08	2.30526e+08	9.92657e+07	2.52541e+07	1.16601e+08	7.09671e+06	2.46675e+06	1.65363e+07	3.46974e+06	4.19643e+08	695204	1.1219e+09	2.25469e+07	1.99264e+06	5.84605e+06	722228	7.04877e+06	7.4818e+09	5.69538e+08	1.08987e+07	3.65877e+06	963770
ES01_040_Intracell	FER1_Tam_48	5	48	3.01337e+06	7.16809e+07	9.15311e+06	2.2563e+07	3.94513e+07	1.63113e+07	5.52276e+07	351364	3.15604e+06	1.03835e+06	1.76516e+07	6.19151e+06	2.60613e+07	247003	2.83484e+08	1.15089e+07	5.19667e+06	1.30967e+06	1.25054e+09	690197	6.37912e+06	2.64665e+08	1.11857e+08	2.16366e+08	5.40461e+08	2.45623e+08	1.03454e+08	2.23005e+07	1.29778e+08	6.64931e+06	2.90235e+06	1.3787e+07	4.77828e+06	3.65309e+08	1.06109e+06	7.91785e+08	2.04193e+07	2.58397e+06	6.70791e+06	846128	5.95589e+06	8.09214e+09	5.04483e+08	1.5256e+07	4.31119e+06	931424
ES01_006_Intracell	Tam_30	1	30	1.30808e+06	9.488e+07	1.63466e+07	2.2984e+07	4.62977e+07	1.73192e+07	5.38694e+07	380137	3.32201e+06	1.42987e+06	1.46489e+07	4.14104e+06	3.14069e+07	128061	2.90517e+08	1.0574e+07	6.8798e+06	823197	1.08537e+09	706175	7.22428e+06	2.87958e+08	1.60922e+08	3.56028e+08	4.81371e+08	2.91092e+08	1.15012e+08	1.77921e+07	1.58282e+08	4.69688e+06	2.55948e+06	1.00117e+07	6.32109e+06	2.26157e+08	756743	9.56871e+08	1.70993e+07	2.84629e+06	6.82896e+06	896472	4.92213e+06	1.04086e+10	3.51855e+08	2.14015e+07	4.72016e+06	915422
ES01_007_Intracell	Tam_30	2	30	2.52172e+06	8.82979e+07	1.44965e+07	2.18829e+07	4.29165e+07	1.62223e+07	6.05555e+07	379347	3.16396e+06	1.19984e+06	1.48494e+07	4.22382e+06	2.79754e+07	123230	2.92052e+08	9.69265e+06	6.82885e+06	951875	1.13139e+09	700928	6.90638e+06	2.49817e+08	1.46062e+08	3.06951e+08	5.03957e+08	2.61751e+08	1.14072e+08	1.97765e+07	1.47259e+08	5.3028e+06	2.45146e+06	1.26012e+07	4.9587e+06	3.15351e+08	843768	7.03734e+08	1.70744e+07	2.83233e+06	5.95971e+06	839405	4.83007e+06	9.67094e+09	4.33812e+08	1.98457e+07	3.94171e+06	937437
ES01_008_Intracell	Tam_30	3	30	2.19146e+06	8.72436e+07	1.38477e+07	2.22195e+07	4.06706e+07	1.71195e+07	6.23122e+07	258276	3.41223e+06	1.06729e+06	1.42914e+07	4.11072e+06	2.82532e+07	218259	3.06199e+08	1.03307e+07	6.45877e+06	939928	1.09518e+09	683378	7.08398e+06	2.68484e+08	1.46761e+08	3.26438e+08	4.99413e+08	2.83249e+08	1.14866e+08	2.02088e+07	1.52978e+08	5.17952e+06	2.51036e+06	1.19923e+07	4.78686e+06	2.7993e+08	828706	7.21592e+08	1.75564e+07	2.74794e+06	6.02378e+06	883550	4.97784e+06	9.88434e+09	4.16016e+08	1.92435e+07	4.11165e+06	1.04472e+06
ES01_009_Intracell	Tam_30	4	30	1.94181e+06	8.84283e+07	1.42269e+07	2.18123e+07	4.3248e+07	1.69315e+07	6.28325e+07	340704	3.60501e+06	1.28227e+06	1.50995e+07	4.19225e+06	2.7729e+07	209177	2.88871e+08	1.02529e+07	6.73665e+06	928854	1.12975e+09	772752	7.17347e+06	2.72331e+08	1.45936e+08	3.25159e+08	5.05077e+08	2.81496e+08	1.15281e+08	1.94193e+07	1.52182e+08	5.23305e+06	2.57547e+06	1.11089e+07	5.12996e+06	2.80221e+08	854995	7.07124e+08	1.84388e+07	2.83772e+06	6.21006e+06	862654	5.13959e+06	9.44818e+09	4.31844e+08	2.03716e+07	4.25128e+06	1.04294e+06
ES01_010_Intracell	Tam_30	5	30	3.07875e+06	8.71456e+07	1.23395e+07	2.17042e+07	4.32929e+07	1.63965e+07	6.55883e+07	479105	3.46919e+06	1.21087e+06	1.63416e+07	4.21968e+06	2.74401e+07	137798	2.91837e+08	1.3104e+07	7.08346e+06	988933	1.09221e+09	688383	6.98129e+06	2.63605e+08	1.35753e+08	3.00407e+08	5.0425e+08	2.66465e+08	1.13033e+08	2.13362e+07	1.46081e+08	5.71446e+06	2.67389e+06	1.3585e+07	4.70184e+06	3.12538e+08	813076	6.42084e+08	1.87769e+07	2.76276e+06	5.86147e+06	754217	5.45213e+06	8.99401e+09	4.51601e+08	1.76019e+07	4.14362e+06	983990
ES01_026_Intracell	Tam_48	1	48	4.13009e+06	3.68562e+07	5.25406e+06	1.95919e+07	3.07272e+07	1.25664e+07	1.15051e+08	596111	2.10301e+06	628044	2.49338e+07	7.69704e+06	9.48855e+06	219350	2.86063e+08	1.96746e+07	4.37984e+06	1.99183e+06	1.81722e+09	402559	5.42267e+06	1.76871e+08	2.00682e+07	7.73112e+07	5.31957e+08	1.31713e+08	7.66523e+07	2.59064e+07	6.68247e+07	7.78652e+06	1.91786e+06	2.87158e+07	1.28186e+06	5.59943e+08	776533	8.03264e+08	2.79978e+07	1.34583e+06	3.22938e+06	440049	7.29269e+06	4.52962e+09	7.02522e+08	3.23307e+06	2.18199e+06	726912
ES01_027_Intracell	Tam_48	2	48	3.68285e+06	3.35222e+07	6.16625e+06	2.09202e+07	3.07821e+07	1.16898e+07	9.88809e+07	430886	2.05221e+06	549269	2.90041e+07	6.95562e+06	9.9658e+06	179076	2.70207e+08	1.5075e+07	4.10074e+06	1.96663e+06	1.95176e+09	323117	4.54992e+06	1.67799e+08	2.43999e+07	6.43597e+07	5.01482e+08	1.23251e+08	7.23627e+07	2.62172e+07	5.95388e+07	9.26049e+06	2.18443e+06	2.97913e+07	1.44742e+06	5.59312e+08	696560	1.6905e+09	2.90119e+07	1.17397e+06	2.87945e+06	379752	6.59272e+06	3.95995e+09	6.93201e+08	3.81048e+06	1.99055e+06	523502
ES01_028_Intracell	Tam_48	3	48	5.70503e+06	3.39127e+07	4.07379e+06	1.94281e+07	3.33525e+07	1.29099e+07	1.11247e+08	484311	2.20766e+06	354873	2.77509e+07	6.25811e+06	7.56868e+06	196351	2.75362e+08	1.99801e+07	4.12527e+06	2.29223e+06	1.86232e+09	397540	4.75253e+06	1.51983e+08	1.76272e+07	6.51987e+07	5.44039e+08	1.34272e+08	7.84844e+07	2.94984e+07	6.49014e+07	9.20723e+06	1.97276e+06	2.79517e+07	1.08186e+06	6.17273e+08	735646	9.14636e+08	2.76829e+07	1.15415e+06	3.00679e+06	405302	8.38778e+06	3.94161e+09	7.64439e+08	3.36386e+06	1.85883e+06	822961
ES01_029_Intracell	Tam_48	4	48	3.39656e+06	4.70888e+07	8.18209e+06	2.276e+07	3.30961e+07	1.43136e+07	1.03904e+08	254314	1.77764e+06	808914	2.27734e+07	7.36788e+06	1.52281e+07	294117	2.87385e+08	1.80081e+07	5.61106e+06	1.51648e+06	1.67192e+09	443759	5.90599e+06	2.28984e+08	4.52166e+07	9.74176e+07	4.93216e+08	1.28409e+08	7.65343e+07	2.22051e+07	8.13907e+07	7.15293e+06	2.91879e+06	2.3014e+07	2.09101e+06	4.73222e+08	949111	9.88599e+08	2.49933e+07	1.57997e+06	4.30661e+06	799394	5.9095e+06	5.46004e+09	5.97804e+08	5.80381e+06	2.87984e+06	696500
ES01_001_Intracell	Untreated_30	1	30	3.17863e+06	3.59254e+07	7.81434e+06	1.67997e+07	3.34385e+07	9.49598e+06	3.75288e+07	493137	2.41051e+06	49864.1	1.88513e+07	4.38954e+07	1.16168e+07	42777.2	1.77642e+08	1.03213e+07	3.27366e+06	1.7421e+06	2.18687e+09	394510	2.35831e+06	1.52317e+08	6.79314e+07	4.76379e+07	5.76142e+08	1.60528e+08	8.78969e+07	3.75406e+07	5.58144e+07	1.09468e+07	2.29264e+06	2.5821e+07	2.07172e+06	9.4547e+08	487249	1.69869e+09	3.06434e+07	1.04046e+06	2.57869e+06	190774	9.3925e+06	3.67322e+09	9.2492e+08	1.0567e+07	1.87655e+06	719975
ES01_002_Intracell	Untreated_30	2	30	2.44581e+06	3.47348e+07	7.79449e+06	1.60521e+07	3.49784e+07	9.3103e+06	3.16614e+07	538028	2.47159e+06	25618.7	2.00049e+07	4.86072e+07	1.11631e+07	133505	1.65836e+08	1.01988e+07	2.42371e+06	1.75463e+06	2.23311e+09	323470	2.09298e+06	1.64491e+08	6.31111e+07	4.58908e+07	5.87818e+08	1.62511e+08	8.72914e+07	3.79312e+07	5.43664e+07	1.09417e+07	2.31339e+06	2.856e+07	2.14367e+06	8.47142e+08	390696	1.83724e+09	3.25866e+07	960159	2.57225e+06	242251	9.31278e+06	3.64789e+09	9.88071e+08	1.1286e+07	1.70527e+06	633248
ES01_003_Intracell	Untreated_30	3	30	2.02262e+06	3.03319e+07	6.19988e+06	1.38968e+07	2.43039e+07	9.84076e+06	2.60371e+07	279060	2.41343e+06	23894.6	2.05178e+07	5.52239e+07	9.05557e+06	148134	1.53433e+08	1.14124e+07	2.16906e+06	1.46137e+06	2.28009e+09	376032	2.4778e+06	1.46863e+08	5.35901e+07	4.06738e+07	6.2561e+08	1.67268e+08	8.95657e+07	4.23095e+07	5.52892e+07	1.31741e+07	2.48388e+06	2.83863e+07	1.67459e+06	9.4489e+08	320339	1.91815e+09	4.09019e+07	848936	1.67356e+06	200733	9.54813e+06	3.25591e+09	1.09765e+09	9.48234e+06	1.33448e+06	685613
ES01_004_Intracell	Untreated_30	4	30	2.26404e+06	4.66721e+07	1.12245e+07	1.57051e+07	3.05687e+07	8.99041e+06	2.52818e+07	350748	2.3291e+06	150464	1.94349e+07	7.59416e+07	1.42883e+07	168271	1.78639e+08	7.36527e+06	3.83014e+06	1.51399e+06	2.10561e+09	358796	2.86484e+06	2.14397e+08	8.9477e+07	5.96651e+07	5.5384e+08	1.59613e+08	8.52269e+07	3.14045e+07	6.0614e+07	9.81355e+06	2.11278e+06	2.31809e+07	2.63748e+06	6.89191e+08	563682	1.67722e+09	2.89285e+07	1.27507e+06	2.98173e+06	332029	7.39085e+06	4.90484e+09	8.42277e+08	1.48069e+07	2.35911e+06	616054
ES01_005_Intracell	Untreated_30	5	30	3.77057e+06	2.86395e+07	5.41906e+06	1.61571e+07	2.92173e+07	9.99806e+06	2.96269e+07	543183	2.70081e+06	17268	1.87854e+07	3.42519e+07	8.09909e+06	96417.8	1.53554e+08	1.53265e+07	2.36689e+06	1.71935e+06	2.03783e+09	369624	2.17505e+06	1.29264e+08	5.08638e+07	3.7624e+07	5.86191e+08	1.71795e+08	8.92763e+07	4.38738e+07	5.32099e+07	1.24374e+07	2.25184e+06	2.96127e+07	1.39327e+06	1.1194e+09	360613	1.5054e+09	3.66496e+07	746417	1.65201e+06	149896	1.14155e+07	3.02389e+09	1.05898e+09	7.78725e+06	1.30702e+06	771517
ES01_021_Intracell	Untreated_48	1	48	3.9404e+06	4.77144e+07	6.40156e+06	1.99859e+07	3.15328e+07	9.93478e+06	4.9837e+07	741308	2.22232e+06	307852	1.9681e+07	2.36198e+07	1.09761e+07	147067	1.98767e+08	8.68161e+06	3.72379e+06	1.58132e+06	1.84316e+09	321470	3.0134e+06	1.95386e+08	6.33512e+07	5.26511e+07	5.84803e+08	1.42745e+08	8.05437e+07	3.40377e+07	6.14095e+07	1.09448e+07	2.66929e+06	2.59115e+07	1.97632e+06	7.73387e+08	964987	1.00662e+09	3.13865e+07	1.36315e+06	3.27373e+06	364266	8.08844e+06	3.99465e+09	8.91198e+08	9.05498e+06	2.14678e+06	664651
ES01_022_Intracell	Untreated_48	2	48	1.65809e+06	5.21195e+07	1.14286e+07	1.90282e+07	3.80465e+07	9.22854e+06	3.45315e+07	619859	2.10105e+06	470717	2.13903e+07	5.41746e+07	1.50246e+07	75675.6	1.87567e+08	6.52719e+06	4.13512e+06	1.7133e+06	2.15799e+09	287166	2.89085e+06	2.19313e+08	8.8042e+07	5.25257e+07	5.72218e+08	1.37716e+08	7.7815e+07	3.04031e+07	6.25043e+07	9.67243e+06	1.68369e+06	2.27838e+07	3.00915e+06	7.00455e+08	998789	1.88771e+09	2.8808e+07	1.3766e+06	3.72493e+06	500907	6.52613e+06	4.25948e+09	8.33123e+08	1.53715e+07	2.29985e+06	624388
ES01_023_Intracell	Untreated_48	3	48	2.8946e+06	3.46369e+07	6.4804e+06	1.72084e+07	3.12176e+07	9.74787e+06	3.43442e+07	321624	2.5106e+06	66317	2.14117e+07	3.91348e+07	1.01272e+07	136100	1.60535e+08	1.28862e+07	2.84962e+06	1.63082e+06	2.15688e+09	365461	2.53772e+06	1.49749e+08	5.64712e+07	3.49801e+07	5.96003e+08	1.51441e+08	8.32077e+07	4.05607e+07	5.49295e+07	1.18542e+07	2.45949e+06	2.77662e+07	1.73464e+06	1.01406e+09	770285	1.58873e+09	3.46821e+07	1.09216e+06	2.40895e+06	326540	1.02534e+07	2.73065e+09	1.03329e+09	9.58669e+06	1.60817e+06	675372
ES01_024_Intracell	Untreated_48	4	48	2.3423e+06	5.6926e+07	1.12928e+07	2.13761e+07	3.85112e+07	9.6051e+06	2.87919e+07	779943	2.33243e+06	537904	2.11401e+07	6.63309e+07	1.72405e+07	156659	1.79389e+08	6.97995e+06	4.48115e+06	1.72719e+06	2.08078e+09	335473	3.17947e+06	2.22274e+08	9.51136e+07	5.14429e+07	5.76438e+08	1.42621e+08	7.91714e+07	3.04625e+07	6.65996e+07	9.50427e+06	2.34635e+06	2.1188e+07	3.16344e+06	7.04894e+08	1.19466e+06	1.68156e+09	3.00455e+07	1.51755e+06	4.04359e+06	630676	6.51317e+06	4.38511e+09	8.35544e+08	1.62403e+07	2.71455e+06	602596
ES01_025_Intracell	Untreated_48	5	48	1.37563e+06	6.16907e+07	1.3475e+07	1.88873e+07	3.17281e+07	9.288e+06	2.47269e+07	795165	2.17551e+06	631263	2.09798e+07	8.14319e+07	1.75061e+07	221844	1.88157e+08	5.7561e+06	5.01447e+06	1.2453e+06	1.97705e+09	349827	3.31984e+06	2.56499e+08	1.02312e+08	5.6059e+07	5.40994e+08	1.3377e+08	7.58838e+07	2.64532e+07	6.68737e+07	9.33955e+06	1.57696e+06	1.98129e+07	3.4648e+06	6.02222e+08	1.31339e+06	2.00966e+09	2.85218e+07	1.67874e+06	3.70856e+06	629423	5.17513e+06	4.94621e+09	7.70019e+08	1.80803e+07	2.98943e+06	523962
[truncated: 128 more columns]

## Sheet: ProcessedData_Media
SampleID	Conditions	Biological_Replicates	CellNumber_T0	CellNumber_T1	Timepoint	1-methyladenosine	1-methylnicotinamide	2-hydroxyglutarate	2-oxoglutarate	4-hydroxyphenyllactate	4-hydroxyproline	acetylarginine	acetyl-beta-methylcholine	aconitate	alanine	allantoin	anserine	arginine	argininosuccinate	asparagine	aspartate	beta-alanine	betaine	carnitine	carnitine C2	carnitine C3	carnitine C4	carnitine C5	carnitine C6	carnosine	choline	citrate	citrulline	coumarin	creatine	creatinine	cystathionine	cysteine-S-sulfate	cystine	cytidine	cytosine	deoxycarnitine	deoxyuridine	dihydroorotate	dipalmitoyl-phosphatidylcholine	epsilon-(gamma-Glutamyl)lysine	erythritol	erythronate/threonate	folate
ES01_051_Media	FER1_30	1	25000	53840	30	-4.47293e+07	4.32923e+07	-4.09069e+06	9.69902e+07	1.628e+07	-4.74541e+07	-993890	-2.14627e+06	2.43555e+07	3.51681e+08	-3.35922e+07	-3.01431e+06	-4.48975e+08	-1.3355e+06	1.61295e+07	1.96433e+07	-1.56331e+07	-2.52822e+08	-1.0457e+08	-5.54873e+07	-5.94918e+07	-2.53277e+06	-2.06116e+07	-3.67101e+06	-5.3263e+07	-1.57868e+09	-2.79161e+08	-6.17063e+06	-1.10204e+07	-8.71596e+08	-5.72724e+08	-1.37437e+06	-1.29278e+08	-2.75151e+08	-9.48764e+07	3.05935e+07	-5.80177e+06	-3.14672e+06	1.11233e+06	-1.51417e+07	-176706	-6.19239e+06	-8.67018e+07	-4.40727e+06
ES01_052_Media	FER1_30	2	25000	53840	30	-4.83293e+07	4.57399e+07	-4.38786e+06	9.52654e+07	1.61047e+07	1.36755e+08	-1.33538e+06	-1.87256e+06	3.04808e+07	4.74829e+08	-3.12733e+07	-1.94114e+06	-7.44e+07	-1.11786e+06	1.50774e+07	1.79237e+07	-2.02911e+07	-1.32553e+08	-8.84513e+07	-4.36276e+07	-6.05338e+07	-5.47618e+06	-1.89674e+07	-3.56925e+06	-9.87544e+07	-1.46749e+09	1.88719e+08	-3.8827e+07	-9.07327e+06	-6.89014e+08	-3.52238e+08	-1.77538e+06	-1.33213e+08	-2.92414e+08	-9.45166e+07	3.77166e+07	-5.04762e+06	-3.26005e+06	813376	-1.38421e+07	-165038	-1.22171e+07	-4.76254e+07	-3.2312e+06
ES01_053_Media	FER1_30	3	25000	53840	30	-3.22322e+07	4.34013e+07	-4.53524e+06	9.74658e+07	1.50848e+07	-5.64231e+07	-936828	-1.80272e+06	3.46827e+07	3.36079e+08	-3.20501e+07	-2.60235e+06	-5.42585e+08	-1.32417e+06	1.60645e+07	1.99582e+07	-1.76172e+07	-2.49554e+08	-9.72272e+07	-5.49821e+07	-6.11375e+07	-2.20559e+06	-1.9701e+07	-3.49761e+06	-5.43923e+07	-1.55169e+09	-7.35334e+07	-6.66774e+06	-1.0558e+07	-8.89944e+08	-6.14989e+08	-1.29277e+06	-1.26571e+08	-2.79877e+08	-9.50151e+07	3.12707e+07	-5.32994e+06	-3.12541e+06	1.23272e+06	-1.64947e+07	-180873	-6.96341e+06	-8.96029e+07	-5.12302e+06
ES01_054_Media	FER1_30	4	25000	53840	30	-4.05555e+07	4.42721e+07	-3.52196e+06	1.02947e+08	1.63208e+07	-4.23195e+07	-1.20329e+06	-1.78753e+06	2.92673e+07	3.50916e+08	-3.23984e+07	-2.88624e+06	-2.35319e+08	-1.26532e+06	1.69207e+07	1.95262e+07	-1.55928e+07	-2.59828e+08	-1.04629e+08	-5.63611e+07	-5.88755e+07	-4.30012e+06	-2.0914e+07	-3.61726e+06	-5.64976e+07	-1.50024e+09	-9.00147e+07	-6.06108e+06	-1.21209e+07	-8.75148e+08	-5.25223e+08	-1.35115e+06	-1.29726e+08	-2.62567e+08	-9.46129e+07	3.02971e+07	-5.65954e+06	-3.20144e+06	1.15985e+06	-1.69649e+07	-175630	-7.68413e+06	-9.11121e+07	-4.08268e+06
ES01_055_Media	FER1_30	5	25000	53840	30	-4.82546e+07	4.3254e+07	-4.45296e+06	9.53675e+07	1.47705e+07	1.24301e+08	-1.14905e+06	-1.74298e+06	3.47258e+07	4.41593e+08	-2.86747e+07	-2.28514e+06	-6.88907e+07	-1.11056e+06	1.55803e+07	1.80253e+07	-2.18497e+07	-2.158e+08	-9.92113e+07	-5.10446e+07	-6.1448e+07	-6.1708e+06	-1.93011e+07	-3.57222e+06	-8.50566e+07	-1.47255e+09	2.12711e+08	-2.8289e+07	-7.08486e+06	-7.26796e+08	-4.80097e+08	-1.64873e+06	-1.32522e+08	-2.63111e+08	-9.45175e+07	3.90342e+07	-4.76296e+06	-3.20734e+06	834813	-1.36654e+07	-88667.9	-1.329e+07	-4.16064e+07	-2.09276e+06
ES01_071_Media	FER1_48	1	25000	221100	48	-3.4543e+07	3.16104e+06	-5.11938e+06	1.33274e+07	752472	1.28243e+08	-1.70903e+06	137240	-1.49392e+06	1.3216e+08	-4.52318e+07	-377644	1.30583e+09	-1.00364e+06	2.25291e+06	-1.36266e+07	-6.45546e+06	5.80037e+06	-1.71033e+07	1.60809e+07	6.20562e+06	1.1877e+06	-2.99602e+06	-1.28055e+06	-9.91555e+07	-9.19837e+08	-5.80085e+08	5.41603e+07	1.86861e+06	4.9004e+07	633257	-1.5783e+06	-8.81667e+07	-7.58928e+07	-3.13452e+07	4.46842e+06	-165693	-451880	-216075	-1.91971e+07	27326.4	-6.87716e+06	-1.35207e+07	3.34701e+06
ES01_072_Media	FER1_48	2	25000	221100	48	-3.38179e+06	2.96539e+06	-3.17972e+06	1.90906e+07	618627	-1.6654e+07	-1.17702e+06	-821604	1.98211e+07	4.70643e+07	-3.8634e+07	153574	1.15015e+09	-1.22375e+06	2.3892e+06	-7.08675e+06	-3.00581e+06	-1.72761e+08	-6.74556e+07	-8.35676e+06	-7.37589e+06	-5.18296e+06	-5.29565e+06	-983143	-2.15146e+07	3.3014e+08	-1.63742e+08	7.71149e+07	-910728	-8.04249e+07	-3.54934e+08	-677876	-6.75093e+07	1.75039e+07	-3.55757e+07	2.74068e+06	-1.36111e+06	-92151.4	83414.5	-2.53644e+07	-17853.3	-24126.7	-4.01089e+07	2.69673e+06
ES01_073_Media	FER1_48	3	25000	221100	48	-1.56395e+06	3.14886e+06	-4.27471e+06	1.58093e+07	-571361	1.19982e+08	-1.53206e+06	-1.08703e+06	1.86049e+07	6.3383e+07	-3.77046e+07	285048	1.59311e+09	-1.13497e+06	1.98277e+06	-3.90614e+06	-9.26075e+06	-1.25463e+08	-6.18274e+07	-9.06867e+06	-1.21046e+07	-1.20942e+07	-3.70055e+06	-973050	-5.67121e+07	3.56474e+08	-2.92648e+07	7.11886e+07	3.86417e+06	-1.34318e+08	-2.77685e+08	-887598	-7.49488e+07	-3.10294e+06	-3.22805e+07	4.91002e+06	-2.16371e+06	-320078	-223692	-1.91867e+07	223033	-1.00018e+07	-9.16838e+06	4.6487e+06
ES01_074_Media	FER1_48	4	25000	221100	48	-2.80038e+07	3.14524e+06	-2.31604e+06	1.64654e+07	-301611	-3.32065e+07	-1.51501e+06	-620521	3.22759e+07	3.33499e+07	-4.02947e+07	-312341	1.51295e+09	-1.39937e+06	2.71023e+06	-5.73662e+06	-5.05994e+06	-1.52343e+08	-6.6564e+07	-7.36516e+06	-5.28647e+06	-7.28791e+06	-4.14215e+06	-1.10535e+06	-2.57884e+07	5.34468e+08	-7.45209e+08	6.30762e+07	-3.22061e+06	-2.46687e+08	-3.41572e+08	-961379	-7.53334e+07	1.5779e+06	-3.27088e+07	3.32792e+06	-1.80689e+06	-360994	-216941	-2.14064e+07	-209026	-4.16229e+06	-4.91713e+07	1.08356e+06
ES01_075_Media	FER1_48	5	25000	221100	48	-4.32438e+07	2.92273e+06	-3.48649e+06	2.45032e+07	-169655	-2.78062e+07	-1.67481e+06	-1.08024e+06	4.48546e+07	3.29692e+07	-4.09523e+07	-147380	1.13133e+09	-1.21848e+06	2.26931e+06	-9.10661e+06	-4.86142e+06	-1.90867e+08	-7.69204e+07	-1.00323e+07	-3.37289e+06	-7.13788e+06	-5.5772e+06	-966362	-2.51764e+07	6.28763e+08	9.51646e+08	5.94426e+07	-409597	-2.34964e+08	-3.21217e+08	-772994	-7.20828e+07	3.07172e+07	-3.55542e+07	2.53434e+06	-2.78396e+06	-570656	-242868	-2.64969e+07	-84696.3	-15072.8	-5.04269e+07	705879
ES01_056_Media	FER1_Tam_30	1	25000	51760	30	-4.6503e+06	2.90631e+06	-1.81063e+06	1.90329e+07	700131	-3.7953e+07	-1.24356e+06	-773619	3.77648e+07	2.60179e+07	-4.03982e+07	-295971	1.33864e+09	-1.26668e+06	2.2651e+06	-2.63921e+06	-4.28657e+06	-1.41251e+08	-6.17693e+07	-4.67009e+06	-878778	-3.7759e+06	-4.88045e+06	-1.73091e+06	-1.62863e+07	4.95375e+08	-2.9768e+07	8.56224e+07	1.67535e+06	-2.16766e+08	-2.60735e+08	-934651	-7.15114e+07	-1.08274e+07	-2.58241e+07	2.77742e+06	-1.99842e+06	-216561	-97766.2	-3.09649e+07	-226889	-3.41581e+06	-3.90953e+07	1.23237e+06
ES01_057_Media	FER1_Tam_30	2	25000	51760	30	1.16002e+07	3.05843e+06	-3.70028e+06	1.57857e+07	383302	-4.54699e+07	-865058	-433515	-199925	3.41159e+07	-3.68415e+07	178027	1.32207e+09	-1.03093e+06	2.59417e+06	-8.35371e+06	-3.18506e+06	-1.29463e+08	-4.30766e+07	1.16335e+06	115915	-774425	-3.62469e+06	-883370	-3.61847e+07	-1.03179e+09	-5.3709e+08	7.20088e+07	1.40092e+06	-1.99987e+08	-1.47424e+08	-238144	-7.53778e+07	1.05223e+08	-2.91263e+07	3.49535e+06	-701946	-347365	428789	-2.26982e+07	139809	-2.67459e+06	-2.27243e+07	6.82967e+06
ES01_058_Media	FER1_Tam_30	3	25000	51760	30	-2.18208e+07	3.33122e+06	-4.50371e+06	9.80955e+06	1.75392e+06	1.28344e+08	-1.46944e+06	-197785	-2.20677e+06	1.22559e+08	-3.76466e+07	900091	1.50907e+09	-870523	2.0089e+06	2.57593e+06	-5.9705e+06	3.31903e+07	-2.02373e+07	1.2625e+07	853843	-1.99111e+06	-2.56158e+06	-1.28779e+06	-8.15606e+07	-1.04135e+09	-4.64638e+08	5.51697e+07	6.4331e+06	5.55332e+07	4.8117e+07	-686582	-8.90041e+07	-4.08549e+06	-2.6043e+07	4.22741e+06	-877009	-292786	9096.15	-3.52228e+07	230303	-7.72425e+06	-2.4119e+06	7.59858e+06
ES01_059_Media	FER1_Tam_30	4	25000	51760	30	-1.22554e+07	2.84287e+06	-6.29626e+06	1.56547e+07	309760	5.42267e+07	-1.7479e+06	-397765	1.50264e+06	5.05089e+07	-3.8446e+07	451722	1.43502e+09	-886290	2.29367e+06	-1.02167e+07	-2.93593e+06	-1.27498e+08	-5.46615e+07	392636	48566.4	-2.01272e+06	-2.16907e+06	-1.97174e+06	-4.96894e+07	-8.45065e+08	-2.00153e+08	6.97517e+07	2.02577e+06	-1.64033e+08	-1.76066e+08	-25558.7	-7.29694e+07	1.20305e+08	-3.14493e+07	2.77804e+06	-1.31892e+06	-141721	62620.1	-2.56934e+07	386379	-2.9655e+06	-1.68738e+07	9.73007e+06
ES01_060_Media	FER1_Tam_30	5	25000	51760	30	-1.30902e+07	3.03361e+06	-3.12677e+06	1.72131e+07	425751	1.6729e+07	-1.10049e+06	-567712	1.3237e+07	4.29378e+07	-3.51119e+07	521200	1.36392e+09	-1.19492e+06	2.39231e+06	851418	-2.29162e+06	-1.48685e+08	-5.07447e+07	-7.75375e+06	-2.7789e+06	-2.82718e+06	-5.03813e+06	-1.3857e+06	-3.11861e+07	1.0867e+08	-1.56477e+08	8.23636e+07	1.9313e+06	-1.81615e+08	-2.62975e+08	-460254	-7.71724e+07	3.88144e+07	-3.23201e+07	2.74349e+06	-956843	40466.6	312106	-2.91272e+07	143992	-880008	-3.5049e+07	5.08971e+06
ES01_076_Media	FER1_Tam_48	1	25000	149600	48	-2.82038e+07	1.32524e+07	-1.85916e+06	6.75815e+07	693874	-5.593e+07	-1.47733e+06	-526156	8.3525e+07	8.80988e+07	-3.08715e+07	-2.56307e+06	4.48145e+08	-824214	7.99412e+06	1.41061e+07	1.63598e+06	-2.39568e+08	-2.65395e+07	-2.38071e+07	-1.3035e+07	4.16182e+06	-5.115e+06	-921871	-3.51232e+07	6.30527e+08	5.32832e+08	1.17508e+06	1.94626e+06	-4.93607e+08	-5.19609e+08	-392801	-6.08375e+07	-6.56733e+07	-3.64513e+07	9.37971e+06	-2.38067e+06	-1.30617e+06	200586	-2.85789e+07	516412	2.87194e+06	-8.89655e+07	3.78757e+06
ES01_077_Media	FER1_Tam_48	2	25000	149600	48	2.30747e+07	1.30255e+07	-3.50441e+06	6.73656e+07	1.96464e+06	-7.34991e+07	-999507	-253669	2.64118e+07	9.03258e+07	-2.83748e+07	-2.7985e+06	4.44725e+08	-1.09104e+06	7.57235e+06	1.38533e+07	-236611	-2.05585e+08	-2.02377e+07	-1.77335e+07	-8.35329e+06	8.78892e+06	-3.95004e+06	-1.04399e+06	-2.99282e+07	6.12217e+07	-1.15627e+08	3.21352e+06	-357277	-4.51969e+08	-4.12137e+08	-269467	-7.45605e+07	-7.1155e+07	-3.3658e+07	1.03458e+07	-2.39169e+06	-1.58817e+06	821239	-2.78306e+07	454220	1.40886e+06	-8.45779e+07	3.39586e+06
ES01_078_Media	FER1_Tam_48	3	25000	149600	48	1.24309e+07	1.39156e+07	-1.71599e+06	6.58371e+07	907273	-2.18659e+07	-1.19284e+06	-462189	2.30115e+07	1.07216e+08	-2.85633e+07	-2.74972e+06	5.60223e+08	-873502	8.49558e+06	1.81588e+07	-1.12699e+06	-2.27237e+08	-2.14994e+07	-2.18737e+07	-1.06762e+07	7.12534e+06	-4.80021e+06	-1.10178e+06	-4.20987e+07	1.64308e+08	8.51749e+07	1.06188e+07	1.22884e+06	-4.78225e+08	-4.96178e+08	78842.7	-7.93513e+07	-2.75502e+07	-3.89715e+07	1.00212e+07	-2.26218e+06	-1.61326e+06	500478	-2.41236e+07	822297	1.40117e+06	-9.30749e+07	7.6483e+06
ES01_079_Media	FER1_Tam_48	4	25000	149600	48	2.82765e+07	1.33299e+07	-2.03967e+06	7.15355e+07	1.22646e+06	-7.81011e+07	-1.02428e+06	-500056	2.32059e+07	9.17102e+07	-2.69786e+07	-2.71891e+06	4.22181e+08	-1.04929e+06	8.14005e+06	1.69642e+07	1.03404e+06	-2.35622e+08	-1.69204e+07	-1.9492e+07	-7.98739e+06	7.7638e+06	-4.89666e+06	-760394	-2.53823e+07	3.10304e+08	-8.42854e+07	2.75711e+07	-1.29568e+06	-5.04907e+08	-4.95183e+08	-22444	-7.62119e+07	-5.05593e+07	-3.96075e+07	9.62137e+06	-1.96552e+06	-1.11207e+06	697697	-2.77367e+07	565710	6.52446e+06	-9.24572e+07	6.77554e+06
ES01_080_Media	FER1_Tam_48	5	25000	149600	48	4.88484e+06	1.33159e+07	-2.28849e+06	7.08559e+07	1.24145e+06	-4.14815e+07	-1.03599e+06	-700584	2.18278e+07	1.06055e+08	-3.04434e+07	-1.53104e+06	3.67038e+08	-992710	9.00367e+06	1.86934e+07	3.35016e+06	-1.98248e+08	-2.95099e+07	-2.17957e+07	-1.1135e+07	5.89501e+06	-3.72293e+06	-1.7144e+06	-3.41957e+07	1.5936e+08	-2.28543e+08	3.80733e+07	30670.9	-4.30212e+08	-4.64542e+08	-254139	-8.01607e+07	-6.07994e+07	-2.37766e+07	1.25084e+07	-2.18912e+06	-1.35924e+06	765887	-2.64369e+07	803480	3.65811e+06	-9.27024e+07	6.19086e+06
ES01_046_Media	Tam_30	1	25000	43306	30	3.06705e+07	1.57606e+07	-3.27981e+06	6.60872e+07	2.30395e+06	-7.04848e+07	-1.14004e+06	-715428	2.01572e+07	1.34147e+08	-3.05666e+07	-2.23876e+06	3.77962e+08	-1.1176e+06	8.56522e+06	1.74265e+07	-4.22974e+06	-1.91317e+08	-2.04196e+07	-1.95413e+07	-1.268e+07	7.95021e+06	-7.46514e+06	-1.95699e+06	-3.07766e+07	-3.32881e+08	-2.06436e+07	1.58858e+07	-1.60434e+06	-6.42947e+08	-4.31638e+08	-273155	-8.31158e+07	-8.47714e+07	-8.61079e+07	2.03067e+07	-1.70525e+06	-2.4182e+06	1.05932e+06	-2.8817e+07	362126	7.6516e+06	-8.1514e+07	5.89572e+06
ES01_047_Media	Tam_30	2	25000	43306	30	5.10394e+06	1.65265e+07	-3.70863e+06	6.45488e+07	2.76214e+06	-8.27706e+06	-1.20994e+06	-663366	1.77136e+07	1.51809e+08	-3.10711e+07	-2.93119e+06	2.76372e+08	-916024	8.67845e+06	1.7503e+07	-4.29965e+06	-2.33853e+08	-2.8132e+07	-2.57642e+07	-1.50131e+07	7.11321e+06	-6.50022e+06	-1.47471e+06	-5.11782e+07	-2.50441e+08	1.64746e+08	1.51743e+06	812822	-6.23831e+08	-4.61254e+08	-164844	-8.79918e+07	-4.11559e+07	-8.63358e+07	1.86393e+07	-2.69734e+06	-2.39234e+06	594486	-2.49071e+07	578406	5.66087e+06	-8.49445e+07	8.95937e+06
ES01_048_Media	Tam_30	3	25000	43306	30	4.60556e+07	1.6247e+07	-3.80076e+06	7.84719e+07	1.91385e+06	-1.7309e+07	-1.25389e+06	-871554	2.10841e+07	1.60173e+08	-3.71411e+07	-1.48093e+06	3.66147e+08	-859960	9.31487e+06	1.35651e+07	-3.92576e+06	-1.9554e+08	-1.23128e+07	-2.0215e+07	-1.64164e+07	8.46196e+06	-5.5204e+06	-2.44358e+06	-4.55996e+07	-1.62136e+08	2.70375e+08	9.30011e+07	2.10828e+06	-6.03814e+08	-4.97748e+08	153424	-8.2063e+07	-3.61816e+07	-8.45705e+07	1.84213e+07	-2.57271e+06	-2.5442e+06	281629	-3.38241e+07	839394	5.4901e+06	-8.9033e+07	8.32671e+06
ES01_049_Media	Tam_30	4	25000	43306	30	5.19843e+07	1.60739e+07	-3.77428e+06	7.90309e+07	1.95257e+06	-3.27416e+07	-1.1828e+06	-438860	2.20908e+07	1.53401e+08	-3.79726e+07	-1.06836e+06	3.76057e+08	-1.04388e+06	8.43173e+06	5.75585e+06	-2.21722e+06	-2.02499e+08	-1.62673e+07	-2.05732e+07	-1.11232e+07	1.05924e+07	-7.25342e+06	-2.03121e+06	-4.19692e+07	-1.74415e+08	-4.30086e+07	9.52342e+07	-1.17679e+06	-5.39832e+08	-4.07526e+08	62200.6	-8.05801e+07	-4.42217e+07	-8.36067e+07	1.8273e+07	-2.33057e+06	-2.64532e+06	506091	-3.62079e+07	740883	5.40809e+06	-8.42576e+07	5.76785e+06
ES01_050_Media	Tam_30	5	25000	43306	30	-5.40533e+06	1.56709e+07	-4.01436e+06	6.27983e+07	2.13627e+06	2.5753e+06	-1.35081e+06	-791334	1.92061e+07	1.44568e+08	-3.43049e+07	-2.74798e+06	4.74446e+08	-945990	8.12225e+06	1.71267e+07	-4.11127e+06	-2.19233e+08	-2.89859e+07	-2.30216e+07	-1.58349e+07	6.74261e+06	-6.63438e+06	-1.72528e+06	-5.40234e+07	-2.0432e+08	2.16473e+08	-940427	-1.04311e+06	-5.66894e+08	-4.10019e+08	-258967	-8.72244e+07	-6.53682e+07	-8.57629e+07	1.85046e+07	-2.41492e+06	-2.38056e+06	924871	-2.57363e+07	523420	2.53278e+06	-8.06042e+07	6.78339e+06
ES01_066_Media	Tam_48	1	25000	103900	48	-3.9041e+07	4.82874e+07	-1.70078e+06	1.02473e+08	1.60864e+07	-2.33536e+07	-1.09247e+06	-1.87928e+06	3.2853e+07	4.00785e+08	-3.02251e+07	-2.79811e+06	-4.82391e+08	-1.27533e+06	1.94452e+07	1.74555e+07	-1.58083e+07	-2.59704e+08	-9.8135e+07	-5.29818e+07	-5.92323e+07	-2.90864e+06	-2.05294e+07	-3.42946e+06	-5.03919e+07	-1.4179e+09	-2.64055e+08	-7.22909e+06	-1.25284e+07	-7.75931e+08	-5.93751e+08	-1.38812e+06	-1.27098e+08	-2.29573e+08	-9.39352e+07	2.52138e+07	-5.85385e+06	-2.57511e+06	1.04185e+06	-1.55656e+07	-158287	-6.42125e+06	-8.57337e+07	-3.91898e+06
ES01_067_Media	Tam_48	2	25000	103900	48	-4.2382e+07	4.59354e+07	-3.27957e+06	1.02424e+08	1.59157e+07	-2.13931e+07	-1.22849e+06	-1.85726e+06	2.02655e+07	3.89527e+08	-3.12141e+07	-2.50968e+06	-3.69214e+08	-1.33979e+06	1.92046e+07	1.43406e+07	-1.14498e+07	-2.62904e+08	-1.03865e+08	-5.15832e+07	-5.72886e+07	533911	-1.85961e+07	-3.25147e+06	-5.3552e+07	-1.49411e+09	-3.95544e+08	-6.35751e+06	-1.08337e+07	-7.29466e+08	-5.48574e+08	-1.26981e+06	-1.28672e+08	-2.09964e+08	-9.35193e+07	2.70067e+07	-4.81724e+06	-1.88502e+06	879196	-1.68373e+07	-245773	-7.35554e+06	-8.14456e+07	-3.08248e+06
ES01_068_Media	Tam_48	3	25000	103900	48	-3.48295e+07	4.02732e+07	-4.12681e+06	9.87396e+07	1.64027e+07	-4.0817e+07	-998365	-1.89078e+06	2.91466e+07	3.43247e+08	-3.12855e+07	-2.85157e+06	-3.29741e+08	-1.42223e+06	2.00644e+07	1.4837e+07	-8.92496e+06	-2.33593e+08	-9.68621e+07	-4.71896e+07	-4.56309e+07	2.09481e+06	-1.66318e+07	-3.03575e+06	-5.65031e+07	-1.21234e+09	-2.68501e+08	-1.66782e+07	-9.81833e+06	-6.34519e+08	-5.42981e+08	-1.60046e+06	-1.21778e+08	-2.39826e+08	-9.1729e+07	2.19917e+07	-4.48223e+06	-1.69253e+06	815742	-1.76554e+07	-225337	-2.84916e+06	-7.02536e+07	-4.72907e+06
ES01_069_Media	Tam_48	4	25000	103900	48	-4.12184e+07	3.93068e+07	-3.68549e+06	9.66177e+07	1.28781e+07	-4.32003e+07	-1.02154e+06	-1.80813e+06	2.96902e+07	3.34889e+08	-3.09152e+07	-2.91431e+06	-1.49126e+08	-1.38362e+06	1.98756e+07	1.5743e+07	-8.23492e+06	-2.46693e+08	-1.08885e+08	-4.9653e+07	-4.81404e+07	1.79964e+06	-1.65689e+07	-2.69197e+06	-4.65159e+07	-1.11046e+09	-3.55713e+08	-9.29732e+06	-1.12467e+07	-6.52846e+08	-5.695e+08	-1.37681e+06	-1.2062e+08	-2.09765e+08	-9.15133e+07	2.15896e+07	-5.10216e+06	-1.69153e+06	879506	-1.52323e+07	-156130	-7.49632e+06	-7.95887e+07	-3.29127e+06
ES01_070_Media	Tam_48	5	25000	103900	48	-4.30834e+07	4.10808e+07	-3.17388e+06	1.00198e+08	1.43616e+07	-1.43665e+07	-1.16817e+06	-1.88354e+06	3.1661e+07	3.3143e+08	-2.91081e+07	-2.62545e+06	-1.8356e+08	-1.36041e+06	2.09095e+07	1.31773e+07	-6.15689e+06	-2.46131e+08	-1.02965e+08	-5.20913e+07	-5.09637e+07	2.43058e+06	-1.55529e+07	-2.63197e+06	-5.37171e+07	-1.06683e+09	-3.29176e+08	-2.03801e+07	-9.35835e+06	-6.89554e+08	-5.7821e+08	-1.53209e+06	-1.26378e+08	-2.25687e+08	-9.18668e+07	2.32396e+07	-4.61231e+06	-1.37706e+06	618699	-1.58018e+07	-173477	-8.22882e+06	-8.08618e+07	-4.17061e+06
ES01_041_Media	Untreated_30	1	25000	53306	30	-2.48128e+07	3.04096e+06	-5.47045e+06	1.68391e+07	-1.0852e+06	9.48861e+07	-1.45159e+06	-719899	4.48234e+07	6.35456e+07	-3.88072e+07	495350	1.53825e+09	-1.11897e+06	1.39209e+06	-7.35606e+06	-9.10474e+06	-1.13045e+08	-6.29014e+07	-7.34435e+06	-1.17046e+07	-1.19259e+07	-3.78314e+06	-1.54983e+06	-5.37137e+07	4.02424e+08	4.16359e+08	7.14244e+07	5.57302e+06	-1.31194e+08	-2.84789e+08	-1.06654e+06	-7.50415e+07	-4.97855e+06	-3.53203e+07	3.15697e+06	-1.61951e+06	-500098	-307493	-2.13975e+07	47574.3	-1.3427e+07	-2.35313e+07	2.87262e+06
ES01_042_Media	Untreated_30	2	25000	53306	30	1.70965e+07	3.08688e+06	-4.83838e+06	1.51434e+07	652760	-4.0272e+07	-996287	-941351	-1.99182e+06	4.56544e+07	-3.70401e+07	197627	1.33628e+09	-987637	2.00943e+06	-9.96359e+06	126878	-1.23602e+08	-4.37776e+07	40715.8	-1.7906e+06	-2.62873e+06	-3.66492e+06	-1.31391e+06	-3.5473e+07	-1.14197e+09	-6.13568e+08	7.72395e+07	2.78566e+06	-1.95404e+08	-2.02192e+08	-193984	-7.5519e+07	1.06577e+08	-3.53042e+07	3.69354e+06	-1.66772e+06	-354851	-63681.8	-2.32462e+07	132855	-3.91986e+06	-2.31349e+07	6.73537e+06
ES01_043_Media	Untreated_30	3	25000	53306	30	-4.00513e+07	3.07082e+06	-3.94302e+06	2.29708e+07	-856160	-1.88079e+07	-1.62263e+06	-1.16318e+06	4.29597e+07	4.55177e+07	-3.88994e+07	829494	1.1894e+09	-1.26212e+06	2.26991e+06	-1.07884e+07	-3.88254e+06	-1.65565e+08	-6.93309e+07	-6.78339e+06	-6.89076e+06	-5.31418e+06	-4.8727e+06	-1.2916e+06	-2.70856e+07	6.16291e+08	-6.10507e+08	6.02494e+07	-823948	-2.17686e+08	-3.04487e+08	-695671	-6.93922e+07	3.85883e+07	-3.69206e+07	2.69356e+06	-2.61451e+06	-559376	-139442	-2.29371e+07	61097.2	-1.58901e+06	-3.41942e+07	1.741e+06
ES01_044_Media	Untreated_30	4	25000	53306	30	8.46779e+06	3.24715e+06	-3.58329e+06	1.58791e+07	715060	-2.58373e+07	-1.08981e+06	-647453	1.90824e+06	4.71087e+07	-3.66019e+07	366976	1.354e+09	-1.12626e+06	2.2165e+06	-6.72986e+06	-2.23557e+06	-8.69888e+07	-5.184e+07	-2.71622e+06	-4.8009e+06	-3.6553e+06	-3.94406e+06	-1.06574e+06	-2.32198e+07	-7.44701e+08	-4.3147e+08	8.80428e+07	1.63628e+06	-1.77947e+08	-2.25766e+08	-551801	-7.57356e+07	7.62359e+07	-3.52706e+07	4.42322e+06	-669971	-224700	457021	-2.64969e+07	45290.3	1.9925e+06	-2.79931e+07	6.51564e+06
ES01_045_Media	Untreated_30	5	25000	53306	30	-2.30101e+07	3.41622e+06	-5.48887e+06	1.45722e+07	-393498	1.22438e+08	-1.17946e+06	-192421	2.9202e+06	1.59526e+08	-3.76985e+07	1.02419e+06	1.52173e+09	-1.16795e+06	1.91537e+06	-1.22007e+07	-5.80056e+06	6.5281e+06	-4.02256e+07	5.26952e+06	-5.95378e+06	-8.40702e+06	-4.73332e+06	-1.45436e+06	-9.2053e+07	-5.23424e+08	-3.32374e+08	6.24086e+07	2.7457e+06	1.62157e+08	-5.04694e+07	-1.37196e+06	-8.81186e+07	-7.1345e+07	-3.47893e+07	3.87897e+06	-591979	-521118	-119270	-2.71492e+07	-250863	-6.14954e+06	-1.64548e+06	3.71108e+06
ES01_061_Media	Untreated_48	1	25000	231200	48	1.30445e+06	1.54762e+07	-5.33757e+06	5.93188e+07	2.52581e+06	5.75221e+07	-1.39048e+06	-320144	1.78077e+07	1.39913e+08	-2.92546e+07	-1.9155e+06	7.08607e+08	-924051	8.91943e+06	1.60426e+07	-7.7821e+06	-1.13476e+08	-1.0906e+07	-1.12008e+07	-1.05778e+07	7.91198e+06	-6.42859e+06	-767414	-6.92869e+07	4.76222e+07	2.52603e+08	-1.0595e+07	4.09936e+06	-4.34181e+08	-3.83374e+08	-392403	-8.37732e+07	-9.07459e+07	-7.25777e+07	1.48026e+07	-2.00236e+06	-1.61028e+06	840256	-2.59881e+07	550068	-4.55652e+06	-6.67037e+07	7.18697e+06
ES01_062_Media	Untreated_48	2	25000	231200	48	-5.2303e+06	1.67775e+07	-3.11229e+06	6.6607e+07	2.43134e+06	2.28143e+07	-1.08101e+06	-753418	2.15528e+07	1.28714e+08	-3.44494e+07	-2.01994e+06	7.15388e+08	-1.0459e+06	7.72411e+06	1.78039e+07	-5.39696e+06	-1.51253e+08	-1.61151e+07	-1.36181e+07	-1.14355e+07	8.07667e+06	-4.87091e+06	-1.19516e+06	-5.54169e+07	1.68962e+07	3.12043e+08	2.48233e+06	1.79346e+06	-4.13461e+08	-2.31532e+08	-503977	-8.36466e+07	-1.19465e+08	-7.33675e+07	1.58276e+07	-1.88719e+06	-1.83132e+06	896209	-2.57973e+07	596032	-7.54249e+06	-6.18691e+07	3.26166e+06
ES01_063_Media	Untreated_48	3	25000	231200	48	6.43715e+06	1.65882e+07	-4.72195e+06	6.00934e+07	1.95584e+06	7.15429e+07	-1.4385e+06	-186092	2.22414e+07	1.57516e+08	-3.06357e+07	-1.93586e+06	5.7658e+08	-953587	8.73448e+06	1.7633e+07	-9.42341e+06	-1.21277e+08	-1.32933e+07	-1.97627e+07	-1.50985e+07	6.75072e+06	-4.79662e+06	-1.518e+06	-7.15299e+07	-5.30814e+07	3.14438e+08	-1.52255e+07	4.5289e+06	-4.38879e+08	-3.79119e+08	-561085	-8.5176e+07	-1.06102e+08	-7.52393e+07	1.38853e+07	-2.40112e+06	-1.71458e+06	1.05252e+06	-2.57075e+07	542334	-8.13997e+06	-6.93808e+07	7.59727e+06
ES01_064_Media	Untreated_48	4	25000	231200	48	7.86118e+06	1.45132e+07	-3.56033e+06	6.68635e+07	1.60565e+06	-3.13076e+07	-1.31436e+06	-341835	1.9931e+07	1.13457e+08	-2.87685e+07	-2.6953e+06	4.0503e+08	-927045	8.91925e+06	1.6117e+07	-1.99017e+06	-2.32258e+08	-2.71454e+07	-2.51752e+07	-1.44731e+07	7.07781e+06	-5.87662e+06	-1.08809e+06	-4.52287e+07	4.03165e+07	8.02396e+07	9.19013e+06	-1.41421e+06	-5.35483e+08	-4.85022e+08	-35461.8	-8.18662e+07	-3.28251e+07	-7.45669e+07	1.19306e+07	-2.36412e+06	-1.53252e+06	952891	-2.96066e+07	638239	6.53126e+06	-8.72494e+07	8.18109e+06
ES01_065_Media	Untreated_48	5	25000	231200	48	5.18259e+06	1.45081e+07	-1.88828e+06	7.33737e+07	2.66766e+06	665305	-949451	-372527	1.91017e+07	1.12554e+08	-3.34249e+07	-2.4056e+06	1.93861e+08	-996335	8.73161e+06	1.89314e+07	753232	-1.65681e+08	-4.39251e+06	-1.34198e+07	-4.25557e+06	1.49491e+07	-3.35591e+06	-1.07469e+06	-6.2021e+07	-1.76576e+08	2.12246e+08	4.18403e+06	-877853	-4.74328e+08	-3.48468e+08	-427840	-8.68977e+07	-8.37254e+07	-6.54181e+07	1.47346e+07	-1.54941e+06	-1.72442e+06	891092	-2.77253e+07	499537	951325	-6.40429e+07	5.295e+06
[truncated: 79 more columns]

## Sheet: +4OHT_vs_-4OHT-30h_Media
Metabolite	Log2(Distance)	Mean_Tam_30	Mean_Untreated_30	Tam_30_1	Tam_30_2	Tam_30_3	Tam_30_4	Tam_30_5	Untreated_30_1	Untreated_30_2	Untreated_30_3	Untreated_30_4	Untreated_30_5	p.val	p.adj	t.val	Pathway	TrivialName
1-methyladenosine	25.1849	25681803.4678249	-12461991.0708113	3.06705e+07	5.10394e+06	4.60556e+07	5.19843e+07	-5.40533e+06	-2.48128e+07	1.70965e+07	-4.00513e+07	8.46779e+06	-2.30101e+07	0.0401453	0.0695475	-2.44732967484226	nucleotides	1-methyladenosine
1-methylnicotinamide	23.619	16055777.4240992	3172405.73383669	1.57606e+07	1.65265e+07	1.6247e+07	1.60739e+07	1.56709e+07	3.04096e+06	3.08688e+06	3.07082e+06	3.24715e+06	3.41622e+06	1.47049e-09	6.02902e-08	-74.7813106733769	cofactor	1-methylnicotinamide
2-hydroxyglutarate	19.8564	-3715571.33464012	-4664803.34238887	-3.27981e+06	-3.70863e+06	-3.80076e+06	-3.77428e+06	-4.01436e+06	-5.47045e+06	-4.83838e+06	-3.94302e+06	-3.58329e+06	-5.48887e+06	0.0704742	0.107776	-2.32321544482756	TCA cycle	2-hydroxyglutarate
2-oxoglutarate	25.6624	70187447.4189441	17080944.5629803	6.60872e+07	6.45488e+07	7.84719e+07	7.90309e+07	6.27983e+07	1.68391e+07	1.51434e+07	2.29708e+07	1.58791e+07	1.45722e+07	1.95636e-05	0.000129591	-13.7977214205284	TCA cycle	2-oxoglutarate
4-hydroxyphenyllactate	21.1989	2213755.87691669	-193406.975320196	2.30395e+06	2.76214e+06	1.91385e+06	1.95257e+06	2.13627e+06	-1.0852e+06	652760	-856160	715060	-393498	0.00157682	0.00507759	-5.93601478874243	amino acid conjugate	4-hydroxyphenyllactate
4-hydroxyproline	-25.6245	-25247428.9393545	26481378.9231558	-7.04848e+07	-8.27706e+06	-1.7309e+07	-3.27416e+07	2.5753e+06	9.48861e+07	-4.0272e+07	-1.88079e+07	-2.58373e+07	1.22438e+08	0.212454	0.2694	1.42489652651683	amino acid conjugate	4-hydroxyproline
acetyl-beta-methylcholine	15.1655	-696108.346134464	-732860.521706769	-715428	-663366	-871554	-438860	-791334	-719899	-941351	-1.16318e+06	-647453	-192421	0.844007	0.872377	-0.206152628476833	xenobiotic	acetyl-beta-methylcholine
acetylarginine	15.3042	-1227494.89123732	-1267955.4068648	-1.14004e+06	-1.20994e+06	-1.25389e+06	-1.1828e+06	-1.35081e+06	-1.45159e+06	-996287	-1.62263e+06	-1.08981e+06	-1.17946e+06	0.7547	0.828822	-0.33105642329441	amino acid conjugate	acetylarginine
aconitate	20.8775	20050344.4011992	18123949.3516653	2.01572e+07	1.77136e+07	2.10841e+07	2.20908e+07	1.92061e+07	4.48234e+07	-1.99182e+06	4.29597e+07	1.90824e+06	2.9202e+06	0.864324	0.885932	-0.182033696903268	TCA cycle	aconitate
alanine	26.1899	148819662.917498	72270474.7989815	1.34147e+08	1.51809e+08	1.60173e+08	1.53401e+08	1.44568e+08	6.35456e+07	4.56544e+07	4.55177e+07	4.71087e+07	1.59526e+08	0.0241845	0.0464795	-3.39982282259787	amino acid	alanine
allantoin	21.7788	-34211242.3236456	-37809414.8499627	-3.05666e+07	-3.10711e+07	-3.71411e+07	-3.79726e+07	-3.43049e+07	-3.88072e+07	-3.70401e+07	-3.88994e+07	-3.66019e+07	-3.76985e+07	0.075167	0.111392	-2.27272093202599	nucleotides	allantoin
anserine	-21.3517	-2093443.88770907	582728.173865226	-2.23876e+06	-2.93119e+06	-1.48093e+06	-1.06836e+06	-2.74798e+06	495350	197627	829494	366976	1.02419e+06	0.000742815	0.00261046	6.86920995917505	amino acid conjugate	anserine
arginine	-29.917	374196752.340459	1387931850.75678	3.77962e+08	2.76372e+08	3.66147e+08	3.76057e+08	4.74446e+08	1.53825e+09	1.33628e+09	1.1894e+09	1.354e+09	1.52173e+09	1.06867e-05	8.76309e-05	14.096462220056	amino acid	arginine
argininosuccinate	17.2502	-976691.6645021	-1132587.58493286	-1.1176e+06	-916024	-859960	-1.04388e+06	-945990	-1.11897e+06	-987637	-1.26212e+06	-1.12626e+06	-1.16795e+06	0.0408433	0.069774	-2.43637609641577	amino acid conjugate	argininosuccinate
asparagine	22.6675	8622504.63710765	1960659.34678687	8.56522e+06	8.67845e+06	9.31487e+06	8.43173e+06	8.12225e+06	1.39209e+06	2.00943e+06	2.26991e+06	2.2165e+06	1.91537e+06	8.83999e-09	1.20813e-07	-26.5284468549405	amino acid	asparagine
aspartate	24.4974	14275407.5972389	-9407714.1671954	1.74265e+07	1.7503e+07	1.35651e+07	5.75585e+06	1.71267e+07	-7.35606e+06	-9.96359e+06	-1.07884e+07	-6.72986e+06	-1.22007e+07	0.000111167	0.000621526	-9.55152467872658	amino acid	aspartate
beta-alanine	18.6889	-3756725.93423048	-4179303.42989359	-4.22974e+06	-4.29965e+06	-3.92576e+06	-2.21722e+06	-4.11127e+06	-9.10474e+06	126878	-3.88254e+06	-2.23557e+06	-5.80056e+06	0.805472	0.854111	-0.261217313180631	amino acid	beta-alanine
betaine	-26.7383	-208488329.484161	-96534516.6267548	-1.91317e+08	-2.33853e+08	-1.9554e+08	-2.02499e+08	-2.19233e+08	-1.13045e+08	-1.23602e+08	-1.65565e+08	-8.69888e+07	6.5281e+06	0.0153091	0.0310424	3.75897131211407	amino acid conjugate	betaine
carnitine	24.9491	-21223521.8374035	-53615088.6664448	-2.04196e+07	-2.8132e+07	-1.23128e+07	-1.62673e+07	-2.89859e+07	-6.29014e+07	-4.37776e+07	-6.93309e+07	-5.184e+07	-4.02256e+07	0.00187616	0.00562848	-5.04329484331816	amino acid	carnitine
carnitine C2	-24.2182	-21823066.4330835	-2306744.79716132	-1.95413e+07	-2.57642e+07	-2.0215e+07	-2.05732e+07	-2.30216e+07	-7.34435e+06	40715.8	-6.78339e+06	-2.71622e+06	5.26952e+06	0.000327761	0.00155056	7.51687890494734	short chain acylcarnitine	carnitine C2
carnitine C3	-22.9289	-14213525.9076214	-6228130.59145886	-1.268e+07	-1.50131e+07	-1.64164e+07	-1.11232e+07	-1.58349e+07	-1.17046e+07	-1.7906e+06	-6.89076e+06	-4.8009e+06	-5.95378e+06	0.00448222	0.0108101	4.20116144947479	short chain acylcarnitine	carnitine C3
carnitine C4	23.7953	8172081.86789363	-6386215.5408986	7.95021e+06	7.11321e+06	8.46196e+06	1.05924e+07	6.74261e+06	-1.19259e+07	-2.62873e+06	-5.31418e+06	-3.6553e+06	-8.40702e+06	0.000400535	0.00182466	-7.97471933284032	short chain acylcarnitine	carnitine C4
carnitine C5	-21.239	-6674711.27462499	-4199628.68715311	-7.46514e+06	-6.50022e+06	-5.5204e+06	-7.25342e+06	-6.63438e+06	-3.78314e+06	-3.66492e+06	-4.8727e+06	-3.94406e+06	-4.73332e+06	0.000527844	0.00221799	5.84461048989813	short chain acylcarnitine	carnitine C5
carnitine C6	-19.1734	-1926353.04382631	-1335088.12810721	-1.95699e+06	-1.47471e+06	-2.44358e+06	-2.03121e+06	-1.72528e+06	-1.54983e+06	-1.31391e+06	-1.2916e+06	-1.06574e+06	-1.45436e+06	0.0175801	0.0348767	3.25703601476042	short chain acylcarnitine	carnitine C6
carnosine	20.6093	-44709403.042999	-46309017.9392835	-3.07766e+07	-5.11782e+07	-4.55996e+07	-4.19692e+07	-5.40234e+07	-5.37137e+07	-3.5473e+07	-2.70856e+07	-2.32198e+07	-9.2053e+07	0.908606	0.916053	-0.120946560086564	amino acid conjugate	carnosine
choline	25.6713	-224838802.803448	-278275804.830715	-3.32881e+08	-2.50441e+08	-1.62136e+08	-1.74415e+08	-2.0432e+08	4.02424e+08	-1.14197e+09	6.16291e+08	-7.44701e+08	-5.23424e+08	0.882467	0.897053	-0.157356930886454	amino acid conjugate	choline
citrate	28.6861	117588249.031049	-314311779.872152	-2.06436e+07	1.64746e+08	2.70375e+08	-4.30086e+07	2.16473e+08	4.16359e+08	-6.13568e+08	-6.10507e+08	-4.3147e+08	-3.32374e+08	0.0854285	0.122183	-2.15216487926351	TCA cycle	citrate
citrulline	-24.8827	40939607.2883371	71872926.7402328	1.58858e+07	1.51743e+06	9.30011e+07	9.52342e+07	-940427	7.14244e+07	7.72395e+07	6.02494e+07	8.80428e+07	6.24086e+07	0.234354	0.294138	1.37588966486731	amino acid	citrulline
coumarin	-21.2899	-180628.934513527	2383341.92677252	-1.60434e+06	812822	2.10828e+06	-1.17679e+06	-1.04311e+06	5.57302e+06	2.78566e+06	-823948	1.63628e+06	2.7457e+06	0.0791668	0.115923	2.04949793110233	xenobiotic	coumarin
creatine	-28.8488	-595463478.197196	-112014860.59955	-6.42947e+08	-6.23831e+08	-6.03814e+08	-5.39832e+08	-5.66894e+08	-1.31194e+08	-1.95404e+08	-2.17686e+08	-1.77947e+08	1.62157e+08	0.00160997	0.00507759	6.67079115160821	amino acid conjugate	creatine
creatinine	-27.7651	-441636970.337166	-213540563.256565	-4.31638e+08	-4.61254e+08	-4.97748e+08	-4.07526e+08	-4.10019e+08	-2.84789e+08	-2.02192e+08	-3.04487e+08	-2.25766e+08	-5.04694e+07	0.00475331	0.0112434	4.75538816324257	amino acid conjugate	creatinine
cystathionine	19.3746	-96268.2369552957	-775990.05619243	-273155	-164844	153424	62200.6	-258967	-1.06654e+06	-193984	-695671	-551801	-1.37196e+06	0.0253976	0.04806	-3.06293216795773	amino acid conjugate	cystathionine
cysteine-S-sulfate	-22.8256	-84195019.85126	-76761393.1585417	-8.31158e+07	-8.79918e+07	-8.2063e+07	-8.05801e+07	-8.72244e+07	-7.50415e+07	-7.5519e+07	-6.93922e+07	-7.57356e+07	-8.81186e+07	0.0737366	0.110605	2.1862873372072	amino acid conjugate	cysteine-S-sulfate
cystine	-26.3128	-54339756.9973792	29015464.9781307	-8.47714e+07	-4.11559e+07	-3.61816e+07	-4.42217e+07	-6.53682e+07	-4.97855e+06	1.06577e+08	3.85883e+07	7.62359e+07	-7.1345e+07	0.0540368	0.0863185	2.55911476028143	amino acid	cystine
cytidine	-25.5684	-85276775.6010711	-35521009.6734347	-8.61079e+07	-8.63358e+07	-8.45705e+07	-8.36067e+07	-8.57629e+07	-3.53203e+07	-3.53042e+07	-3.69206e+07	-3.52706e+07	-3.47893e+07	8.1651e-12	1.00431e-09	78.7651667025775	pyrimidine metabolism	cytidine
cytosine	23.8632	18828991.3774234	3569251.84116544	2.03067e+07	1.86393e+07	1.84213e+07	1.8273e+07	1.85046e+07	3.15697e+06	3.69354e+06	2.69356e+06	4.42322e+06	3.87897e+06	2.17569e-09	6.28866e-08	-31.8970123233503	pyrimidine metabolism	cytosine
deoxycarnitine	-19.7978	-2344159.49473551	-1432736.47501743	-1.70525e+06	-2.69734e+06	-2.57271e+06	-2.33057e+06	-2.41492e+06	-1.61951e+06	-1.66772e+06	-2.61451e+06	-669971	-591979	0.0709742	0.107776	2.22174874471388	short chain acylcarnitine	deoxycarnitine
deoxyuridine	-20.963	-2476122.2498013	-432028.302763329	-2.4182e+06	-2.39234e+06	-2.5442e+06	-2.64532e+06	-2.38056e+06	-500098	-354851	-559376	-224700	-521118	1.05027e-08	1.29183e-07	25.3055779316184	pyrimidine metabolism	deoxyuridine
dihydroorotate	19.4331	673279.865131785	-34573.2307882039	1.05932e+06	594486	281629	506091	924871	-307493	-63681.8	-139442	457021	-119270	0.00619285	0.0143721	-3.69233326945147	pyrimidine metabolism	dihydroorotate
dipalmitoyl-phosphatidylcholine	-22.4306	-29898486.7812802	-24245387.1345725	-2.8817e+07	-2.49071e+07	-3.38241e+07	-3.62079e+07	-2.57363e+07	-2.13975e+07	-2.32462e+07	-2.29371e+07	-2.64969e+07	-2.71492e+07	0.0638378	0.100667	2.28002211658191
epsilon-(gamma-Glutamyl)lysine	19.1986	608845.764494243	7190.78300291738	362126	578406	839394	740883	523420	47574.3	132855	61097.2	45290.3	-250863	0.000584887	0.00224816	-5.6343588739438	amino acid conjugate	epsilon-(gamma-Glutamyl)lysine
erythritol	23.2488	5348687.22830994	-4618591.2905717	7.6516e+06	5.66087e+06	5.4901e+06	5.40809e+06	2.53278e+06	-1.3427e+07	-3.91986e+06	-1.58901e+06	1.9925e+06	-6.14954e+06	0.015395	0.0310424	-3.68075292417202	glycolysis and PPP	erythritol
erythronate/threonate	-25.8851	-84070680.2902464	-22099802.6056518	-8.1514e+07	-8.49445e+07	-8.9033e+07	-8.42576e+07	-8.06042e+07	-2.35313e+07	-2.31349e+07	-3.41942e+07	-2.79931e+07	-1.64548e+06	0.000189491	0.00097114	10.8999435435678	glycolysis and PPP	erythronate/threonate
folate	21.4331	7146607.52163975	4315140.45984696	5.89572e+06	8.95937e+06	8.32671e+06	5.76785e+06	6.78339e+06	2.87262e+06	6.73537e+06	1.741e+06	6.51564e+06	3.71108e+06	0.0488652	0.0801389	-2.39097561550123	cofactor	folate
formiminoglutamate	21.9748	12150620.9978276	8029066.84789108	1.21224e+07	9.50381e+06	1.3882e+07	1.49204e+07	1.03244e+07	7.06855e+06	8.76403e+06	1.07335e+07	9.62009e+06	3.95916e+06	0.0303901	0.0557907	-2.63630412259738	amino acid conjugate	formiminoglutamate
fumarate	21.0348	1624254.68587888	-524028.172689011	589607	1.36162e+06	2.47054e+06	2.3722e+06	1.3273e+06	-463682	-871292	-349056	-795495	-140616	0.00213746	0.00611412	-5.66238734037098	TCA cycle	fumarate
Gamma-Glutamylglutamate	18.9033	-30136.5077532325	-520440.798700579	-186705	89155.4	117847	-110439	-60540.4	-419325	-772985	-788549	-311189	-310156	0.00685293	0.0156095	-3.99065134987233	amino acid conjugate	Gamma-Glutamylglutamate
Gamma-Glutamylglycine	-20.8126	1043157.98436404	2884822.95779501	247203	248982	2.20984e+06	2.38681e+06	122958	2.52899e+06	2.96131e+06	3.60468e+06	3.24439e+06	2.08474e+06	0.0189848	0.0370655	3.1824687570825	amino acid conjugate	Gamma-Glutamylglycine
gluconate	24.0325	13375098.7372104	-3783858.93987573	8.83139e+06	7.75999e+06	2.2666e+07	2.40817e+07	3.53642e+06	-549483	245389	-1.41258e+07	-541475	-3.94797e+06	0.0111095	0.0244013	-3.45216026346812	glycolysis and PPP	gluconate
glucose	-27.0254	-208889514.690013	-72284894.9805283	-2.38819e+08	-2.12162e+08	-2.15885e+08	-1.55172e+08	-2.2241e+08	-1.94932e+08	-1.13261e+06	2.90632e+07	903383	-1.95326e+08	0.0515439	0.0834197	2.60741479726222	glycolysis and PPP	glucose
glutamate	26.4445	110312519.467086	18986303.65737	1.11507e+08	1.04116e+08	1.25077e+08	1.25249e+08	8.56129e+07	-2.27134e+06	5.21776e+07	1.85186e+07	3.97909e+07	-1.32842e+07	0.000497987	0.00218759	-6.36377629256579	amino acid	glutamate
glutamine	-31.203	-482504946.924524	1989497431.01088	-7.22946e+08	-4.8982e+08	-3.09306e+08	-3.75471e+08	-5.14982e+08	1.88929e+09	1.95981e+09	1.95734e+09	1.91167e+09	2.22937e+09	6.11869e-09	9.40749e-08	26.3571295890119	amino acid	glutamine
glycerophosphocholine	-27.0771	-56033004.4984725	85551650.8610474	-1.05384e+08	-5.80998e+07	-4.03324e+07	-3.15963e+07	-4.47522e+07	1.48804e+08	-2.3232e+07	7.37733e+06	-7.93225e+06	3.02741e+08	0.0850724	0.122183	2.22112886161827	lipid	glycerophosphocholine
glycine	21.5193	3078931.1497685	73125.8513906673	3.17337e+06	2.87665e+06	4.04105e+06	4.35182e+06	951766	-4.93926e+06	3.6879e+06	2.5878e+06	2.66704e+06	-3.63785e+06	0.175931	0.237309	-1.58272011219714	amino acid	glycine
guanidinoacetate	-17.2402	-1680021.7867031	-1525208.57845414	-1.69501e+06	-2.87018e+06	-1.19047e+06	-259517	-2.38494e+06	-2.5718e+06	-889676	-956416	-867307	-2.34084e+06	0.801645	0.854111	0.259979454013497	amino acid conjugate	guanidinoacetate
hippurate	21.9688	-16302463.7944334	-20406990.9484585	-1.44743e+07	-1.20435e+07	-1.42777e+07	-2.55987e+07	-1.51181e+07	-1.48285e+07	-1.59937e+07	-1.66363e+07	-1.83674e+07	-3.6209e+07	0.408544	0.47858	-0.883070091532539	xenobiotic	hippurate
histidine	-29.475	-925227827.455224	-179008865.568727	-8.08783e+08	-9.85658e+08	-1.01542e+09	-9.07736e+08	-9.08544e+08	-2.27096e+08	-1.16811e+07	-2.03478e+08	4.87539e+07	-5.01543e+08	0.00073005	0.00261046	7.23524014445477	amino acid	histidine
homoarginine	17.9797	-13490650.752212	-13749138.1552754	-1.08773e+07	-1.4779e+07	-1.35704e+07	-1.3348e+07	-1.48785e+07	-1.21388e+07	-1.09535e+07	-1.60267e+07	-1.40238e+07	-1.56028e+07	0.837361	0.872377	-0.212655268239327	amino acid conjugate	homoarginine
homocitrulline	18.1378	-1207130.09685132	-1495547.81558818	-1.7159e+06	-1.88483e+06	60274.9	-903763	-1.59143e+06	-1.54729e+06	-1.71134e+06	-1.06587e+06	-1.24718e+06	-1.90606e+06	0.489516	0.568024	-0.741211288946839	amino acid conjugate	homocitrulline
hypoxanthine	-25.6043	-93239725.9709405	-42230478.7056062	-9.23515e+07	-9.30532e+07	-9.41886e+07	-9.44034e+07	-9.2202e+07	-4.02764e+07	-4.37674e+07	-4.47404e+07	-4.21184e+07	-4.02497e+07	5.33641e-09	9.37683e-08	50.2953875115803	purine metabolism	hypoxanthine
Indole-3-acetate	25.9963	67974792.3839133	1036811.21210055	1.18574e+08	1.5564e+08	-4.24427e+07	-6.18529e+07	1.69955e+08	1.02913e+08	2.116e+07	7.46854e+06	-8.03469e+07	-4.60111e+07	0.294471	0.358613	-1.13670945142152	amino acid conjugate	Indole-3-acetate
Indole-3-acrylate	-26.4187	137221793.65839	226930283.026699	1.31263e+08	7.58326e+07	1.7437e+08	1.56791e+08	1.47853e+08	2.32658e+08	2.36868e+08	1.90991e+08	2.21107e+08	2.53028e+08	0.00306126	0.00787831	4.53725208511967	amino acid conjugate	Indole-3-acrylate
Indole-3-aldehyde	-19.7077	530002.102516243	1386280.02349946	349389	696.258	718547	815259	766119	1.42627e+06	1.30601e+06	771949	1.09547e+06	2.3317e+06	0.0278911	0.0519788	2.81595764441052	amino acid conjugate	Indole-3-aldehyde
inositol	-23.7769	-64062205.8941487	-49688960.6724694	-5.33223e+07	-8.19359e+07	-6.3268e+07	-4.96781e+07	-7.21067e+07	-6.04966e+07	-3.93318e+07	-1.72902e+07	-3.32386e+07	-9.80876e+07	0.38336	0.453397	0.94837671096277	glycolysis and PPP	inositol
isoleucine	-30.4276	-1403729944.90213	40461403.6742931	-1.43946e+09	-1.36855e+09	-1.28594e+09	-1.41226e+09	-1.51243e+09	-4.03373e+08	1.30049e+08	-1.42788e+08	5.87312e+07	5.59688e+08	0.000559006	0.00221799	8.81520268728597	amino acid	isoleucine
ketoleucine	28.5255	509728991.24313	123347085.148706	5.2178e+08	5.05684e+08	5.23803e+08	5.10084e+08	4.87294e+08	1.10614e+08	1.34365e+08	1.34005e+08	1.32894e+08	1.04858e+08	1.14756e-10	7.05747e-09	-41.9922363700064	amino acid conjugate	ketoleucine
ketovaline	27.2832	206580161.306265	43246963.8611473	2.06521e+08	2.05411e+08	2.01479e+08	2.18769e+08	2.0072e+08	3.91474e+07	4.63045e+07	4.20018e+07	4.90307e+07	3.97504e+07	3.06764e-09	6.28866e-08	-43.3688651739924	amino acid conjugate	ketovaline
kynurenate	18.5069	-232563.909400207	-605067.676542731	-25518.9	-16931.6	-752145	-672436	304211	-1.39322e+06	-1.10334e+06	-263868	-171271	-93640	0.30376	0.362742	-1.10409505956137	amino acid conjugate	kynurenate
kynurenine	18.8082	-31872828.731123	-32331857.0495931	-3.05096e+07	-3.28022e+07	-3.19219e+07	-3.13512e+07	-3.27793e+07	-3.13743e+07	-3.07126e+07	-3.4173e+07	-3.12467e+07	-3.41528e+07	0.616701	0.69591	-0.525842060062084	amino acid conjugate	kynurenine
lactate	33.1615	10616774820.2356	1009594654.40905	1.05955e+10	1.07317e+10	1.10639e+10	1.08405e+10	9.8523e+09	4.74524e+08	1.38496e+09	1.49583e+09	1.3476e+09	3.45059e+08	2.76812e-09	6.28866e-08	-29.8804879991749	glycolysis and PPP	lactate
leucine	-30.2202	-1718341444.04708	-467560401.368855	-1.47258e+09	-2.09527e+09	-1.83775e+09	-1.50403e+09	-1.68207e+09	-7.83526e+08	-4.32549e+08	-7.75691e+08	-4.40055e+07	-3.0203e+08	0.000159592	0.000853472	6.85020891097619	amino acid	leucine
lysine	-26.7536	-56369949.0092567	56777854.1827198	-8.56008e+07	-4.5606e+07	-2.81026e+07	-4.39449e+07	-7.85954e+07	9.62389e+07	8.823e+07	-2.15765e+06	3.21434e+07	6.94346e+07	0.00144064	0.00478914	5.27423825359915	amino acid	lysine
malate	25.3576	11965810.2673266	-31028556.0283755	-1.26269e+07	6.42585e+06	3.50298e+07	2.25474e+07	8.45288e+06	-1.88309e+07	-4.90837e+07	-2.07342e+07	-4.05829e+07	-2.59111e+07	0.00314703	0.00789968	-4.31025743262332	TCA cycle	malate
methionine	23.4578	-29033078.5229266	-40554000.3305351	1.14951e+07	-1.42024e+07	-7.99713e+07	-5.22304e+07	-1.02563e+07	-5.09596e+07	-1.67776e+07	-4.23873e+07	-2.72941e+07	-6.53514e+07	0.555381	0.638429	-0.624096540880631	amino acid	methionine
methionine sulfone	21.9511	-6155302.9381905	-10209846.9918846	-2.39454e+06	-3.13111e+06	-1.28841e+07	-1.01506e+07	-2.21621e+06	-1.11165e+07	-7.1857e+06	-1.06346e+07	-9.72402e+06	-1.23884e+07	0.149834	0.207074	-1.6895828556393	amino acid conjugate	methionine sulfone
methylthioadenosine	17.4219	530418.028209311	354827.202928076	599332	500791	498130	543385	510453	299014	385727	215805	487807	385783	0.0148915	0.0310424	-3.53754696871218	amino acid conjugate	methylthioadenosine
N-acetylaspartate	21.4745	2976303.54190875	62473.4935501959	2.07778e+06	2.05958e+06	4.26196e+06	4.37097e+06	2.11123e+06	167053	201396	614650	525741	-1.19647e+06	0.00307446	0.00787831	-4.57052685130457	amino acid conjugate	N-acetylaspartate
N-acetylglutamate	22.6208	3605624.53735004	-2843973.16474513	5.15758e+06	2.47225e+06	5.25025e+06	4.29962e+06	848434	-4.04619e+06	272629	-4.59217e+06	-215248	-5.63889e+06	0.00303177	0.00787831	-4.37735967503226	amino acid conjugate	N-acetylglutamate
N-acetylhistidine	-25.7598	-66806425.0944268	-9988776.53552041	-4.61248e+07	-6.06693e+07	-7.7218e+07	-7.43364e+07	-7.56837e+07	-4.8272e+07	2.28863e+07	-2.94041e+07	-1.38096e+07	1.86555e+07	0.0106975	0.0239235	3.80149931376929	amino acid conjugate	N-acetylhistidine
N-acetylneuraminate	21.8554	-3922861.78571745	-7717075.28834371	-3.78173e+06	-3.76996e+06	-3.86877e+06	-1.28336e+06	-6.91048e+06	-4.32668e+06	-7.40718e+06	-8.33463e+06	-7.04965e+06	-1.14672e+07	0.0329876	0.0588039	-2.60525052549809	modified sugar	N-acetylneuraminate
N-acetylserine	21.5868	713657.886775536	-2436015.15585297	1.39357e+06	975744	978444	-70458.7	290994	-2.87586e+06	-2.24274e+06	-2.67052e+06	-1.76204e+06	-2.62892e+06	2.0018e-05	0.000129591	-9.55802164613498	amino acid conjugate	N-acetylserine
N-carbamoylaspartate	16.4381	93414.7850315882	4626.74669284334	104024	63290.4	116825	86687.5	96246.2	26324.2	-14431.5	20431.8	-14600.3	5409.53	9.75568e-05	0.000599975	-7.16003664308053	pyrimidine metabolism	N-carbamoylaspartate
N-formylmethionine	-17.9751	615131.580060109	872781.814027406	365645	502349	775111	464585	967968	893204	726966	2.49292e+06	-15327.8	266144	0.594286	0.676826	0.572485450224366	amino acid conjugate	N-formylmethionine
N,N-dimethylarginine	-23.8496	-4074338.56492555	11041709.5076175	-7.9806e+06	-6.75e+06	-1.92211e+06	-3.67838e+06	-40610.5	1.0111e+08	-7.14285e+07	1.11184e+08	-4.92665e+07	-3.63913e+07	0.71996	0.797793	0.38473859546837	amino acid conjugate	N,N-dimethylarginine
N6-methyllysine	20.1535	811622.56156029	-354701.664645329	548465	1.4065e+06	1.18907e+06	74401.4	839679	1.23518e+06	-2.79881e+06	-1.12201e+06	-62398	974522	0.195635	0.255754	-1.5024467843012	amino acid conjugate	N6-methyllysine
N6,N6,N6-trimethyllysine	23.2445	-5641861.98682251	-15580037.6418516	-1.16486e+07	-4.47361e+06	993008	-8.67564e+06	-4.40448e+06	8.10359e+07	-1.05836e+08	7.55553e+07	-7.31174e+07	-5.55378e+07	0.812447	0.854111	-0.253306356241014	amino acid conjugate	N6,N6,N6-trimethyllysine
nicotinamide	-26.0449	-11901383.6614642	57331185.2935596	-1.97344e+07	-4.68716e+06	-1.68054e+06	3.32251e+06	-3.67273e+07	3.13968e+07	8.96917e+07	-4.28667e+07	5.98922e+07	1.48542e+08	0.0937275	0.132511	2.12890496273658	cofactor	nicotinamide
nicotinamide riboside	17.4749	68970.2977291505	-113199.878264185	18674.1	121743	-28070.2	112310	120195	-246904	-268436	-65748.3	-69686	84774.9	0.0472461	0.0785307	-2.51961725595182	cofactor	nicotinamide riboside
Oleoyl-L-α-lysophosphatidic acid	-21.4054	-23689682.7049977	-20912109.1713392	-2.34077e+07	-2.3438e+07	-2.36491e+07	-2.42524e+07	-2.37011e+07	-2.11005e+07	-2.06513e+07	-2.08483e+07	-2.04561e+07	-2.15043e+07	3.39493e-06	3.21212e-05	11.6982503229959
ornithine	25.1174	-251563370.018318	-287961451.091222	-2.62131e+08	-2.46575e+08	-2.39861e+08	-2.58665e+08	-2.50586e+08	-2.31236e+08	-3.69775e+08	-2.57474e+08	-3.03074e+08	-2.78248e+08	0.199613	0.255754	-1.5186722113977	amino acid conjugate	ornithine
orotate	20.2862	1362187.45449998	83544.5519275547	1.47804e+06	1.28005e+06	1.47033e+06	1.12778e+06	1.45474e+06	-204821	6976.2	-778.333	317499	298847	1.29332e-05	9.9424e-05	-10.5714342915053	pyrimidine metabolism	orotate
palmitoyl sphingomyelin	-21.1814	-80840579.0637334	-78462404.4371831	-7.58087e+07	-6.06366e+07	-9.60272e+07	-1.03527e+08	-6.82032e+07	-6.48813e+07	-7.4862e+07	-7.56524e+07	-8.86791e+07	-8.82373e+07	0.807176	0.854111	0.254690567860593
pantothenate	26.023	-14518321.8426178	-82703737.1873522	-3.47538e+07	-4.63796e+06	-3.31181e+07	-2.8642e+06	2.78251e+06	-1.06634e+08	-8.81024e+07	-1.97647e+08	-9.57026e+07	7.4567e+07	0.197675	0.255754	-1.52457707309117	cofactor	pantothenate
Penicillin G	28.8442	512046441.515455	30124017.3236495	8.07683e+08	1.12719e+09	-2.95589e+08	-3.72164e+08	1.29312e+09	7.30297e+08	2.21706e+08	2.1107e+08	-6.34388e+08	-3.78065e+08	0.297847	0.359168	-1.12381514324474	xenobiotic	Penicillin G
pentitol	19.5444	-293897.150136752	-1058524.16776144	-610791	-190889	198731	157803	-1.02434e+06	-1.60163e+06	-735071	-869369	-815640	-1.27091e+06	0.0309145	0.055919	-2.67774504558477	glycolysis and PPP	pentitol
phenylacetylglycine	22.5479	2409173.66690825	-3722825.5104922	1.64012e+06	3.4863e+06	2.16592e+06	1.01148e+06	3.74205e+06	-5.09449e+06	-1.85032e+06	-1.88821e+06	-3.71084e+06	-6.07027e+06	0.000548618	0.00221799	-6.16209182138852	amino acid conjugate	phenylacetylglycine
phenylalanine	-29.1794	-913208326.97706	-305238018.566641	-1.00001e+09	-7.84528e+08	-9.81081e+08	-9.8758e+08	-8.12848e+08	-6.12416e+08	-2.061e+07	-3.77471e+08	-3.60088e+08	-1.55604e+08	0.00195797	0.00573406	5.43469554897134	amino acid conjugate	phenylalanine
phosphorylcholine	23.0556	16623265.103867	7904803.20574409	1.18878e+07	1.2734e+07	2.25483e+07	2.09217e+07	1.50246e+07	7.45442e+06	6.44911e+06	8.60153e+06	1.11139e+07	5.90504e+06	0.0120814	0.0260705	-3.70421615552676	lipid	phosphorylcholine
proline	29.2217	930029986.018717	303988257.373168	9.4091e+08	9.59921e+08	9.53682e+08	8.80424e+08	9.15213e+08	3.08828e+08	3.06792e+08	2.39318e+08	2.80501e+08	3.84502e+08	1.60679e-07	1.64696e-06	-22.4887469073523	amino acid	proline
pseudouridine	21.8492	-3468335.89777663	-7246271.01189492	382188	-746250	-1.01228e+07	-6.25985e+06	-594977	-8.11842e+06	-3.37879e+06	-8.52725e+06	-5.1592e+06	-1.10477e+07	0.165313	0.225928	-1.55054654375373	pyrimidine metabolism	pseudouridine
pyridoxine	-27.8901	630144090.237099	878888750.283232	6.09397e+08	5.33707e+08	6.42562e+08	7.07405e+08	6.5765e+08	6.30383e+08	1.01584e+09	7.20015e+08	1.10475e+09	9.23453e+08	0.0466879	0.0785307	2.65644624192523	cofactor	pyridoxine
pyroglutamate	29.2014	-3992289914.94483	-4609571374.69927	-3.78238e+09	-4.185e+09	-4.01177e+09	-3.80006e+09	-4.18224e+09	-4.99095e+09	-4.29029e+09	-4.6725e+09	-4.19024e+09	-4.90387e+09	0.0141672	0.0300442	-3.37656114517244	amino acid conjugate	pyroglutamate
pyruvate	-27.4836	-175859445.972735	11807885.5892736	-1.60669e+08	-1.69933e+08	-1.40099e+08	-1.44158e+08	-2.64438e+08	-1.36546e+08	1.49942e+08	3.9127e+07	2.41259e+08	-2.34743e+08	0.0999774	0.139741	2.06198522239814	glycolysis and PPP	pyruvate
riboflavin	-22.9428	-14334241.4006366	-6271961.01798137	-1.32486e+07	-1.50696e+07	-1.64889e+07	-1.10694e+07	-1.57947e+07	-1.17138e+07	-1.85686e+06	-6.88214e+06	-4.86357e+06	-6.0434e+06	0.00412158	0.0101391	4.28900247947532	cofactor	riboflavin
ribothymidine	26.2306	-234971718.07786	-313713035.305677	-2.41122e+08	-2.46512e+08	-2.40952e+08	-2.17458e+08	-2.28815e+08	-3.40958e+08	-2.90073e+08	-3.04671e+08	-2.83524e+08	-3.4934e+08	0.00240823	0.00673209	-5.48954152411996	cofactor	ribothymidine
S-(2-succinyl)cysteine	16.2563	49482.6191372391	-28793.8086556433	17686	47763.8	87509.9	52902.1	41551.3	39626.8	-84220.6	19959.8	-27915.6	-91419.4	0.0386804	0.067967	-2.71801110491299	redox homeostasis	S-(2-succinyl)cysteine
S-adenosylhomocysteine	18.7037	477839.564295425	50877.2670525527	460810	419296	569141	528207	411744	96895.9	78056.3	13491.4	13958.8	51983.9	1.50003e-05	0.000108532	-12.1797516462875	amino acid conjugate	S-adenosylhomocysteine
S-adenosylmethionine	18.4181	492706.000483867	142441.392709431	377930	464825	694229	484023	442523	312771	47005	136488	120542	95400.7	0.0011372	0.00388544	-5.00367607282306	amino acid conjugate	S-adenosylmethionine
S-allylcysteine	17.9483	-4347128.0194343	-4600049.47716492	-3.37819e+06	-4.25137e+06	-5.305e+06	-4.79882e+06	-4.00227e+06	-5.44246e+06	-2.14833e+06	-6.97398e+06	-3.71164e+06	-4.72384e+06	0.78377	0.85313	-0.288707303095452
sarcosine	19.9927	2659717.56929784	1616457.59876717	1.69943e+06	1.81347e+06	3.60976e+06	4.80053e+06	1.3754e+06	871311	1.73609e+06	2.06464e+06	2.17906e+06	1.23118e+06	0.199126	0.255754	-1.47474463654563	amino acid conjugate	sarcosine
serine	-26.3561	-102788715.527933	-16894082.3020842	-1.01964e+08	-1.06127e+08	-9.99581e+07	-9.24506e+07	-1.13444e+08	-4.58899e+07	2.27452e+07	-1.54497e+07	4.47834e+06	-5.03543e+07	0.00285896	0.00781449	5.90572382207262	amino acid	serine
succinate	24.0403	-6157361.70365399	-23410268.3470447	-5.716e+06	-8.97414e+06	-2.476e+06	-1.6046e+06	-1.20161e+07	-2.87179e+07	-2.46765e+07	-1.70252e+07	-1.81477e+07	-2.84841e+07	0.000734565	0.00261046	-5.44612711008998	TCA cycle	succinate
targinine	20.165	1804216.34454946	628553.020459392	1.84561e+06	2.10437e+06	1.64307e+06	1.62827e+06	1.79977e+06	2.10757e+06	-1.85252e+06	1.93401e+06	140144	813563	0.1775	0.237309	-1.62497194090174	amino acid conjugate	targinine
taurine	-26.0819	-89416329.05059	-18389323.5153234	-8.89958e+07	-8.91882e+07	-9.39319e+07	-9.04103e+07	-8.45554e+07	-1.26854e+07	-1.96286e+07	-2.40916e+07	-2.12057e+07	-1.43353e+07	1.61625e-08	1.80727e-07	27.2186810928098	amino acid conjugate	taurine
thiamine	20.1428	866553709.749827	865396045.574301	8.27129e+08	8.54457e+08	8.80313e+08	8.83147e+08	8.87723e+08	1.38212e+09	3.61597e+08	1.39044e+09	5.4786e+08	6.44964e+08	0.996012	0.996012	-0.00531586719514643	cofactor	thiamine
threonine	-29.4139	-565674354.375724	149609697.800578	-6.47912e+08	-5.93645e+08	-5.53628e+08	-4.64284e+08	-5.68903e+08	2.37306e+08	4.11648e+07	1.57447e+07	8.54632e+07	3.6837e+08	0.00010597	0.000620684	9.76446018430934	amino acid	threonine
tryptophan	-25.8381	178832863.36635	238819707.630438	1.51228e+08	1.06539e+08	2.01561e+08	2.26956e+08	2.07881e+08	2.07767e+08	2.87024e+08	2.33676e+08	2.67128e+08	1.98504e+08	0.0648376	0.10095	2.16137344524601	amino acid	tryptophan
tyrosine	-25.0439	110532144.567057	145124438.943293	-2.69251e+07	1.23003e+08	2.89969e+08	1.87044e+08	-2.04308e+07	3.09948e+08	1.3102e+08	1.28104e+08	1.07262e+08	4.9288e+07	0.658175	0.73596	0.461175650664566	amino acid	tyrosine
uracil	-19.6762	323225.698706681	1160996.97442403	741152	215228	-165803	458744	366807	-680256	2.03703e+06	1.47915e+06	2.68909e+06	279980	0.24411	0.303288	1.34014705066219	pyrimidine metabolism	uracil
uric acid	-26.2104	131688951.099068	209332698.484429	1.51374e+08	1.49707e+08	1.09849e+08	1.0665e+08	1.40864e+08	2.0509e+08	2.17108e+08	1.94022e+08	2.02128e+08	2.28315e+08	0.000321135	0.00155056	6.77676756845841	nucleotides	uric acid
uridine	-22.5535	-12123326.8946051	-5967751.11412876	-1.21938e+07	-1.25044e+07	-1.20117e+07	-1.20886e+07	-1.18182e+07	-6.9308e+06	-5.75919e+06	-5.323e+06	-5.53203e+06	-6.29373e+06	4.34545e-06	3.81779e-05	19.7658584446747	pyrimidine metabolism	uridine
valine	-29.668	-734781533.322855	118233820.992843	-7.12093e+08	-7.86086e+08	-7.58338e+08	-7.18396e+08	-6.98995e+08	-2.65429e+08	2.17766e+08	1.51453e+07	1.85405e+08	4.38281e+08	0.00169716	0.00521878	7.21027182919037	amino acid	valine
xanthine	24.4391	-37356485.1053061	-60101606.9077314	-4.92863e+06	-1.42767e+07	-8.44936e+07	-7.23558e+07	-1.07278e+07	-6.49377e+07	-4.05499e+07	-6.59837e+07	-5.71838e+07	-7.18529e+07	0.259194	0.318808	-1.27879950714027	purine metabolism	xanthine

## Sheet: +4OHT_vs_-4OHT-48h_Media
Metabolite	Log2(Distance)	Mean_Tam_48	Mean_Untreated_48	Tam_48_1	Tam_48_2	Tam_48_3	Tam_48_4	Tam_48_5	Untreated_48_1	Untreated_48_2	Untreated_48_3	Untreated_48_4	Untreated_48_5	p.val	p.adj	t.val	Pathway	TrivialName
1-methyladenosine	-25.3653	-40110863.182204	3111015.91953672	-3.9041e+07	-4.2382e+07	-3.48295e+07	-4.12184e+07	-4.30834e+07	1.30445e+06	-5.2303e+06	6.43715e+06	7.86118e+06	5.18259e+06	1.55213e-06	1.1932e-05	15.5248678775051	nucleotides	1-methyladenosine
1-methylnicotinamide	24.7079	42976730.8152517	15572648.3845508	4.82874e+07	4.59354e+07	4.02732e+07	3.93068e+07	4.10808e+07	1.54762e+07	1.67775e+07	1.65882e+07	1.45132e+07	1.45081e+07	4.20394e-05	0.000114908	-15.0766797754767	cofactor	1-methylnicotinamide
2-hydroxyglutarate	19.0178	-3193306.07630012	-3724084.49131757	-1.70078e+06	-3.27957e+06	-4.12681e+06	-3.68549e+06	-3.17388e+06	-5.33757e+06	-3.11229e+06	-4.72195e+06	-3.56033e+06	-1.88828e+06	0.491924	0.540238	-0.725005739489125	TCA cycle	2-hydroxyglutarate
2-oxoglutarate	25.0542	100090297.540261	65251273.3170802	1.02473e+08	1.02424e+08	9.87396e+07	9.66177e+07	1.00198e+08	5.93188e+07	6.6607e+07	6.00934e+07	6.68635e+07	7.33737e+07	3.27069e-05	9.71453e-05	-12.4256765937366	TCA cycle	2-oxoglutarate
4-hydroxyphenyllactate	23.6199	15128921.1794283	2237261.38010483	1.60864e+07	1.59157e+07	1.64027e+07	1.28781e+07	1.43616e+07	2.52581e+06	2.43134e+06	1.95584e+06	1.60565e+06	2.66766e+06	1.37426e-05	4.86896e-05	-18.609753523903	amino acid conjugate	4-hydroxyphenyllactate
4-hydroxyproline	-25.656	-28626075.0784145	24247400.3082554	-2.33536e+07	-2.13931e+07	-4.0817e+07	-4.32003e+07	-1.43665e+07	5.75221e+07	2.28143e+07	7.15429e+07	-3.13076e+07	665305	0.0449676	0.0577634	2.70646998445593	amino acid conjugate	4-hydroxyproline
acetyl-beta-methylcholine	-20.4864	-1863799.65198771	-394803.285049106	-1.87928e+06	-1.85726e+06	-1.89078e+06	-1.80813e+06	-1.88354e+06	-320144	-753418	-186092	-341835	-372527	7.77679e-05	0.000195851	15.2516318953282	xenobiotic	acetyl-beta-methylcholine
acetylarginine	17.0206	-1101806.56232047	-1234761.59263797	-1.09247e+06	-1.22849e+06	-998365	-1.02154e+06	-1.16817e+06	-1.39048e+06	-1.08101e+06	-1.4385e+06	-1.31436e+06	-949451	0.24983	0.284529	-1.28286700642759	amino acid conjugate	acetylarginine
aconitate	23.0353	28723274.1410223	20126915.5980589	3.2853e+07	2.02655e+07	2.91466e+07	2.96902e+07	3.1661e+07	1.78077e+07	2.15528e+07	2.22414e+07	1.9931e+07	1.91017e+07	0.0146498	0.0202463	-3.64396473689381	TCA cycle	aconitate
alanine	27.7742	359975619.971131	130431024.775477	4.00785e+08	3.89527e+08	3.43247e+08	3.34889e+08	3.3143e+08	1.39913e+08	1.28714e+08	1.57516e+08	1.13457e+08	1.12554e+08	5.69284e-06	2.69315e-05	-13.6006799883651	amino acid	alanine
allantoin	19.53	-30549595.0701902	-31306632.2739347	-3.02251e+07	-3.12141e+07	-3.12855e+07	-3.09152e+07	-2.91081e+07	-2.92546e+07	-3.44494e+07	-3.06357e+07	-2.87685e+07	-3.34249e+07	0.555516	0.59416	-0.631227433737617	nucleotides	allantoin
anserine	-19.0569	-2739824.86750366	-2194440.43182866	-2.79811e+06	-2.50968e+06	-2.85157e+06	-2.91431e+06	-2.62545e+06	-1.9155e+06	-2.01994e+06	-1.93586e+06	-2.6953e+06	-2.4056e+06	0.0195937	0.026778	3.19448179744623	amino acid conjugate	anserine
arginine	-29.6158	-302806418.816517	519893216.67361	-4.82391e+08	-3.69214e+08	-3.29741e+08	-1.49126e+08	-1.8356e+08	7.08607e+08	7.15388e+08	5.7658e+08	4.0503e+08	1.93861e+08	0.000251225	0.000506569	7.05772739710137	amino acid	arginine
argininosuccinate	-18.5616	-1356278.18916384	-969382.7458372	-1.27533e+06	-1.33979e+06	-1.42223e+06	-1.38362e+06	-1.36041e+06	-924051	-1.0459e+06	-953587	-927045	-996335	3.02801e-06	1.66874e-05	11.5054222045901	amino acid conjugate	argininosuccinate
asparagine	23.4291	19899846.7487892	8605775.51016181	1.94452e+07	1.92046e+07	2.00644e+07	1.98756e+07	2.09095e+07	8.91943e+06	7.72411e+06	8.73448e+06	8.91925e+06	8.73161e+06	4.11137e-09	2.52849e-07	-30.4937295530085	amino acid	asparagine
aspartate	-21.0657	15110695.0860359	17305566.9907163	1.74555e+07	1.43406e+07	1.4837e+07	1.5743e+07	1.31773e+07	1.60426e+07	1.78039e+07	1.7633e+07	1.6117e+07	1.89314e+07	0.0432115	0.0565427	2.43045789054189	amino acid	aspartate
beta-alanine	-22.3503	-10114980.595004	-4767882.5270867	-1.58083e+07	-1.14498e+07	-8.92496e+06	-8.23492e+06	-6.15689e+06	-7.7821e+06	-5.39696e+06	-9.42341e+06	-1.99017e+06	753232	0.0646371	0.0811262	2.14600618821142	amino acid	beta-alanine
betaine	-26.471	-249805017.987756	-156789092.223457	-2.59704e+08	-2.62904e+08	-2.33593e+08	-2.46693e+08	-2.46131e+08	-1.13476e+08	-1.51253e+08	-1.21277e+08	-2.32258e+08	-1.65681e+08	0.0100635	0.0145625	4.26831786641138	amino acid conjugate	betaine
carnitine	-26.3873	-102142403.083386	-14370469.7445313	-9.8135e+07	-1.03865e+08	-9.68621e+07	-1.08885e+08	-1.02965e+08	-1.0906e+07	-1.61151e+07	-1.32933e+07	-2.71454e+07	-4.39251e+06	4.64596e-07	4.77391e-06	20.3512308710928	amino acid	carnitine
carnitine C2	-25.0218	-50699778.5416953	-16635297.6001208	-5.29818e+07	-5.15832e+07	-4.71896e+07	-4.9653e+07	-5.20913e+07	-1.12008e+07	-1.36181e+07	-1.97627e+07	-2.51752e+07	-1.34198e+07	4.42587e-05	0.000118344	12.3148709296644	short chain acylcarnitine	carnitine C2
carnitine C3	-25.292	-52251182.0942783	-11168096.2782297	-5.92323e+07	-5.72886e+07	-4.56309e+07	-4.81404e+07	-5.09637e+07	-1.05778e+07	-1.14355e+07	-1.50985e+07	-1.44731e+07	-4.25557e+06	2.92562e-06	1.66874e-05	12.6462934565902	short chain acylcarnitine	carnitine C3
carnitine C4	-22.9607	790062.346402261	8953245.49174317	-2.90864e+06	533911	2.09481e+06	1.79964e+06	2.43058e+06	7.91198e+06	8.07667e+06	6.75072e+06	7.07781e+06	1.49491e+07	0.00291562	0.00453952	4.5166772112074	short chain acylcarnitine	carnitine C4
carnitine C5	-23.5766	-17575814.2513805	-5065730.63483179	-2.05294e+07	-1.85961e+07	-1.66318e+07	-1.65689e+07	-1.55529e+07	-6.42859e+06	-4.87091e+06	-4.79662e+06	-5.87662e+06	-3.35591e+06	1.05037e-05	4.03734e-05	12.1192555518221	short chain acylcarnitine	carnitine C5
carnitine C6	-20.8419	-3008125.48506755	-1128671.39981569	-3.42946e+06	-3.25147e+06	-3.03575e+06	-2.69197e+06	-2.63197e+06	-767414	-1.19516e+06	-1.518e+06	-1.08809e+06	-1.07469e+06	1.72882e-05	5.74715e-05	9.57849263723258	short chain acylcarnitine	carnitine C6
carnosine	23.0293	-52135966.6963153	-60696690.4972031	-5.03919e+07	-5.3552e+07	-5.65031e+07	-4.65159e+07	-5.37171e+07	-6.92869e+07	-5.54169e+07	-7.15299e+07	-4.52287e+07	-6.2021e+07	0.153491	0.179804	-1.68173993918386	amino acid conjugate	carnosine
choline	-30.2023	-1260329916.82931	-24964525.3122434	-1.4179e+09	-1.49411e+09	-1.21234e+09	-1.11046e+09	-1.06683e+09	4.76222e+07	1.68962e+07	-5.30814e+07	4.03165e+07	-1.76576e+08	1.42647e-05	4.87378e-05	13.141036966903	amino acid conjugate	choline
citrate	-29.0529	-322597888.729995	234313910.846867	-2.64055e+08	-3.95544e+08	-2.68501e+08	-3.55713e+08	-3.29176e+08	2.52603e+08	3.12043e+08	3.14438e+08	8.02396e+07	2.12246e+08	1.8255e-05	5.90885e-05	11.1564518171597	TCA cycle	citrate
citrulline	-23.2529	-11988456.3861046	-1992798.93529366	-7.22909e+06	-6.35751e+06	-1.66782e+07	-9.29732e+06	-2.03801e+07	-1.0595e+07	2.48233e+06	-1.52255e+07	9.19013e+06	4.18403e+06	0.110433	0.131876	1.84605991936942	amino acid	citrulline
coumarin	-23.5619	-10757094.1777133	1625929.34201996	-1.25284e+07	-1.08337e+07	-9.81833e+06	-1.12467e+07	-9.35835e+06	4.09936e+06	1.79346e+06	4.5289e+06	-1.41421e+06	-877853	0.000140194	0.000325355	9.19085660661225	xenobiotic	coumarin
creatine	-27.8215	-696462913.252175	-459266348.624246	-7.75931e+08	-7.29466e+08	-6.34519e+08	-6.52846e+08	-6.89554e+08	-4.34181e+08	-4.13461e+08	-4.38879e+08	-5.35483e+08	-4.74328e+08	0.000119924	0.000283666	7.09227877049498	amino acid conjugate	creatine
creatinine	-27.5833	-566603276.220104	-365503099.237914	-5.93751e+08	-5.48574e+08	-5.42981e+08	-5.695e+08	-5.7821e+08	-3.83374e+08	-2.31532e+08	-3.79119e+08	-4.85022e+08	-3.48468e+08	0.00658496	0.00975843	4.82163846005542	amino acid conjugate	creatinine
cystathionine	-20.001	-1433458.37026356	-384153.410749136	-1.38812e+06	-1.26981e+06	-1.60046e+06	-1.37681e+06	-1.53209e+06	-392403	-503977	-561085	-35461.8	-427840	3.31716e-05	9.71453e-05	9.60101415339336	amino acid conjugate	cystathionine
cysteine-S-sulfate	-25.2763	-124909183.062609	-84271940.7049154	-1.27098e+08	-1.28672e+08	-1.21778e+08	-1.2062e+08	-1.26378e+08	-8.37732e+07	-8.36466e+07	-8.5176e+07	-8.18662e+07	-8.68977e+07	3.74086e-07	4.69528e-06	22.8141419744326	amino acid conjugate	cysteine-S-sulfate
cystine	-27.0232	-222963121.886103	-86572705.8252295	-2.29573e+08	-2.09964e+08	-2.39826e+08	-2.09765e+08	-2.25687e+08	-9.07459e+07	-1.19465e+08	-1.06102e+08	-3.28251e+07	-8.37254e+07	0.000288439	0.000572226	8.57797592792189	amino acid	cystine
cytidine	-24.2735	-92512734.6498214	-72233882.7259009	-9.39352e+07	-9.35193e+07	-9.1729e+07	-9.15133e+07	-9.18668e+07	-7.25777e+07	-7.33675e+07	-7.52393e+07	-7.45669e+07	-6.54181e+07	0.000164417	0.000367249	11.0465254505798	pyrimidine metabolism	cytidine
cytosine	23.1904	23808254.1566525	14236139.0287509	2.52138e+07	2.70067e+07	2.19917e+07	2.15896e+07	2.32396e+07	1.48026e+07	1.58276e+07	1.38853e+07	1.19306e+07	1.47346e+07	0.00011284	0.000277587	-7.90946934252449	pyrimidine metabolism	cytosine
deoxycarnitine	-21.4838	-4973557.88133375	-2040842.31400384	-5.85385e+06	-4.81724e+06	-4.48223e+06	-5.10216e+06	-4.61231e+06	-2.00236e+06	-1.88719e+06	-2.40112e+06	-2.36412e+06	-1.54941e+06	2.29649e-05	7.24277e-05	10.0927838886692	short chain acylcarnitine	deoxycarnitine
deoxyuridine	-17.3023	-1844250.08328399	-1682623.74241554	-2.57511e+06	-1.88502e+06	-1.69253e+06	-1.69153e+06	-1.37706e+06	-1.61028e+06	-1.83132e+06	-1.71458e+06	-1.53252e+06	-1.72442e+06	0.472818	0.523933	0.782591436405326	pyrimidine metabolism	deoxyuridine
dihydroorotate	-16.2804	846999.122044423	926593.852247297	1.04185e+06	879196	815742	879506	618699	840256	896209	1.05252e+06	952891	891092	0.342044	0.385976	1.03037162195109	pyrimidine metabolism	dihydroorotate
dipalmitoyl-phosphatidylcholine	23.3574	-16218463.2793263	-26964963.5132284	-1.55656e+07	-1.68373e+07	-1.76554e+07	-1.52323e+07	-1.58018e+07	-2.59881e+07	-2.57973e+07	-2.57075e+07	-2.96066e+07	-2.77253e+07	1.00609e-05	3.99189e-05	-12.2167519737273
epsilon-(gamma-Glutamyl)lysine	-19.53	-191800.934073702	565242.118897561	-158287	-245773	-225337	-156130	-173477	550068	596032	542334	638239	499537	1.5657e-08	6.41935e-07	25.1526038264716	amino acid conjugate	epsilon-(gamma-Glutamyl)lysine
erythritol	-21.902	-6470218.29550601	-2551279.52449942	-6.42125e+06	-7.35554e+06	-2.84916e+06	-7.49632e+06	-8.22882e+06	-4.55652e+06	-7.54249e+06	-8.13997e+06	6.53126e+06	951325	0.241054	0.2771	1.33259020857765	glycolysis and PPP	erythritol
erythronate/threonate	-23.2136	-79576691.07519	-69849160.2113646	-8.57337e+07	-8.14456e+07	-7.02536e+07	-7.95887e+07	-8.08618e+07	-6.67037e+07	-6.18691e+07	-6.93808e+07	-8.72494e+07	-6.40429e+07	0.108076	0.130327	1.87163288704333	glycolysis and PPP	erythronate/threonate
folate	-23.274	-3838482.74905572	6304400.58273989	-3.91898e+06	-3.08248e+06	-4.72907e+06	-3.29127e+06	-4.17061e+06	7.18697e+06	3.26166e+06	7.59727e+06	8.18109e+06	5.295e+06	0.000146095	0.000332772	10.682499973907	cofactor	folate
formiminoglutamate	18.7142	11107865.3851193	10677791.2870102	1.35648e+07	1.18347e+07	8.09871e+06	1.14217e+07	1.06194e+07	8.84859e+06	1.24558e+07	8.89179e+06	1.21366e+07	1.10562e+07	0.725504	0.756246	-0.36396431974327	amino acid conjugate	formiminoglutamate
fumarate	-19.9774	-38353.0865096878	993939.554002008	880777	51630.2	-605996	-146877	-371301	795869	1.6013e+06	975084	1.10086e+06	496585	0.012588	0.0177969	3.29333157641907	TCA cycle	fumarate
Gamma-Glutamylglutamate	-20.1045	-1134856.85211889	-7542.00266208686	-1.12811e+06	-1.11298e+06	-1.12743e+06	-1.1403e+06	-1.16548e+06	356135	-248577	44588.5	-63947.8	-125908	0.000364714	0.00069015	10.954231547722	amino acid conjugate	Gamma-Glutamylglutamate
Gamma-Glutamylglycine	-12.2476	81123.8841191212	85986.7709076192	415821	251702	-262707	32428	-31623.8	-6439.46	185823	-179088	199572	230066	0.973428	0.973428	0.0345217170710484	amino acid conjugate	Gamma-Glutamylglycine
gluconate	22.2953	17178669.2290496	12031831.2591262	2.62005e+07	2.09518e+07	1.15487e+07	9.61005e+06	1.75822e+07	1.42159e+07	1.14468e+07	1.64564e+07	6.01194e+06	1.20281e+07	0.189497	0.219888	-1.46842288158354	glycolysis and PPP	gluconate
glucose	-27.5216	-513132536.882695	-320456283.541934	-5.03108e+08	-5.27054e+08	-5.7624e+08	-4.76244e+08	-4.83017e+08	-3.71573e+08	-4.33863e+08	-3.5973e+08	-1.69911e+08	-2.67204e+08	0.0106646	0.0152529	3.89024616510956	glycolysis and PPP	glucose
glutamate	27.1656	229923025.036468	79378417.7743582	2.44117e+08	2.4643e+08	2.11006e+08	2.1909e+08	2.28972e+08	7.11323e+07	8.05064e+07	7.05047e+07	9.81375e+07	7.66111e+07	2.88041e-07	4.42862e-06	-17.6343003879224	amino acid	glutamate
glutamine	-30.0128	-1515254977.88791	-431910537.259755	-1.77182e+09	-1.54245e+09	-1.46425e+09	-1.44027e+09	-1.35749e+09	-5.09974e+08	-3.6999e+08	-4.46691e+08	-3.92692e+08	-4.40206e+08	3.10804e-05	9.55723e-05	14.513741126708	amino acid	glutamine
glycerophosphocholine	-25.9177	-59003119.177762	4385493.78248413	-5.40753e+07	-5.90038e+07	-6.17883e+07	-6.65326e+07	-5.36156e+07	6.33148e+07	-2.62269e+06	7.84061e+07	-7.7605e+07	-3.95658e+07	0.0997045	0.122636	2.12641954951618	lipid	glycerophosphocholine
glycine	22.353	5604452.66954405	247252.785753375	6.81964e+06	6.36689e+06	3.68591e+06	6.99035e+06	4.15948e+06	-2.28973e+06	1.87683e+06	-1.48093e+06	3.16527e+06	-35187.3	0.00328436	0.0050497	-4.34380116193434	amino acid	glycine
guanidinoacetate	-21.2471	-4433097.09801889	-1944093.00005877	-5.76313e+06	-4.63118e+06	-4.22782e+06	-3.54541e+06	-3.99795e+06	-2.28805e+06	-1.52838e+06	-3.04346e+06	-1.40281e+06	-1.45776e+06	0.00107162	0.0018056	5.05078474669743	amino acid conjugate	guanidinoacetate
hippurate	-23.8819	-33066056.332974	-17607937.6492294	-2.9825e+07	-3.90349e+07	-3.30211e+07	-2.8474e+07	-3.49753e+07	-2.11864e+07	-1.93552e+07	-1.31612e+07	-1.5243e+07	-1.90939e+07	0.000248266	0.000506569	6.46625241098136	xenobiotic	hippurate
histidine	-26.1999	-926155892.085215	-849073434.775507	-1.0054e+09	-8.54791e+08	-9.11966e+08	-9.35132e+08	-9.23493e+08	-8.21243e+08	-7.48643e+08	-8.46384e+08	-8.75727e+08	-9.5337e+08	0.102665	0.125028	1.86630761282598	amino acid	histidine
homoarginine	-23.9894	-28573319.3711568	-11918390.8935795	-2.87564e+07	-3.04493e+07	-2.90889e+07	-2.56346e+07	-2.89374e+07	-9.26389e+06	-7.01762e+06	-8.43283e+06	-1.62436e+07	-1.86341e+07	0.00110134	0.00183061	6.81049658722349	amino acid conjugate	homoarginine
homocitrulline	18.1877	-1408646.24922249	-1707222.48632544	-1.09181e+06	-1.39049e+06	-1.59287e+06	-1.45151e+06	-1.51655e+06	-2.25997e+06	-1.56453e+06	-2.54133e+06	-1.025e+06	-1.14528e+06	0.386075	0.431701	-0.95597044036326	amino acid conjugate	homocitrulline
hypoxanthine	-25.176	-112751831.686045	-74844059.3461154	-1.18826e+08	-1.17119e+08	-1.09156e+08	-1.08937e+08	-1.09721e+08	-7.29156e+07	-7.28866e+07	-7.53643e+07	-7.76276e+07	-7.54261e+07	9.44022e-06	3.98715e-05	16.2724619748324	purine metabolism	hypoxanthine
Indole-3-acetate	-27.2809	27300059.6468663	190372484.005522	2.47183e+07	3.44169e+07	6.02832e+06	3.37424e+07	3.75944e+07	1.95257e+08	2.09379e+08	2.10417e+08	1.72717e+08	1.64092e+08	2.72736e-06	1.66874e-05	14.7440710347322	amino acid conjugate	Indole-3-acetate
Indole-3-acrylate	-28.5154	-223128654.021175	160566280.103056	-2.31056e+08	-2.20663e+08	-2.41679e+08	-2.04142e+08	-2.18104e+08	2.03183e+08	1.66375e+08	1.806e+08	1.04018e+08	1.48655e+08	3.25608e-06	1.66874e-05	21.4666620328039	amino acid conjugate	Indole-3-acrylate
Indole-3-aldehyde	-21.3236	-1640544.26828157	983872.02153668	-1.59374e+06	-1.70954e+06	-1.84826e+06	-1.65787e+06	-1.39331e+06	1.52565e+06	1.12083e+06	1.20935e+06	360071	703453	6.36525e-05	0.00016658	12.0900695848729	amino acid conjugate	Indole-3-aldehyde
inositol	24.4711	-48988283.7915181	-72243851.4886303	-4.4236e+07	-3.93617e+07	-4.79234e+07	-5.50427e+07	-5.83775e+07	-7.15343e+07	-6.24909e+07	-7.73419e+07	-5.01885e+07	-9.96636e+07	0.0450837	0.0577634	-2.59915937496355	glycolysis and PPP	inositol
isoleucine	-30.1002	-2639228051.34128	-1488287326.25166	-2.78718e+09	-2.82562e+09	-2.37399e+09	-2.62299e+09	-2.58636e+09	-1.52858e+09	-1.53186e+09	-1.43759e+09	-1.49065e+09	-1.45276e+09	7.80218e-05	0.000195851	13.8858560319028	amino acid	isoleucine
ketoleucine	28.4291	843752932.411886	482339714.954889	8.40421e+08	8.30629e+08	8.57054e+08	8.40084e+08	8.50576e+08	4.7407e+08	4.45329e+08	4.94639e+08	5.21434e+08	4.76227e+08	1.17523e-06	9.6369e-06	-27.0304001319335	amino acid conjugate	ketoleucine
ketovaline	27.8174	453719868.279943	217199285.296312	4.60415e+08	4.35837e+08	4.65336e+08	4.32923e+08	4.74089e+08	2.17399e+08	2.12585e+08	2.21473e+08	2.17003e+08	2.17536e+08	5.37621e-06	2.64509e-05	-28.4050289637047	amino acid conjugate	ketovaline
kynurenate	-19.3364	-204401.228078665	457563.445445389	-390893	-165193	-101663	-384895	20637.4	961856	72235.7	883634	63847.5	306243	0.0237207	0.032062	3.13391893296818	amino acid conjugate	kynurenate
kynurenine	-23.1491	-41308680.7654695	-32006902.7212265	-3.99225e+07	-4.17907e+07	-4.15121e+07	-4.06643e+07	-4.26538e+07	-3.1826e+07	-3.16512e+07	-3.08542e+07	-3.36201e+07	-3.2083e+07	5.79648e-07	5.48436e-06	14.2550446225662	amino acid conjugate	kynurenine
lactate	33.6184	21739191842.5848	8551912441.9052	2.32978e+10	2.24586e+10	2.13081e+10	2.05065e+10	2.11251e+10	8.06561e+09	7.74e+09	8.3655e+09	9.77742e+09	8.81102e+09	8.68717e-08	2.05002e-06	-21.4935598721517	glycolysis and PPP	lactate
leucine	-30.629	-3230556611.6184	-1569967816.14001	-3.37951e+09	-3.19458e+09	-3.3945e+09	-3.02427e+09	-3.15992e+09	-1.51458e+09	-1.50768e+09	-1.75287e+09	-1.74956e+09	-1.32515e+09	3.8173e-07	4.69528e-06	15.4684834076566	amino acid	leucine
lysine	-28.2238	-338482818.202561	-24997724.1059237	-3.54576e+08	-3.48628e+08	-3.42094e+08	-3.37667e+08	-3.0945e+08	3.5906e+07	-2.28073e+07	6.11725e+06	-6.55916e+07	-7.86129e+07	3.46728e-05	9.91804e-05	13.7319303576044	amino acid	lysine
malate	-24.8641	-29323037.9303169	1214375.52133721	-1.07264e+07	-2.52492e+07	-3.84088e+07	-3.68248e+07	-3.54059e+07	-1.36437e+06	1.76733e+07	50369.4	-1.28709e+06	-9.00034e+06	0.00217981	0.00348203	4.48363179254659	TCA cycle	malate
methionine	-26.3419	-95947690.6199081	-10892136.3962773	-1.04042e+08	-9.9247e+07	-9.43239e+07	-8.9382e+07	-9.27436e+07	-1.51165e+07	-1.0459e+07	-1.71799e+07	-1.28765e+07	1.17127e+06	5.67473e-08	1.74498e-06	20.6457571694405	amino acid	methionine
methionine sulfone	-21.705	-5450596.19233045	-2031855.24204767	-5.22196e+06	-5.38366e+06	-5.74733e+06	-5.25832e+06	-5.64171e+06	-1.87104e+06	-1.61927e+06	-1.93427e+06	-2.17408e+06	-2.56062e+06	4.65747e-07	4.77391e-06	17.9718823359124	amino acid conjugate	methionine sulfone
methylthioadenosine	11.2133	481754.64822206	479380.250390235	420411	501699	606359	424270	456034	393969	361096	581758	527606	532472	0.966691	0.973428	-0.0431475831538069	amino acid conjugate	methylthioadenosine
N-acetylaspartate	-22.1291	-2237329.57959209	2349673.02201421	-1.32754e+06	-2.36765e+06	-2.61878e+06	-1.89527e+06	-2.9774e+06	2.47498e+06	2.58232e+06	1.78983e+06	2.41215e+06	2.48909e+06	8.99226e-06	3.95017e-05	14.287366897554	amino acid conjugate	N-acetylaspartate
N-acetylglutamate	-21.2385	-2753688.05460566	-279609.53497651	-2.36266e+06	-3.28679e+06	-1.96588e+06	-2.50034e+06	-3.65278e+06	-2.41258e+06	-448756	-2.78665e+06	3.13099e+06	1.11896e+06	0.0882212	0.109608	2.15414774791503	amino acid conjugate	N-acetylglutamate
N-acetylhistidine	-27.1152	-197515617.041733	-52144119.3964658	-2.13395e+08	-1.95393e+08	-1.93381e+08	-1.87823e+08	-1.97586e+08	-5.58419e+07	-2.50326e+07	-8.94459e+07	-8.40126e+07	-6.38765e+06	0.000530333	0.00095928	8.6743837075508	amino acid conjugate	N-acetylhistidine
N-acetylneuraminate	-23.6325	-14481358.4597731	-1477141.31377635	-1.08258e+07	-1.62716e+07	-1.63043e+07	-1.565e+07	-1.33551e+07	-4.19662e+06	-4.08296e+06	-92826.3	-3.02147e+06	4.00816e+06	0.000224105	0.000475256	6.89703670062805	modified sugar	N-acetylneuraminate
N-acetylserine	22.2515	6173562.1429766	1180494.76250303	8.20569e+06	6.09344e+06	6.24231e+06	5.48197e+06	4.8444e+06	1.08441e+06	1.53025e+06	1.43144e+06	358544	1.49782e+06	0.000360213	0.00069015	-8.23277235435763	amino acid conjugate	N-acetylserine
N-carbamoylaspartate	15.4212	125067.104379735	81190.5296896689	134619	151894	119381	97362	122080	61753.3	57359	92828.1	79560	114452	0.0133966	0.0187248	-3.17901257360448	pyrimidine metabolism	N-carbamoylaspartate
N-formylmethionine	20.0193	1448743.60212113	386033.151054095	1.9392e+06	1.33156e+06	1.37975e+06	1.07534e+06	1.51787e+06	275848	617375	82471.4	413998	540473	0.000439772	0.000819576	-6.21009238033495	amino acid conjugate	N-formylmethionine
N,N-dimethylarginine	24.7093	32432446.3529149	5001245.5517374	4.33037e+07	-3.45049e+06	3.6805e+07	4.38437e+07	4.16604e+07	4.82134e+06	1.66512e+07	1.00523e+07	-2.86128e+06	-3.65743e+06	0.0354551	0.0468922	-2.78642379214625	amino acid conjugate	N,N-dimethylarginine
N6-methyllysine	-22.4659	-3610776.61248606	2182252.26249287	-3.07903e+06	-4.65099e+06	-3.1325e+06	-2.96545e+06	-4.2259e+06	3.3016e+06	3.93448e+06	3.35654e+06	-251671	570317	0.00114072	0.00187079	6.35621280850907	amino acid conjugate	N6-methyllysine
N6,N6,N6-trimethyllysine	20.8555	7474142.08087384	5576837.46176172	1.96487e+07	-3.76864e+07	2.05273e+07	2.21864e+07	1.26947e+07	7.80206e+06	2.18696e+07	1.3275e+07	-6.48918e+06	-8.57339e+06	0.887071	0.915688	-0.148216178499309	amino acid conjugate	N6,N6,N6-trimethyllysine
nicotinamide	-27.267	-191743021.34272	-30238835.4158349	-2.02821e+08	-1.47709e+08	-1.83817e+08	-2.11659e+08	-2.1271e+08	5.48807e+06	1.72124e+07	-9.29192e+06	-7.87585e+07	-8.58442e+07	0.000524357	0.00095928	6.49304471111213	cofactor	nicotinamide
nicotinamide riboside	-18.6386	-334228.940911468	73881.6457912863	-330707	-363157	-395022	-330307	-251952	180817	230855	135246	-71427.1	-106083	0.00249681	0.00393728	5.64125045969413	cofactor	nicotinamide riboside
Oleoyl-L-α-lysophosphatidic acid	-20.4333	-24765177.8180546	-23349219.6098139	-2.49137e+07	-2.48783e+07	-2.49795e+07	-2.45454e+07	-2.45091e+07	-2.32722e+07	-2.36943e+07	-2.30786e+07	-2.34515e+07	-2.32496e+07	9.72475e-06	3.98715e-05	9.85024326589753
ornithine	18.6917	-232671596.834022	-233095002.942468	-2.28099e+08	-2.5966e+08	-2.28435e+08	-2.20545e+08	-2.26619e+08	-2.24695e+08	-2.11139e+08	-2.20387e+08	-2.54944e+08	-2.5431e+08	0.971309	0.973428	-0.0371885144419763	amino acid conjugate	ornithine
orotate	20.2795	2037264.8617638	764545.652205387	2.87379e+06	2.2545e+06	1.76518e+06	1.75564e+06	1.53722e+06	970088	984841	704401	636885	526514	0.00394376	0.00591564	-4.9583658982806	pyrimidine metabolism	orotate
palmitoyl sphingomyelin	24.0843	-49221827.4926719	-67008925.7607566	-4.73205e+07	-5.2685e+07	-5.17039e+07	-4.73929e+07	-4.70068e+07	-6.35629e+07	-6.84027e+07	-6.18871e+07	-7.54815e+07	-6.57104e+07	0.000572268	0.00102013	-6.63942252735279
pantothenate	-29.2181	-486559858.157288	137943311.336328	-4.85908e+08	-4.4834e+08	-5.10861e+08	-4.82075e+08	-5.05615e+08	2.13502e+08	2.61234e+08	1.56257e+08	-3.13888e+07	9.0112e+07	0.000167203	0.000367249	11.9478465522556	cofactor	pantothenate
Penicillin G	-30.0128	251701212.937829	1334993915.24662	2.43516e+08	3.41311e+08	1.16041e+08	2.89655e+08	2.67982e+08	1.42746e+09	1.41378e+09	1.43808e+09	1.26837e+09	1.12727e+09	1.92724e-06	1.39442e-05	15.2307051671157	xenobiotic	Penicillin G
pentitol	-20.3028	-2140158.48589601	-846699.994963814	-2.03715e+06	-1.98563e+06	-2.33577e+06	-2.5667e+06	-1.77554e+06	-785292	-1.21655e+06	-1.13417e+06	-98308.2	-999177	0.00106974	0.0018056	5.29336487927359	glycolysis and PPP	pentitol
phenylacetylglycine	-19.0798	1922197.94988337	2476311.22062942	1.70455e+06	350733	3.30217e+06	1.84893e+06	2.40461e+06	430150	1.78643e+06	4.17926e+06	3.57196e+06	2.41375e+06	0.519659	0.560685	0.676291470371847	amino acid conjugate	phenylacetylglycine
phenylalanine	-29.9515	-1980752770.41489	-942504284.664794	-2.23844e+09	-1.95298e+09	-1.76421e+09	-1.82856e+09	-2.11958e+09	-9.41378e+08	-8.98899e+08	-1.00412e+09	-9.4147e+08	-9.26656e+08	0.000214094	0.000461993	11.5200237995671	amino acid conjugate	phenylalanine
phosphorylcholine	19.9901	16207106.5737221	15165681.9590976	1.90539e+07	1.73265e+07	1.52799e+07	1.53205e+07	1.40547e+07	1.18945e+07	1.28419e+07	1.72244e+07	1.77028e+07	1.61648e+07	0.501231	0.545588	-0.706881768468363	lipid	phosphorylcholine
proline	29.8795	1999494785.26188	1011796218.411	1.92875e+09	2.03598e+09	2.02498e+09	1.9663e+09	2.04146e+09	1.03983e+09	1.08628e+09	1.08264e+09	8.28484e+08	1.02175e+09	2.48375e-06	1.66874e-05	-18.8512650940972	amino acid	proline
pseudouridine	-20.7521	-868070.673657584	897929.988910362	-719260	414475	-1.28165e+06	-2.19016e+06	-563762	1.91142e+06	2.02311e+06	888107	-57323	-275662	0.0254323	0.0340019	2.74770352446103	pyrimidine metabolism	pseudouridine
pyridoxine	-30.1403	-353745396.196189	829663140.286669	-3.22707e+08	-2.52415e+08	-4.2318e+08	-3.91724e+08	-3.78702e+08	6.19161e+08	8.45596e+08	9.09835e+08	6.85293e+08	1.08843e+09	4.04753e-05	0.000113147	13.3603953762138	cofactor	pyridoxine
pyroglutamate	-25.7209	-4250988607.73347	-4195682235.70018	-4.27238e+09	-4.20582e+09	-4.08486e+09	-4.23539e+09	-4.45649e+09	-4.23e+09	-4.30213e+09	-4.36172e+09	-4.14011e+09	-3.94445e+09	0.575328	0.610046	0.584848319309325	amino acid conjugate	pyroglutamate
pyruvate	-28.3656	-675130009.530421	-329272321.557781	-6.64588e+08	-7.23393e+08	-6.47379e+08	-6.2625e+08	-7.1404e+08	-3.47323e+08	-4.67922e+08	-3.79255e+08	-1.01825e+08	-3.50037e+08	0.00335373	0.00509271	5.42375060771795	glycolysis and PPP	pyruvate
riboflavin	-25.2924	-52239834.7794601	-11146099.432684	-5.92321e+07	-5.72775e+07	-4.56409e+07	-4.80865e+07	-5.09621e+07	-1.0524e+07	-1.14356e+07	-1.51056e+07	-1.44367e+07	-4.22857e+06	2.93085e-06	1.66874e-05	12.6359182478088	cofactor	riboflavin
ribothymidine	-24.5247	-263553231.239863	-239416153.711123	-2.71948e+08	-2.56367e+08	-2.44236e+08	-2.64904e+08	-2.80312e+08	-2.57985e+08	-2.46568e+08	-2.64579e+08	-2.27591e+08	-2.00359e+08	0.115631	0.136756	1.83184187583932	cofactor	ribothymidine
S-(2-succinyl)cysteine	-15.697	-16918.4208887888	36204.1725548724	-15700.9	2344.14	-27885.7	-16444.6	-26905	37914.2	17185.3	46088.7	57797.9	22034.7	0.000618918	0.00108753	5.72474047508576	redox homeostasis	S-(2-succinyl)cysteine
S-adenosylhomocysteine	18.8482	982784.353308169	510870.08372688	1.03008e+06	937975	1.01492e+06	930553	1.00039e+06	488522	517502	519893	485181	543252	7.74014e-07	6.80026e-06	-20.4511100939804	amino acid conjugate	S-adenosylhomocysteine
S-adenosylmethionine	17.6567	742585.18277991	535951.254254415	751311	802582	711120	691905	756009	453827	499878	532109	654926	539016	0.0013951	0.00225786	-5.36761568216212	amino acid conjugate	S-adenosylmethionine
S-allylcysteine	22.235	105239.222452356	-4830986.72769729	-49505	1.18291e+06	-931362	264702	59450	-4.46132e+06	-4.35254e+06	-5.14535e+06	-5.15383e+06	-5.04189e+06	1.29699e-05	4.83424e-05	-12.9620823341274
sarcosine	-22.1073	-3014122.39071858	1504095.11852164	-3.31914e+06	-2.61055e+06	-2.78904e+06	-3.39637e+06	-2.95551e+06	1.63478e+06	1.24095e+06	925007	1.93083e+06	1.78891e+06	1.00001e-07	2.05002e-06	18.9164379368784	amino acid conjugate	sarcosine
serine	-26.2174	-185265180.015477	-107243491.889416	-2.02123e+08	-1.88933e+08	-1.85419e+08	-1.73075e+08	-1.76775e+08	-1.09774e+08	-1.08607e+08	-1.16243e+08	-9.17585e+07	-1.09835e+08	3.22879e-06	1.66874e-05	11.9392869193779	amino acid	serine
succinate	-21.123	-15099411.86195	-12815620.0206701	-768911	-1.48898e+07	-2.30802e+07	-1.75068e+07	-1.92513e+07	-1.96321e+07	-1.19236e+07	-1.84975e+07	-7.744e+06	-6.28088e+06	0.640788	0.673649	0.486849298335961	TCA cycle	succinate
targinine	21.7477	5767515.2901687	2246161.95749242	6.94698e+06	4.27583e+06	5.92804e+06	5.85484e+06	5.83189e+06	2.35931e+06	3.27223e+06	2.47823e+06	1.44112e+06	1.67991e+06	0.000239156	0.00049858	-6.57191234754987	amino acid conjugate	targinine
taurine	-25.3324	-106313008.046171	-64063085.9950339	-1.05925e+08	-1.10112e+08	-1.06368e+08	-1.06114e+08	-1.03045e+08	-6.36458e+07	-5.89103e+07	-6.2588e+07	-6.82431e+07	-6.69283e+07	1.22181e-07	2.14689e-06	21.1390988786978	amino acid conjugate	taurine
thiamine	22.9124	929180439.244741	921286056.795916	9.53075e+08	7.37883e+08	9.31759e+08	1.00956e+09	1.01363e+09	9.36158e+08	9.90643e+08	9.49791e+08	8.83385e+08	8.46453e+08	0.893354	0.915688	-0.139943095454735	cofactor	thiamine
threonine	-26.8692	-610420248.543894	-487838384.26805	-6.32745e+08	-6.52863e+08	-6.3369e+08	-6.17479e+08	-5.15324e+08	-3.87808e+08	-4.44453e+08	-4.23316e+08	-5.42828e+08	-6.40786e+08	0.0564532	0.0715849	2.35034445130444	amino acid	threonine
tryptophan	-28.7875	-288469961.533883	174879228.663907	-3.03271e+08	-2.86109e+08	-3.21006e+08	-2.5464e+08	-2.77323e+08	1.97924e+08	1.45929e+08	1.60237e+08	1.83852e+08	1.86454e+08	1.81965e-09	2.23817e-07	31.417842478979	amino acid	tryptophan
tyrosine	-29.8571	-824283808.740283	148229399.33989	-8.95772e+08	-8.91414e+08	-8.04893e+08	-7.7203e+08	-7.57311e+08	2.75952e+08	5.95066e+07	2.6371e+08	1.63859e+08	-2.18804e+07	6.02886e-06	2.74648e-05	15.0141805499087	amino acid	tyrosine
uracil	-19.1477	-593152.124603061	-12351.3119019598	-1.05892e+06	-240145	-656216	-552647	-457835	161968	-55979.3	-308733	-112273	253261	0.00982834	0.0143915	3.45205570778413	pyrimidine metabolism	uracil
uric acid	25.7381	186232773.844394	130264744.789917	1.69797e+08	1.81413e+08	1.81399e+08	1.91744e+08	2.0681e+08	1.33517e+08	1.25568e+08	1.24022e+08	1.33075e+08	1.35142e+08	0.000358142	0.00069015	-8.46738974230086	nucleotides	uric acid
uridine	-20.8175	-12974592.2455875	-11126652.717623	-1.38407e+07	-1.29141e+07	-1.27712e+07	-1.29799e+07	-1.23671e+07	-1.10531e+07	-1.17866e+07	-1.15959e+07	-1.07313e+07	-1.04663e+07	0.000718527	0.00124477	5.31502523212613	pyrimidine metabolism	uridine
valine	-29.8409	-1679154849.49377	-717553623.742512	-1.81178e+09	-1.71437e+09	-1.63682e+09	-1.56078e+09	-1.67201e+09	-7.89719e+08	-6.76342e+08	-8.53868e+08	-8.08939e+08	-4.58901e+08	1.38548e-05	4.86896e-05	11.6858366535775	amino acid	valine
xanthine	-23.5433	-20405765.0881288	-8180887.27653165	-2.34525e+07	-1.96985e+07	-1.88416e+07	-1.85718e+07	-2.14644e+07	-6.08566e+06	-6.06281e+06	-6.53414e+06	-1.28643e+07	-9.35748e+06	0.000115222	0.000277889	7.60934035467888	purine metabolism	xanthine
