# Supplementary material for: An atlas of ferroptosis-induced secretomes
Source: Cell Death Differ. 2025 Apr 25;32(11):1986–2008. doi: 10.1038/s41418-025-01517-4 (PMC12572367; doi:10.1038/s41418-025-01517-4)
Supplement: Supplementary file 7 — Table S5 [file 41418_2025_1517_MOESM7_ESM.xlsx]

## Sheet: Tam_vs_Ctrl
Adjusted P-value with Yellow background the column considered for downstream analysis
Karstedt - Yapici: Ferroptosis, Inflammation and MF polarization
ensembl_gene_id	baseMean	symbol	log2FoldChange	lfcSE	stat	pvalue	padj	pvalue.fdrtool	padj.fdrtool	chromosome_name	CPM (Ctrl_REP1)	CPM (Ctrl_REP2)	CPM (Ctrl_REP3)	CPM (Fer1_REP1)	CPM (Fer1_REP2)	CPM (Fer1_REP3)	CPM (MedCtrl_REP1)	CPM (MedCtrl_REP2)	CPM (TamFer1_REP1)	CPM (TamFer1_REP2)	CPM (TamFer1_REP3)	CPM (Tam_REP1)	CPM (Tam_REP2)	CPM (Tam_REP3)
ENSMUSG00000025203	518.349	Scd2	-2.85391	0.222522	-12.8253	1.18337e-37	1.60358e-33	2.22045e-16	9.72929e-13	19	117.028	131.748	22.1553	116.173	133.68	21.3461	4.38565	2.45829	100.636	91.2863	12.7707	19.4417	14.5686	3.19611
ENSMUSG00000024665	267.185	Fads2	-2.43955	0.220192	-11.0792	1.58312e-28	1.07264e-24	2.22045e-16	9.72929e-13	19	48.3837	72.5079	22.2719	55.3206	65.4675	20.672	2.07741	2.24453	39.7245	38.702	14.1204	12.5057	11.7634	2.68473
ENSMUSG00000042489	281.92	Clspn	-1.58021	0.162425	-9.72887	2.27097e-22	1.0258e-18	2.22045e-16	9.72929e-13	4	38.5053	50.4984	40.6957	33.8839	45.0881	39.6589	5.07812	7.16111	40.4661	44.2759	44.1263	13.1363	16.2878	13.0401
ENSMUSG00000024610	2869.37	Cd74	1.85332	0.216064	8.57762	9.68569e-18	3.28127e-14	1.11022e-15	3.64848e-12	18	94.1465	75.6961	256.301	85.0555	69.3744	253.682	862.357	692.597	96.0804	97.5964	311.583	464.603	245.132	664.919
ENSMUSG00000023951	248.904	Vegfa	-2.0356	0.254219	-8.00726	1.1729e-15	3.17879e-12	7.01661e-14	1.84467e-10	17	39.7149	33.4256	48.1585	39.6135	31.361	24.9413	51.8199	64.6637	4.44915	2.41888	3.94541	10.509	10.4966	7.92636
ENSMUSG00000027398	180.527	Il1b	3.05554	0.396591	7.70452	1.31336e-14	2.96623e-11	5.83533e-13	1.13754e-09	2	2.62078	2.98259	18.074	2.2721	3.16778	10.5607	33.9311	50.5553	2.33051	3.78607	17.962	37.307	34.0235	50.7543
ENSMUSG00000007872	515.168	Id3	2.68484	0.349832	7.67467	1.65842e-14	3.21046e-11	7.15872e-13	1.30833e-09	4	5.54396	5.45095	26.0033	8.9896	10.9816	14.6052	259.907	207.993	7.30932	3.78607	8.09847	56.1181	60.7174	73.2549
ENSMUSG00000069272	731.355	H2ac8	-1.61357	0.211406	-7.63259	2.30088e-14	3.89741e-11	9.53682e-13	1.56702e-09	13	86.889	99.8654	132.815	74.9792	115.835	126.953	9.00212	14.7497	96.6101	124.099	136.22	22.8045	50.8542	31.0662
ENSMUSG00000030978	555.03	Rrm1	-1.15651	0.15264	-7.57674	3.54346e-14	5.33528e-11	1.39244e-12	2.03375e-09	7	77.2122	91.7404	71.5965	65.8908	96.195	73.4756	14.8881	19.3457	77.2245	82.0314	72.9901	36.5713	41.6245	27.9979
ENSMUSG00000026832	377.628	Cytip	1.45953	0.199439	7.31818	2.51356e-13	3.40612e-10	7.75335e-12	1.00416e-08	2	18.0431	16.6614	39.6463	18.078	20.3794	26.2894	70.1704	98.4385	17.3729	21.7699	28.6561	54.1214	59.903	76.3232
ENSMUSG00000027111	4914.61	Itga6	-1.08793	0.150158	-7.2452	4.31793e-13	5.31929e-10	1.24585e-11	1.48879e-08	2	792.585	759.533	553.299	811.83	774.628	627.576	276.411	354.421	586.228	520.794	440.121	364.452	400.047	221.555
ENSMUSG00000064408	91.3585	Gm23924	1.66955	0.244538	6.82739	8.64739e-12	9.76507e-09	1.724e-10	1.7668e-07	6	4.73757	5.24525	4.89748	4.93934	5.38523	7.30262	17.8888	24.0485	5.40254	5.15326	5.0875	15.4482	16.0164	14.9578
ENSMUSG00002076161	610.458	Rn7sk	2.19744	0.325525	6.75046	1.47375e-11	1.42648e-08	2.7514e-10	2.58338e-07	9	13.6079	19.4383	25.0704	14.7192	18.4787	61.6791	135.493	233.965	8.5805	25.0301	61.2577	41.9309	108.314	139.478
ENSMUSG00000045294	469.457	Insig1	-1.11138	0.164527	-6.75496	1.42876e-11	1.42648e-08	2.67762e-10	2.52933e-07	5	83.2602	83.8211	52.2398	79.3258	81.3064	36.4008	25.7368	29.8201	59.5339	55.3186	23.361	40.3546	45.5155	18.4096
ENSMUSG00000030346	176.314	Rad51ap1	-1.64485	0.248575	-6.61711	3.66291e-11	3.30907e-08	6.11335e-10	4.97356e-07	6	26.611	27.3576	24.1376	23.4125	31.361	26.4018	1.84659	5.23723	28.1779	26.6076	24.3992	9.56319	9.0488	6.00869
ENSMUSG00000029687	667.418	Ezh2	-1.01038	0.153896	-6.56537	5.19042e-11	4.39597e-08	8.29907e-10	6.21245e-07	6	88.5018	86.1866	94.4514	71.7192	102.425	92.6872	28.853	33.6679	98.1991	97.8067	94.1707	45.1887	43.7962	42.0608
ENSMUSG00000023349	773.582	Clec4n	2.27642	0.350165	6.50099	7.9793e-11	5.40637e-08	1.21009e-09	7.95337e-07	6	14.9183	37.9509	109.144	21.338	33.2617	102.124	55.9747	74.1763	16.9491	45.2225	130.302	144.709	175.818	215.674
ENSMUSG00000024660	1273.79	Incenp	-0.977794	0.150239	-6.50827	7.60236e-11	5.40637e-08	1.15981e-09	7.7479e-07	19	172.972	182.144	162.433	158.257	174.545	199.867	47.4343	55.8994	165.996	180.259	187.511	79.343	101.256	78.3687
ENSMUSG00000023832	214.515	Acat2	-1.55733	0.239512	-6.50209	7.92124e-11	5.40637e-08	1.20237e-09	7.92223e-07	17	47.0733	45.356	12.5935	43.3674	44.5601	15.0546	6.92471	4.8097	25.2118	35.2315	12.3554	15.3431	13.6637	4.98594
ENSMUSG00000020649	213.254	Rrm2	-1.84205	0.282824	-6.51305	7.36415e-11	5.40637e-08	1.12788e-09	7.61386e-07	12	27.5182	38.8766	39.7629	32.0069	44.5601	27.8623	3.57777	5.55787	31.144	23.1371	23.2571	9.98355	14.3876	5.62516
ENSMUSG00000037071	57.7341	Scd1	-3.06509	0.476058	-6.43849	1.20665e-10	7.78634e-08	1.7392e-09	1.06345e-06	19	18.2447	12.856	0.816247	12.7435	13.4103	1.23583	1.15412	0.320647	9.95762	11.5685	2.07653	1.57635	1.71927	0.127844
ENSMUSG00000022360	738.979	Atad2	-1.00355	0.156276	-6.42166	1.34796e-10	8.30285e-08	1.91662e-09	1.14518e-06	15	98.5817	111.59	98.2994	89.2045	105.909	97.0687	24.3519	33.0266	115.572	111.268	92.0941	43.5073	65.1513	43.8507
ENSMUSG00000022034	73.6765	Esco2	-2.45384	0.384829	-6.37645	1.81243e-10	1.06783e-07	2.48493e-09	1.42019e-06	14	8.97114	13.8845	18.4239	7.5078	13.5159	8.98785	0.346235	0.748175	13.6652	10.9375	9.13674	2.62725	3.34806	1.40629
ENSMUSG00000059743	704.619	Fdps	-1.26358	0.199293	-6.34034	2.29264e-10	1.29448e-07	3.05385e-09	1.67262e-06	3	147.57	132.88	43.7275	141.858	136.848	56.3987	23.7748	17.7424	104.661	111.899	31.5633	54.6468	45.425	24.0348
ENSMUSG00000041859	686.973	Mcm3	-0.923243	0.147808	-6.24622	4.20508e-10	2.27932e-07	5.19911e-09	2.71398e-06	1	90.3162	125.68	69.964	85.3518	122.593	71.004	29.3146	37.8363	92.2669	105.063	72.7824	49.077	53.7499	42.1887
ENSMUSG00000040204	1059.96	Pclaf	-1.62635	0.263107	-6.18133	6.35641e-10	3.31291e-07	7.47032e-09	3.71501e-06	9	168.335	204.565	118.472	142.055	194.819	139.199	9.34836	17.9562	136.229	180.574	149.303	65.5762	71.0331	24.674
ENSMUSG00000021614	89.8854	Vcan	2.33747	0.37958	6.15805	7.36455e-10	3.69618e-07	8.50017e-09	4.13834e-06	13	3.42718	2.3655	9.44514	4.14905	3.16778	5.6174	12.8107	15.7117	4.87288	2.94472	5.19133	22.8045	24.6127	18.2818
ENSMUSG00000024590	756.095	Lmnb1	-1.36585	0.225217	-6.06459	1.32289e-09	6.34742e-07	1.42102e-08	6.41421e-06	18	107.351	125.269	106.812	93.4523	127.45	91.9007	13.1569	18.4906	120.657	118.104	101.646	56.1181	53.5689	23.9069
ENSMUSG00000038379	248.63	Ttk	-1.62178	0.267606	-6.06033	1.35839e-09	6.34742e-07	1.45442e-08	6.53713e-06	9	37.3965	39.0823	37.4307	28.5494	38.9637	41.4564	1.38494	2.13764	36.7584	39.8589	41.9459	13.7668	15.9259	6.9036
ENSMUSG00000031604	973.453	Msmo1	-0.816986	0.135345	-6.03635	1.57643e-09	7.12075e-07	1.65735e-08	7.26199e-06	8	171.863	167.745	96.0839	172.185	152.37	96.6193	53.7819	42.3254	114.936	113.477	57.6237	98.9948	89.945	53.9504
ENSMUSG00000005233	332.535	Spc25	-1.40002	0.233285	-6.00131	1.95737e-09	8.55623e-07	2.00396e-08	8.47835e-06	2	44.2509	60.2689	39.1798	38.5269	59.3431	52.6912	3.11612	4.38217	36.0169	56.791	60.9462	16.289	24.0698	13.4237
ENSMUSG00000021281	2962.99	Tnfaip2	0.823768	0.138115	5.96435	2.45616e-09	1.04011e-06	2.44563e-08	9.91204e-06	12	208.352	259.177	393.897	238.274	212.347	380.635	242.942	263.678	218.114	226.217	401.497	421.201	439.681	601.508
ENSMUSG00000028312	1940.9	Smc2	-1.36649	0.230154	-5.93729	2.89764e-09	1.18988e-06	2.82737e-08	1.10575e-05	4	268.025	270.902	350.636	220.887	317.306	244.469	43.9719	66.1601	370.762	241.362	241.189	108.558	135.189	97.6732
ENSMUSG00000052336	4203.82	Cx3cr1	-1.84581	0.311311	-5.92915	3.04506e-09	1.21364e-06	2.95321e-08	1.14177e-05	9	570.826	672.009	293.499	574.05	709.689	600.95	320.96	462.586	593.855	639.425	496.914	185.799	206.946	49.348
ENSMUSG00000021811	294.416	Dnajc9	-0.897953	0.152976	-5.8699	4.36053e-09	1.68827e-06	4.04704e-08	1.49904e-05	14	37.6989	42.3734	39.6463	35.9584	45.4049	37.1872	13.3878	14.9635	38.2415	41.1209	40.2847	18.6009	24.7937	19.8159
ENSMUSG00000074934	45.116	Grem1	2.14483	0.367475	5.83669	5.32488e-09	2.00437e-06	4.82263e-08	1.73473e-05	2	3.02398	0.822784	3.73141	2.76603	1.37271	5.39271	6.34765	1.38947	3.49576	1.78786	4.46454	10.6141	3.8005	19.4324
ENSMUSG00000034329	303.851	Brip1	-1.2624	0.217586	-5.80185	6.55891e-09	2.40216e-06	5.79063e-08	2.01046e-05	11	38.5053	52.3496	38.4802	35.1681	44.0322	44.9392	10.2717	16.7805	34.9576	50.9016	44.0225	16.6042	25.1557	11.7617
ENSMUSG00000022504	281.956	Ciita	1.56003	0.270534	5.76649	8.0939e-09	2.88633e-06	6.96428e-08	2.32007e-05	16	12.1967	7.61075	38.0138	10.669	9.71453	43.9281	53.0894	50.2346	12.2881	8.51865	43.088	39.5138	31.2184	64.8172
ENSMUSG00000073421	1077.37	H2-Ab1	1.78593	0.310332	5.7549	8.66907e-09	3.01217e-06	7.39679e-08	2.42794e-05	17	31.9534	34.9683	81.0416	28.6482	30.1995	109.09	346.235	247.219	19.4915	43.6449	139.854	128.105	104.152	255.817
ENSMUSG00000093930	1032.02	Hmgcs1	-0.828897	0.144311	-5.74383	9.25578e-09	3.13563e-06	7.83438e-08	2.5339e-05	13	186.176	182.35	88.7377	184.336	166.309	101.675	51.9353	48.7383	124.258	130.409	58.3505	97.3133	93.5646	56.3794
ENSMUSG00000048120	567.016	Entpd1	0.922671	0.160815	5.73746	9.61054e-09	3.1764e-06	8.09732e-08	2.59609e-05	19	36.4893	40.4193	83.2572	39.7123	39.3861	70.4422	39.24	53.6549	41.3135	46.169	90.4329	81.4448	78.4531	123.37
ENSMUSG00000024795	971.17	Kif20b	-1.63593	0.28625	-5.71502	1.09692e-08	3.53914e-06	9.0938e-08	2.84304e-05	19	124.89	123.623	196.715	111.827	157.122	140.772	9.46377	13.8947	196.716	133.564	142.865	47.2905	64.337	30.427
ENSMUSG00000021125	23.6187	Arg2	3.73669	0.655958	5.69654	1.22267e-08	3.8531e-06	1.00026e-07	3.05779e-05	12	0.302398	0.822784	0.583033	1.97574	1.4783	1.57287	0.346235	3.09958	1.58898	0.841348	1.34974	8.51229	8.50587	4.85809
ENSMUSG00000005470	275.158	Asf1b	-1.44359	0.255217	-5.65632	1.54657e-08	4.76308e-06	1.22941e-07	3.60904e-05	8	36.6909	52.4525	43.9607	37.2426	44.8769	36.8502	5.65518	5.66476	36.1229	35.3366	38.2082	20.5976	19.093	8.94911
ENSMUSG00000036768	418.913	Kif15	-1.50203	0.266231	-5.64181	1.68271e-08	5.0672e-06	1.32391e-07	3.82383e-05	9	54.0284	67.3655	74.395	56.7036	66.7346	67.0718	4.96271	9.19187	54.3432	56.0548	63.438	22.8045	32.7566	13.0401
ENSMUSG00000015880	295.472	Ncapg	-1.68887	0.30074	-5.61573	1.95733e-08	5.76605e-06	1.51179e-07	4.23092e-05	5	39.1101	44.1218	56.0878	34.6742	51.6348	42.6923	2.53906	3.74088	53.6017	38.8072	44.0225	16.4991	19.093	7.54283
ENSMUSG00000026390	36.5793	Marco	3.34577	0.597182	5.60259	2.11176e-08	6.08859e-06	1.61599e-07	4.44601e-05	1	0.503996	0.51424	2.21553	0.197574	0.633556	2.24696	7.27094	11.6502	0	0.841348	3.5301	4.41378	9.0488	11.506
ENSMUSG00000095616	7.25663	Gm26244	17.4459	3.12808	5.57719	2.4444e-08	6.90084e-06	1.83741e-07	4.8797e-05	18	0	0	0	0	0.633556	0	4.15482	0.427529	0	0.210337	1.66122	0	2.9861	0.511378
ENSMUSG00000071713	3181.17	Csf2rb	0.787408	0.141355	5.57043	2.54112e-08	7.02749e-06	1.90108e-07	4.99889e-05	15	246.152	202.199	425.731	224.049	231.459	386.927	347.967	356.987	235.275	251.142	473.553	447.789	358.875	638.967
ENSMUSG00000029816	25909.4	Gpnmb	1.01899	0.183154	5.56355	2.64345e-08	7.16427e-06	1.96812e-07	5.12187e-05	6	1975.77	1979	2551.24	2039.55	1802.68	2649.73	2673.28	3110.17	1774.36	2200.23	2934.86	3512.42	3177.49	6879.57
ENSMUSG00000079293	2792.08	Clec7a	1.1391	0.204975	5.55728	2.74006e-08	7.2805e-06	2.03113e-07	5.23516e-05	6	104.831	108.916	245.69	119.137	89.5426	270.759	704.935	929.555	135.911	98.5429	264.861	181.806	221.243	681.923
ENSMUSG00000038151	256.645	Prdm1	1.1843	0.215602	5.49301	3.95151e-08	1.01032e-05	2.8011e-07	6.84823e-05	10	12.8015	11.9304	31.0174	13.3362	10.4537	38.6477	41.0866	47.4557	13.5593	13.2512	37.4814	29.1099	31.7613	55.2288
ENSMUSG00000001467	631.704	Cyp51	-1.03287	0.188013	-5.49361	3.93798e-08	1.01032e-05	2.79267e-07	6.83148e-05	5	131.845	110.356	48.0419	120.421	99.5739	63.4767	30.4687	22.0177	84.0042	83.5038	33.8475	57.9046	46.8728	29.1485
ENSMUSG00000051043	97.1849	Gprc5c	2.10252	0.383085	5.48839	4.05608e-08	1.01785e-05	2.86607e-07	6.97678e-05	11	2.51998	1.54272	14.226	3.7539	3.59015	16.6275	14.1957	12.9327	4.13135	5.04809	14.951	14.9228	12.3969	26.336
ENSMUSG00000053318	94.0864	Slamf8	1.29632	0.237888	5.44929	5.05726e-08	1.24602e-05	3.4786e-07	8.24755e-05	1	5.14076	4.31962	9.32853	5.2357	3.37897	8.20141	21.1204	14.3222	6.67372	4.52225	12.0439	14.8177	7.5105	24.674
ENSMUSG00000024378	310.697	Stard4	-0.965907	0.179439	-5.38293	7.32844e-08	1.77335e-05	4.81782e-07	0.00010808	18	54.5324	52.5553	34.6322	43.9601	49.1006	33.0303	12.9261	14.1085	32.733	47.0103	26.9949	27.7438	28.3227	15.8527
ENSMUSG00000019773	226.292	Fbxo5	-1.41749	0.264123	-5.36678	8.01549e-08	1.90558e-05	5.21224e-07	0.000115104	10	30.3406	31.0601	42.095	28.1542	39.2805	30.7834	6.00141	7.37487	34.7457	27.7645	31.148	15.4482	14.84	7.92636
ENSMUSG00000027323	80.4372	Rad51	-1.64774	0.307265	-5.36258	8.20408e-08	1.91678e-05	5.31977e-07	0.000116981	2	11.7935	16.25	13.643	9.87868	13.7271	10.1113	1.26953	1.817	8.26271	11.9892	11.3171	4.72905	6.42465	2.04551
ENSMUSG00000036594	874.28	H2-Aa	1.7458	0.325907	5.35673	8.4741e-08	1.94631e-05	5.47321e-07	0.000119632	17	24.4942	28.5918	60.8687	29.0433	24.0751	106.955	289.337	191.533	15.9958	33.9694	120.439	93.1097	82.7965	197.136
ENSMUSG00000034957	637.062	Cebpa	0.703261	0.131613	5.3434	9.12169e-08	2.02636e-05	5.83882e-07	0.000125822	7	37.4973	37.8481	87.5716	37.2426	36.2183	94.26	94.2914	101.111	47.1398	38.9124	95.4166	64.21	59.8126	131.936
ENSMUSG00000038235	341.907	F11r	-1.0993	0.205699	-5.34423	9.0801e-08	2.02636e-05	5.81544e-07	0.000125432	1	46.6701	45.6645	31.2506	38.6257	50.4733	46.3998	32.0845	34.9505	42.9025	44.4863	48.487	19.1264	21.2647	16.2363
ENSMUSG00000041268	208.492	Dmxl2	1.14228	0.216143	5.28482	1.25829e-07	2.75018e-05	7.74477e-07	0.000158493	9	10.6847	8.43354	38.83	10.669	13.8326	29.6599	15.9268	18.3837	11.8644	12.5151	35.924	24.6962	25.6986	61.1097
ENSMUSG00000031349	209.552	Nsdhl	-1.03278	0.196097	-5.26665	1.38933e-07	2.98838e-05	8.44874e-07	0.000169743	X	40.1181	34.8655	17.7242	39.5147	31.361	16.8522	11.4258	8.12305	30.2966	28.8162	15.7816	20.2824	13.3922	10.3554
ENSMUSG00000029304	9828.74	Spp1	-1.81052	0.344027	-5.26272	1.41941e-07	3.00537e-05	8.60916e-07	0.000172249	5	2277.06	2218.64	375.357	1974.65	2638.76	232.448	102.139	156.155	2347.24	1404.32	194.675	422.041	491.621	161.723
ENSMUSG00000045273	178.98	Cenph	-1.4683	0.280022	-5.24351	1.5755e-07	3.28456e-05	9.43528e-07	0.000184835	13	24.091	31.78	29.0351	21.7331	24.9199	27.5253	2.53906	2.24453	25.1059	28.711	26.5796	13.3464	11.4015	5.49731
ENSMUSG00000074476	206.885	Spc24	-1.08947	0.207946	-5.23918	1.61291e-07	3.3116e-05	9.63177e-07	0.000187752	9	26.2078	30.2373	34.8654	26.2773	31.2554	33.0303	6.46306	8.12305	19.4915	26.9231	32.3939	14.6075	14.9305	11.8895
ENSMUSG00000060586	638.469	H2-Eb1	1.82759	0.349308	5.23203	1.67658e-07	3.34107e-05	9.96488e-07	0.000192631	17	13.3055	22.9351	39.8795	16.9913	16.4725	71.4534	214.551	132.106	12.9237	32.0764	100.296	58.9555	59.0886	156.993
ENSMUSG00000031004	2131.19	Mki67	-1.46192	0.279355	-5.2332	1.666e-07	3.34107e-05	9.90963e-07	0.000191827	7	269.739	298.979	367.894	228.593	331.139	389.286	9.69459	22.2315	300	319.081	398.071	96.5777	171.022	72.1043
ENSMUSG00000002297	575.031	Dbf4	-0.777003	0.14916	-5.20918	1.89679e-07	3.72513e-05	1.11056e-06	0.000209936	5	78.825	82.1756	77.077	68.2617	96.3006	67.8582	19.3892	27.3618	73.7288	79.8229	71.0174	47.3956	48.5016	40.7824
ENSMUSG00000027074	128.008	Slc43a3	-1.09124	0.209752	-5.20252	1.96606e-07	3.80602e-05	1.14611e-06	0.000215172	2	16.8335	21.7009	15.6253	18.5719	21.6465	14.1559	4.15482	5.9854	18.75	17.3528	15.7816	9.03774	9.68221	6.26438
ENSMUSG00000032691	164.796	Nlrp3	-1.48815	0.286856	-5.18778	2.12811e-07	4.06168e-05	1.22867e-06	0.000227064	11	20.3615	24.6835	26.9361	25.2894	27.3485	19.7733	31.392	29.8201	8.26271	4.31191	3.84158	9.87846	10.949	5.24162
ENSMUSG00000026434	4076.94	Nucks1	-0.763829	0.147545	-5.17691	2.25593e-07	4.24586e-05	1.29326e-06	0.000236111	1	507.323	521.954	574.404	452.938	607.897	530.395	164.923	195.701	654.131	531.101	565.751	301.503	292.367	332.268
ENSMUSG00000026833	1663.2	Olfm1	-0.707704	0.139064	-5.08904	3.59887e-07	6.68059e-05	1.9492e-06	0.000341106	2	277.198	237.373	128.267	256.549	242.335	149.535	67.7467	75.2451	306.779	247.462	156.155	164.151	152.11	72.9992
ENSMUSG00000048534	77.5706	Jaml	2.99542	0.589362	5.08248	3.72545e-07	6.7603e-05	2.0093e-06	0.000350292	9	1.51199	0.617088	15.9751	1.28423	0.527964	10.2237	15.2344	10.1538	1.27119	0.525843	11.9401	16.4991	12.3064	19.1767
ENSMUSG00000044485	35.0651	Klk1b11	-2.06961	0.407272	-5.08166	3.74159e-07	6.7603e-05	2.01694e-06	0.000351455	7	7.86234	9.05063	1.7491	7.21144	9.08097	1.79757	4.27024	4.70282	0.741525	1.47236	0.31148	1.99671	2.44318	0.127844
ENSMUSG00000075266	162.054	Cenpw	-1.1797	0.23331	-5.05637	4.27307e-07	7.61899e-05	2.26656e-06	0.00038884	10	22.4782	25.712	20.8726	21.4367	29.9883	16.8522	6.46306	5.34411	28.7076	24.5043	14.7434	12.7159	10.2251	7.54283
ENSMUSG00000030830	544.35	Itgal	1.0092	0.200392	5.0361	4.75103e-07	8.3612e-05	2.48783e-06	0.000421026	7	25.5022	28.0775	54.1055	28.3518	25.1311	59.9939	132.724	160.751	15.1483	22.4009	52.8477	52.545	58.7267	95.4998
ENSMUSG00000038390	402.242	Gpr162	1.22773	0.24524	5.00622	5.55101e-07	9.52173e-05	2.8523e-06	0.000472183	6	32.659	29.4145	31.134	30.4263	26.2926	36.9625	28.853	41.2565	27.8601	51.2171	58.2467	67.9932	77.1862	70.4423
ENSMUSG00000045328	1588.57	Cenpe	-1.52653	0.304795	-5.0084	5.48848e-07	9.52173e-05	2.82405e-06	0.000468298	3	230.83	211.97	291.75	201.822	241.491	228.291	22.8515	30.0339	293.432	198.032	229.664	90.3774	126.502	42.3165
ENSMUSG00000012443	289.006	Kif11	-1.72554	0.345846	-4.98933	6.05905e-07	0.000102633	3.08042e-06	0.000503082	19	41.1261	43.7104	60.9853	34.773	46.5664	44.4898	2.30824	3.95464	40.3601	39.4382	41.7383	15.3431	23.4364	6.00869
ENSMUSG00000071068	287.148	Treml2	-1.78183	0.357671	-4.98176	6.30078e-07	0.00010541	3.18814e-06	0.000517385	17	65.0155	53.2753	2.91517	60.8527	58.7096	4.94331	22.0437	15.1773	59.6398	48.5879	8.72143	17.8653	16.3783	0.511378
ENSMUSG00000036181	477.116	H1f2	0.704462	0.143041	4.92491	8.44007e-07	0.000139477	4.12174e-06	0.000639917	13	36.3885	31.5743	77.66	35.0693	34.1064	60.1062	31.0458	35.5918	41.4195	39.5434	78.8043	60.8471	54.5642	111.48
ENSMUSG00000004558	159.339	Ndrg2	-1.67001	0.339667	-4.9166	8.806e-07	0.000143771	4.27836e-06	0.00065944	14	30.3406	30.7516	8.39568	31.513	34.3176	23.9301	1.50035	3.42023	18.6441	27.449	12.8745	5.46468	8.68685	5.88085
ENSMUSG00000053007	811.517	Creb5	-1.24859	0.254992	-4.89658	9.75195e-07	0.000153661	4.67967e-06	0.000708203	6	97.0697	109.019	135.847	94.9342	111.823	86.7327	167.347	150.704	56.4618	31.0247	34.4704	58.325	55.0167	31.7054
ENSMUSG00000025747	91.5602	Tyms	-1.25815	0.256849	-4.89838	9.66294e-07	0.000153661	4.64212e-06	0.000703715	5	14.1119	16.0443	11.0776	11.6568	16.8948	8.53845	4.03941	2.77894	13.5593	13.2512	10.9018	5.99013	6.33416	4.6024
ENSMUSG00000026669	164.676	Mcm10	-1.367	0.279127	-4.89742	9.71038e-07	0.000153661	4.66214e-06	0.000706109	2	28.2238	20.8781	22.6217	21.1404	28.7212	23.1437	7.15553	5.02346	22.9873	22.6112	21.2844	12.6108	10.2251	4.98594
ENSMUSG00000022033	114.813	Pbk	-1.47535	0.302296	-4.88047	1.05831e-06	0.000162968	5.0284e-06	0.000749161	14	11.2895	18.7183	20.173	15.8059	22.7024	18.3127	0.461647	2.24453	12.2881	15.9856	20.7653	4.62396	8.59636	4.34671
ENSMUSG00000033105	157.288	Lss	-1.80613	0.369914	-4.88257	1.04712e-06	0.000162968	4.98163e-06	0.000743742	10	27.7198	32.0886	23.6712	30.6239	29.2492	9.88663	7.15553	6.30605	27.9661	10.5169	5.71046	16.289	10.3156	2.81258
ENSMUSG00000015749	509.431	Anp32e	-0.907553	0.186284	-4.87189	1.10537e-06	0.000168302	5.22436e-06	0.000771623	3	63.3019	87.9351	67.8651	65.0017	80.3561	66.5101	20.0817	24.1554	58.4745	64.9941	64.7878	44.1378	43.3437	27.103
ENSMUSG00000020914	3638.74	Top2a	-1.50262	0.309224	-4.85932	1.17792e-06	0.000177356	5.52452e-06	0.00080689	11	500.972	598.576	478.087	464.496	540.635	651.731	22.2745	42.646	434.11	587.577	696.572	190.633	278.703	91.6645
ENSMUSG00000022351	201.948	Sqle	-1.33182	0.275561	-4.83314	1.34399e-06	0.000200137	6.20342e-06	0.00088426	15	39.7149	36.3054	20.6394	36.8475	40.1252	14.4929	7.848	4.06152	34.1101	26.6076	6.85255	20.2824	13.6637	6.52007
ENSMUSG00000029836	2143.37	Cbx3	-0.558606	0.115784	-4.82455	1.4032e-06	0.00020446	6.44296e-06	0.000910677	6	268.227	274.399	287.202	244.003	295.871	260.872	139.879	152.2	266.101	263.973	258.217	175.08	207.941	171.184
ENSMUSG00000023940	181.345	Sgo1	-1.44077	0.298521	-4.82636	1.39054e-06	0.00020446	6.39184e-06	0.000905077	17	22.4782	25.5063	32.5333	24.5979	29.6716	27.0759	2.07741	2.35141	29.7669	25.1353	27.9293	12.2955	12.2159	4.85809
ENSMUSG00000027171	34.801	Prrg4	-2.11033	0.439985	-4.79637	1.61566e-06	0.000232912	7.29285e-06	0.00100988	2	6.35035	8.02215	2.44874	5.63085	7.2859	2.69635	1.50035	0.855058	7.94491	4.94292	1.66122	1.57635	1.26683	0.894911
ENSMUSG00000050022	231.586	Amz1	1.21759	0.255729	4.76126	1.92387e-06	0.000274425	8.5024e-06	0.00114431	5	11.2895	15.9414	22.5051	10.4714	15.8389	31.3451	25.506	25.3311	9.53389	22.1906	39.1426	22.174	32.7566	66.9905
ENSMUSG00000069793	1001.95	Slfn9	-1.0726	0.225547	-4.75553	1.97927e-06	0.000279387	8.71723e-06	0.00116741	11	171.56	94.8259	63.9004	135.832	111.928	58.8704	197.008	150.811	216.631	81.8211	57.2084	88.696	55.1072	20.583
ENSMUSG00000049037	2358.73	Clec4a1	1.6064	0.338115	4.75104	2.02376e-06	0.000282721	8.8892e-06	0.00118573	6	110.375	117.658	169.429	132.967	98.4124	294.577	472.381	382.104	70.1271	170.899	363.497	345.116	373.082	439.274
ENSMUSG00000021575	184.034	Ahrr	2.02109	0.426481	4.739	2.1478e-06	0.000296988	9.36636e-06	0.00123581	13	4.13277	3.90823	41.512	6.42114	2.11185	27.0759	21.582	25.3311	4.44915	3.78607	35.5087	28.7947	22.803	52.6719
ENSMUSG00000060591	1579.5	Ifitm2	0.941395	0.199191	4.72609	2.28879e-06	0.000313286	9.90469e-06	0.00129102	7	124.991	127.429	144.359	122.397	120.481	145.266	212.704	202.756	105.72	161.223	173.286	257.681	271.645	213.756
ENSMUSG00000112808	824.032	Gm4739	-0.931237	0.197318	-4.71947	2.3646e-06	0.00031989	1.01925e-05	0.00131999	10	113.702	127.429	84.8896	102.244	130.935	113.134	20.7741	33.8817	112.818	130.093	118.778	58.7453	73.1143	38.0977
ENSMUSG00000046591	35.1316	Ticrr	-1.9336	0.409854	-4.71779	2.38425e-06	0.00031989	1.02669e-05	0.00132742	7	5.14076	5.45095	6.76319	3.95147	4.64608	6.0668	0.346235	0.96194	4.66101	4.83775	6.85255	1.89162	1.62878	0.767067
ENSMUSG00000028358	55.9014	Zfp618	-1.83264	0.388822	-4.71332	2.43716e-06	0.000323784	1.04669e-05	0.00134727	4	8.06394	12.0332	1.63249	10.2738	17.4228	3.37044	1.50035	4.27529	7.62711	11.0427	2.28418	1.89162	2.35269	1.1506
ENSMUSG00000058258	61.8194	Idi1	-1.85408	0.394075	-4.70491	2.53982e-06	0.000334147	1.08535e-05	0.00138514	13	12.8015	14.2959	12.1271	10.5702	9.18657	3.70749	2.19282	1.817	6.77966	6.52045	2.59566	2.83743	7.32953	1.78982
ENSMUSG00000035064	103.393	Eef2k	1.11125	0.237375	4.68139	2.8493e-06	0.000371259	1.20078e-05	0.00150548	7	6.45115	6.17088	12.9433	7.31023	8.13064	12.4706	8.19424	11.2226	7.52118	10.0962	14.951	14.5024	17.8261	19.3045
ENSMUSG00000048142	96.0005	Nat8l	1.1855	0.25422	4.66327	3.11223e-06	0.000401655	1.29766e-05	0.00160325	5	4.23357	5.55379	13.643	5.43328	5.59641	17.4139	9.57918	12.8259	3.38983	3.89124	14.951	11.2446	12.0349	26.0803
ENSMUSG00000030147	242.715	Clec4b1	1.13956	0.24453	4.6602	3.15903e-06	0.000403849	1.3148e-05	0.00162026	6	8.26554	7.61075	27.1694	7.70537	6.01878	27.8623	75.3639	60.6022	10.3813	12.4099	27.3064	23.4351	13.3922	53.6947
ENSMUSG00000009575	604.022	Cbx5	-0.712253	0.153988	-4.62537	3.7393e-06	0.00046134	1.52491e-05	0.00182179	15	73.2811	88.4493	75.7943	61.8406	83.6294	80.1042	28.3913	30.5683	72.4576	103.591	81.0885	43.7174	50.3113	48.1974
ENSMUSG00000072844	230.524	G530011O06Rik	-1.1039	0.23852	-4.62813	3.68989e-06	0.00046134	1.50718e-05	0.00180526	X	48.2829	30.2373	6.18015	40.1075	31.0443	4.60627	51.012	23.1934	45.233	21.0337	5.91811	23.2249	11.7634	3.4518
ENSMUSG00000027848	137.269	Olfml3	-1.78695	0.386251	-4.62639	3.72093e-06	0.00046134	1.51832e-05	0.00181566	3	16.6319	12.6503	12.8267	20.7452	14.5718	45.6133	8.7713	7.26799	11.8644	11.4634	33.2245	5.46468	1.71927	6.77576
ENSMUSG00000022665	34.3651	Ccdc80	-2.43543	0.526572	-4.62506	3.74492e-06	0.00046134	1.52693e-05	0.00182366	16	3.62877	3.08544	5.01409	3.85269	1.16152	9.99898	5.19353	2.9927	4.13135	1.9982	8.82526	0.94581	0.361952	1.02276
ENSMUSG00000022021	227.959	Diaph3	-1.10348	0.239237	-4.61249	3.97874e-06	0.000485729	1.61043e-05	0.00190034	14	33.8686	31.163	31.2506	29.3397	38.4357	33.8168	3.80859	8.22993	34.4279	28.1852	32.3939	16.394	16.5593	11.2503
ENSMUSG00000017550	174.157	Atad5	-1.07401	0.234115	-4.58755	4.48488e-06	0.000542631	1.78923e-05	0.00205849	11	18.7487	29.106	29.5015	17.1889	25.8702	23.1437	7.73259	8.76434	26.3771	22.7164	21.6997	13.1363	11.9444	10.4832
ENSMUSG00000057706	13.2904	Mex3b	-3.62554	0.792061	-4.57735	4.70896e-06	0.0005647	1.8676e-05	0.00212533	7	2.11678	3.18829	2.44874	2.76603	2.21745	1.57287	2.65447	2.24453	0	0	0.207653	0.10509	0.361952	0.127844
ENSMUSG00000068101	78.6897	Cenpm	-1.51762	0.332422	-4.56535	4.9867e-06	0.000592762	1.96411e-05	0.0022057	15	10.6847	14.3987	9.67835	8.29809	13.4103	14.0435	1.03871	1.1757	10.911	9.36	15.7816	3.57306	5.2483	3.06827
ENSMUSG00000037313	385.265	Tacc3	-1.06455	0.233483	-4.55942	5.12945e-06	0.000599217	2.01346e-05	0.00224597	5	55.238	52.5553	50.0243	47.714	66.9458	55.3876	8.54047	12.2915	50.4237	58.7892	54.7166	24.6962	36.7381	15.2135
ENSMUSG00000094248	4400.2	H2ac23	-1.0801	0.236804	-4.56116	5.08719e-06	0.000599217	1.99887e-05	0.00223412	13	513.068	677.254	527.878	469.83	599.978	826.095	75.8256	91.5981	457.415	818.316	883.149	254.528	320.508	219.893
ENSMUSG00000027454	71.6186	Gins1	-1.45613	0.319587	-4.55628	5.20677e-06	0.000603051	2.04012e-05	0.00226751	2	12.4991	12.4446	6.9964	9.18718	15.6277	10.2237	2.53906	2.88582	11.9703	7.46696	6.22959	4.30869	4.07196	2.94042
ENSMUSG00000021707	130.805	Dhfr	-1.13605	0.249605	-4.55139	5.32914e-06	0.000611553	2.08222e-05	0.0023012	13	16.8335	18.7183	19.2401	15.1144	21.5409	12.583	7.73259	7.48175	22.1398	21.0337	12.4592	8.51229	8.32489	7.79851
ENSMUSG00000001228	110.481	Uhrf1	-1.28244	0.281868	-4.54977	5.37043e-06	0.000611553	2.0964e-05	0.00231247	17	13.8095	21.2895	10.961	14.5217	22.1745	12.4706	4.03941	4.48905	11.0169	20.1924	14.1204	3.99342	11.13	4.21887
ENSMUSG00000027326	479.021	Knl1	-1.5571	0.342769	-4.5427	5.55379e-06	0.000627162	2.15921e-05	0.00236184	2	64.7131	61.4003	95.7341	56.8024	72.331	74.0374	2.65447	6.41293	86.7584	62.8908	78.2852	28.3743	33.933	12.4009
ENSMUSG00000035493	6024.9	Tgfbi	-0.690275	0.152653	-4.52185	6.13007e-06	0.000686518	2.35503e-05	0.00251061	13	910.721	786.479	620.697	873.473	948.223	591.176	200.009	241.661	1005.72	900.979	661.375	626.021	531.436	296.471
ENSMUSG00000054717	958.952	Hmgb2	-1.12699	0.249662	-4.51407	6.35955e-06	0.000706379	2.43238e-05	0.00256732	8	125.999	135.142	131.766	116.766	148.147	149.985	33.4694	40.5084	131.462	142.293	125.734	52.1246	96.7316	35.5408
ENSMUSG00000027009	1810.77	Itga4	0.592526	0.131318	4.51213	6.41804e-06	0.00070708	2.45204e-05	0.00258155	2	158.96	117.35	193.101	139.981	117.947	163.354	337.002	325.136	174.788	125.361	187.303	240.551	204.322	237.279
ENSMUSG00000086109	18.2769	Gm13391	2.373	0.526355	4.50836	6.5332e-06	0.000708564	2.49069e-05	0.00260933	2	0.907194	1.02848	1.04946	0.691508	0.739149	0.449392	0.807883	2.77894	0.635593	1.47236	1.66122	3.88833	4.43391	7.15929
ENSMUSG00000002108	88.3508	Nr1h3	1.37305	0.304563	4.50826	6.53609e-06	0.000708564	2.49166e-05	0.00261002	2	4.43517	3.39398	6.06355	4.74177	4.22371	8.98785	19.7354	18.7044	4.44915	6.31011	11.4209	7.14612	7.96294	24.674
ENSMUSG00000026605	1363.47	Cenpf	-1.46237	0.324598	-4.50519	6.63141e-06	0.000713192	2.52358e-05	0.00263275	1	177.104	186.361	276.241	162.208	205.906	223.573	8.54047	13.3603	233.051	166.061	216.686	87.8552	103.337	37.2027
ENSMUSG00000043832	611.186	Clec4a3	1.06652	0.238045	4.48035	7.45225e-06	0.000795161	2.79632e-05	0.00286963	6	39.8157	34.7626	62.5012	41.2929	32.8393	82.2388	108.603	89.2466	31.144	40.3847	87.0066	78.5022	87.5019	104.705
ENSMUSG00000038068	329.032	Rnf144b	1.02867	0.230369	4.46531	7.99535e-06	0.000846446	2.97477e-05	0.00302048	13	26.5102	21.8038	21.5722	20.9428	19.7458	30.4463	76.4026	57.9302	22.2457	24.6094	29.1753	58.43	41.0815	41.1659
ENSMUSG00000051278	77.167	Zgrf1	-1.11796	0.250507	-4.46277	8.09058e-06	0.000849887	3.00591e-05	0.00304647	3	10.9871	12.1361	14.226	9.48354	10.0313	8.4261	3.00071	3.74088	9.63982	9.6755	9.86352	4.83414	7.14855	4.85809
ENSMUSG00000025225	385.527	Nfkb2	0.745157	0.167698	4.44343	8.85344e-06	0.000922869	3.2538e-05	0.00325006	19	28.3246	27.9747	48.625	30.7227	29.2492	45.9504	43.6257	43.8217	28.6017	34.4953	54.8204	45.6091	55.8311	66.7348
ENSMUSG00000030409	73.6993	Dmpk	2.36749	0.534026	4.43329	9.28062e-06	0.000960012	3.39148e-05	0.00336061	7	1.81439	1.33702	2.09892	1.58059	1.4783	4.38157	21.9282	28.6444	0.211864	2.62921	3.94541	3.99342	5.70074	29.1485
ENSMUSG00000048922	356.765	Cdca2	-1.6542	0.373736	-4.42612	9.59448e-06	0.00098496	3.49215e-05	0.00344033	14	50.8028	54.4066	67.1654	42.9723	52.4796	51.2307	2.53906	5.34411	61.6525	46.4845	57.7276	26.3776	22.441	6.64791
ENSMUSG00000025491	54.8708	Ifitm1	1.77455	0.402715	4.40646	1.05073e-05	0.0010642	3.78277e-05	0.00366539	7	3.83037	2.67405	4.66427	3.16118	3.27337	4.60627	8.07883	5.45099	1.37712	3.6809	5.71046	11.7701	13.4827	10.9946
ENSMUSG00000031016	76.7777	Wee1	-1.12096	0.254408	-4.40613	1.05234e-05	0.0010642	3.78785e-05	0.00366926	7	10.7855	11.7247	11.6607	8.89082	10.7705	10.8978	1.15412	2.67206	8.68643	12.6202	12.0439	3.88833	6.15318	5.62516
ENSMUSG00000029401	581.217	Rilpl2	0.739143	0.167887	4.40263	1.06945e-05	0.00107349	3.84198e-05	0.00371034	5	46.0653	44.1218	57.4871	50.6776	48.7838	54.2641	96.3689	94.5908	54.8728	41.9622	44.4378	91.113	82.6155	67.6297
ENSMUSG00000024056	344.269	Ndc80	-1.49012	0.338787	-4.39839	1.09055e-05	0.00108662	3.90857e-05	0.00376054	17	44.2509	48.2357	65.6495	42.9723	51.7404	50.8937	2.65447	7.16111	56.7796	46.3793	55.7549	19.6518	27.5988	9.2048
ENSMUSG00000051235	184.048	Gen1	-1.25201	0.285142	-4.39082	1.12923e-05	0.00111694	4.03023e-05	0.00385127	12	24.091	22.6266	37.1975	20.3501	26.0814	23.8178	4.61647	5.87852	32.3093	25.6611	25.2298	14.2922	12.9398	7.28714
ENSMUSG00000079108	472.75	Srp54c	1.77534	0.405485	4.37831	1.19603e-05	0.00117445	4.23921e-05	0.00400431	12	11.4911	15.7357	31.134	65.4957	65.2563	44.6022	55.8593	17.1012	110.911	49.955	45.7875	84.9127	51.1257	68.269
ENSMUSG00000021714	130.413	Cenpk	-1.07043	0.244683	-4.37474	1.21577e-05	0.00118524	4.30069e-05	0.00404866	13	16.0271	18.8212	17.1412	16.201	23.1248	19.7733	5.19353	4.38217	21.7161	15.7753	17.0276	7.04103	9.95368	7.28714
ENSMUSG00000064215	339.748	Ifi27	1.0627	0.244597	4.34468	1.39481e-05	0.0013492	4.85314e-05	0.00443414	12	12.4991	12.3418	76.6106	12.8423	16.4725	70.4422	15.1189	21.6971	11.4407	19.1407	81.6077	34.5746	26.0605	110.713
ENSMUSG00000026779	71.6712	Mastl	-1.47315	0.339181	-4.34326	1.40386e-05	0.0013492	4.88082e-05	0.00445286	2	8.36634	10.799	11.1942	8.59445	15.8389	8.31376	1.26953	2.24453	11.8644	10.3065	9.86352	3.1527	5.97221	2.04551
ENSMUSG00000028560	930.899	Usp1	-0.610918	0.140875	-4.3366	1.44703e-05	0.00136172	5.01261e-05	0.00454124	4	109.468	135.554	101.215	110.74	123.86	115.381	62.3224	69.5803	118.538	136.824	110.783	63.7896	81.3487	76.9624
ENSMUSG00000027641	144.2	Rbl1	-1.00597	0.231834	-4.33918	1.43018e-05	0.00136172	4.96121e-05	0.00450691	2	16.4303	17.8956	26.9361	17.1889	18.6899	20.5597	11.1949	9.83316	14.6186	20.4027	16.7161	9.4581	10.2251	9.71618
ENSMUSG00000037474	82.5799	Dtl	-1.13832	0.262468	-4.33697	1.44459e-05	0.00136172	5.00518e-05	0.00453628	1	7.86234	13.7816	12.5935	7.40901	13.6215	10.336	2.53906	4.27529	13.0297	13.5667	12.3554	4.72905	5.51977	4.73025
ENSMUSG00000021886	1607.91	Gpr65	0.642305	0.148572	4.3232	1.53785e-05	0.0014372	5.28835e-05	0.0047222	12	116.826	89.4778	163.133	109.159	99.4683	152.793	377.627	393.54	102.86	95.1775	153.144	184.958	165.955	198.798
ENSMUSG00000041920	556.847	Slc16a6	0.723197	0.16787	4.30808	1.64675e-05	0.00152843	5.61642e-05	0.00493084	11	37.9005	42.8876	84.8896	37.3414	44.0322	64.2631	55.5131	61.0297	42.6906	46.2741	75.5857	80.2888	73.0238	100.23
ENSMUSG00000030254	162.966	Rad18	-0.982144	0.228698	-4.29451	1.75081e-05	0.00160306	5.9275e-05	0.00512231	6	19.0511	22.6266	25.7701	17.4853	26.9261	21.7955	6.92471	7.90928	25.1059	22.0854	19.8309	8.4072	14.0256	11.2503
ENSMUSG00000020492	72.9529	Ska2	-1.4669	0.341496	-4.29551	1.74294e-05	0.00160306	5.90404e-05	0.00510808	11	10.7855	10.6962	12.7101	8.39688	11.2984	9.88663	0.461647	0.748175	11.8644	11.5685	11.2133	4.51887	6.06269	1.78982
ENSMUSG00000001517	222.989	Foxm1	-1.48433	0.346383	-4.28523	1.82553e-05	0.00166026	6.1495e-05	0.00525531	6	29.7358	38.9794	32.7665	27.2652	38.9637	34.0415	2.53906	2.56517	30.0847	32.1816	36.3393	18.3908	13.3922	4.73025
ENSMUSG00000032018	364.875	Sc5d	-0.909278	0.212355	-4.28188	1.85325e-05	0.00167422	6.23157e-05	0.00530374	9	61.79	54.4066	43.4943	54.0364	60.8214	38.5354	16.5039	17.9562	64.6186	36.0728	24.8145	33.3135	28.4132	22.1171
ENSMUSG00002076809	11.774	Gm54754	6.79448	1.58787	4.27898	1.87748e-05	0.00167964	6.30319e-05	0.00534567	15	0	0	0	0	1.4783	0.449392	0.461647	6.6267	0	0	1.76505	0.94581	2.17171	3.70749
ENSMUSG00000028356	23.562	Ambp	-2.57221	0.601235	-4.27821	1.88404e-05	0.00167964	6.32256e-05	0.00535696	4	7.15675	6.27373	0.34982	4.34662	6.33556	0.224696	0.230824	0.106882	2.54237	5.57393	0.31148	1.36617	0.995368	0
ENSMUSG00000040152	344.831	Thbs1	1.61379	0.377958	4.26977	1.95671e-05	0.0017265	6.53664e-05	0.00548034	2	21.2686	17.8956	29.8513	22.6222	15.0998	27.3006	67.8621	80.803	11.1229	7.6773	18.7926	76.6106	86.597	32.3447
ENSMUSG00000016496	250.411	Cd274	0.839725	0.196696	4.26916	1.96208e-05	0.0017265	6.55241e-05	0.00548932	19	22.1758	8.43354	22.0387	19.9549	12.3543	16.7399	73.8636	39.1189	26.0593	14.1977	27.7217	37.7273	17.1022	36.18
ENSMUSG00000041220	135.941	Elovl6	-1.62272	0.380698	-4.26248	2.02173e-05	0.00176752	6.72738e-05	0.0055881	3	29.8366	22.0095	22.6217	24.104	25.1311	9.21254	4.38565	4.06152	24.3644	9.6755	4.36071	17.7602	5.79123	4.73025
ENSMUSG00000056394	956.061	Lig1	-1.03362	0.24284	-4.25638	2.07761e-05	0.00179323	6.8907e-05	0.0056788	7	133.861	169.699	83.0239	106.986	128.506	130.661	35.316	52.4792	108.474	184.255	137.778	45.7142	70.7616	69.4196
ENSMUSG00000027203	89.9999	Dut	-1.06924	0.251163	-4.25714	2.07057e-05	0.00179323	6.87015e-05	0.00566747	2	11.6927	16.0443	11.0776	11.1629	17.5284	10.5607	5.886	5.45099	10.2754	10.2013	9.03291	4.93923	7.87245	5.36947
ENSMUSG00000047798	409.313	Cd300lf	-0.742055	0.174543	-4.25141	2.12431e-05	0.00182194	7.02681e-05	0.00575331	11	72.8779	60.5775	15.7419	65.3969	61.1382	17.3016	51.2428	48.8452	66.1016	54.3721	13.186	38.4629	43.7057	7.79851
ENSMUSG00000018986	115.527	Slfn3	-1.13278	0.266598	-4.24902	2.1471e-05	0.0018299	7.09309e-05	0.00578924	11	20.0591	15.1187	3.73141	16.695	12.4599	3.70749	22.0437	17.5287	25.5296	13.2512	5.91811	7.98684	7.69148	1.53413
ENSMUSG00000089929	389.159	Bcl2a1b	-0.896599	0.211092	-4.24743	2.16237e-05	0.00183139	7.13745e-05	0.00581316	9	49.3916	88.7578	37.1975	63.4212	62.4053	35.0526	43.6257	51.8379	23.0932	23.7681	17.2352	34.3644	40.9006	17.259
ENSMUSG00000044340	110.392	Phlpp1	0.958781	0.225881	4.24463	2.1895e-05	0.00183148	7.21618e-05	0.00585537	1	8.06394	6.89082	7.81265	7.80416	8.23623	10.6731	25.8522	24.5829	7.52118	6.73079	7.47551	14.0821	15.8354	13.2958
ENSMUSG00000006678	263.642	Pola1	-0.741222	0.174592	-4.24545	2.18159e-05	0.00183148	7.19324e-05	0.00584311	X	34.675	42.5791	27.5192	30.6239	37.591	30.4463	10.6179	13.8947	37.5	40.7002	34.7819	18.1806	22.0791	20.9665
ENSMUSG00000057406	530.167	Nsd2	-0.906706	0.214501	-4.22705	2.36777e-05	0.00196844	7.73069e-05	0.00619092	5	78.9258	90.1977	56.0878	63.9151	83.4182	49.5455	28.0451	38.2638	75.1059	69.4112	59.1811	33.4186	38.005	43.9785
ENSMUSG00000118087	114.332	4833438C02Rik	1.00641	0.239961	4.19406	2.74e-05	0.00226401	8.79059e-05	0.00685525	19	9.17273	10.3877	8.16247	9.18718	8.6586	13.1447	9.92542	14.0016	10.0636	11.3582	13.9128	15.8686	20.5408	18.7931
ENSMUSG00000032554	1749.39	Trf	1.01967	0.243732	4.18356	2.86985e-05	0.00235693	9.15617e-05	0.00707638	9	97.9769	120.229	204.295	108.666	101.791	219.191	310.804	299.056	70.4449	118.735	199.97	253.792	254.271	273.715
ENSMUSG00000040016	19.0968	Ptger3	2.61317	0.625326	4.17888	2.92943e-05	0.00239137	9.32323e-05	0.00717612	3	0.302398	0.617088	2.33213	0.790295	0.844742	2.35931	1.38494	2.67206	0.741525	0.420674	2.59566	4.72905	4.61489	4.6024
ENSMUSG00000032555	352.478	Topbp1	-0.844348	0.202203	-4.17575	2.97003e-05	0.00240999	9.43683e-05	0.00724348	9	42.0333	49.0585	60.9853	39.9099	51.2125	36.4008	19.7354	29.072	47.8813	40.3847	38.312	27.6387	29.2276	26.0803
ENSMUSG00000005410	234.005	Mcm5	-1.00783	0.241587	-4.17168	3.02363e-05	0.00243888	9.58655e-05	0.00733169	8	31.2478	41.962	25.187	24.4003	36.2183	26.5141	8.88671	11.757	20.9746	48.693	32.2901	11.4548	19.2739	17.7704
ENSMUSG00000069910	184.139	Spdl1	-1.1264	0.270211	-4.16859	3.06492e-05	0.00245756	9.70167e-05	0.00739908	11	28.7278	29.4145	21.5722	28.5494	28.4044	15.504	6.23224	5.13035	34.8517	28.2903	16.0931	11.5599	20.9932	5.88085
ENSMUSG00000019843	519.679	Fyn	-0.563735	0.135309	-4.16628	3.09606e-05	0.00246792	9.78836e-05	0.00744958	10	71.4667	74.8734	56.5542	65.0017	77.2939	45.7257	47.8959	49.7002	64.5127	58.2634	41.5306	49.077	51.3067	35.1572
ENSMUSG00000029810	2397.83	Tmem176b	1.5946	0.384242	4.14997	3.32514e-05	0.0026197	0.00010423	0.00781294	6	64.8139	85.4667	259.566	79.4246	64.0948	461.076	540.243	413.314	59.8517	114.003	529.515	262.41	277.708	390.181
ENSMUSG00000038963	987.761	Slco4a1	-0.773032	0.186256	-4.15037	3.31932e-05	0.0026197	0.000104069	0.00780389	2	148.377	205.696	78.1265	179.002	171.905	75.0485	6.69388	8.55058	169.28	136.193	71.225	114.863	109.852	35.1572
ENSMUSG00000071715	1076.6	Ncf4	0.734062	0.177145	4.14384	3.41544e-05	0.00267529	0.000106717	0.00795237	15	87.2922	78.473	111.359	88.2166	87.5364	124.706	141.379	137.451	75.6355	104.853	141.931	152.065	130.574	165.814
ENSMUSG00000023367	950.187	Tmem176a	1.72755	0.417106	4.14175	3.44671e-05	0.00268427	0.000107576	0.00800017	6	24.1918	32.2943	88.6211	30.7227	22.0689	167.736	218.244	185.548	18.3263	44.2759	218.659	96.7879	119.173	158.016
ENSMUSG00000028614	140.724	Ndc1	-0.901527	0.218091	-4.13371	3.56954e-05	0.00276404	0.000110943	0.00818558	4	18.1439	24.1693	18.074	16.1023	24.0751	17.6386	3.46235	3.20647	16.2076	20.4027	22.1151	9.35301	11.492	10.8668
ENSMUSG00000042082	125.444	Arsb	-1.09831	0.265809	-4.13196	3.59688e-05	0.00276939	0.000111691	0.00822636	13	17.4383	22.4209	16.3249	19.5598	18.9011	10.5607	6.23224	10.2607	19.3856	13.6719	9.65587	8.93265	12.5778	5.24162
ENSMUSG00000007041	1809.89	Clic1	1.71049	0.414658	4.12506	3.70632e-05	0.00280583	0.000114676	0.00838778	17	113.097	96.8828	89.6705	119.73	310.865	276.152	93.2527	83.9025	126.589	379.238	102.269	305.707	244.318	408.463
ENSMUSG00000079685	159.517	Ulbp1	-0.854589	0.207137	-4.12572	3.69583e-05	0.00280583	0.000114391	0.00837243	10	17.5391	23.3465	31.0174	17.4853	20.9074	24.2672	4.61647	7.37487	18.4322	19.4562	21.8036	10.7192	15.4734	12.0174
ENSMUSG00000027496	176.51	Aurka	-1.02921	0.249356	-4.1275	3.66733e-05	0.00280583	0.000113614	0.00833059	2	22.4782	24.8892	24.4874	25.3882	30.8331	24.4919	1.962	3.20647	23.411	25.1353	29.3829	12.821	14.84	7.15929
ENSMUSG00000028459	3855.87	Cd72	-0.537893	0.130817	-4.11178	3.92617e-05	0.00295575	0.000120643	0.00870375	4	559.638	414.272	307.958	542.932	431.769	301.879	665.58	453.608	615.148	351.053	308.053	354.363	283.499	218.87
ENSMUSG00000027242	105.351	Wdr76	-0.931148	0.226833	-4.105	4.04318e-05	0.00302702	0.000123802	0.00886759	2	13.7087	15.7357	14.4592	12.5459	15.3109	14.0435	3.46235	5.66476	13.6652	14.7236	14.8472	5.77995	10.1347	6.9036
ENSMUSG00000050777	407.75	Tmem37	0.938023	0.228809	4.09959	4.13887e-05	0.00308164	0.000126377	0.00899944	1	23.7886	23.038	52.3564	22.227	21.1185	66.3977	57.5905	50.6622	23.1991	28.3955	74.236	52.7552	44.9725	76.5789
ENSMUSG00000032501	442.855	Trib1	0.877365	0.214478	4.09071	4.3006e-05	0.00313319	0.000130714	0.009218	15	31.7518	33.5285	34.2824	37.1439	32.6281	48.8714	81.2499	65.305	27.2246	38.5968	51.3941	50.233	55.6501	77.9851
ENSMUSG00000071042	459.071	Rasgrp3	-0.774132	0.189156	-4.09256	4.26632e-05	0.00313319	0.000129796	0.00917211	17	65.8219	94.0031	28.3354	79.227	68.6353	33.0303	18.9275	25.5448	79.8728	73.0921	25.3337	42.1411	47.4157	17.0033
ENSMUSG00000034311	139.652	Kif4	-1.18156	0.288762	-4.09182	4.27993e-05	0.00313319	0.000130161	0.00919036	X	20.2607	19.644	16.7914	18.7695	20.5906	21.6832	1.03871	1.1757	21.7161	22.1906	25.3337	8.51229	11.8539	4.47456
ENSMUSG00000026039	295.622	Sgo2a	-1.51897	0.371285	-4.09112	4.29293e-05	0.00313319	0.000130509	0.00920776	1	38.9085	42.6819	63.9004	32.4021	39.2805	46.7368	1.84659	5.66476	50.1059	33.8643	50.252	17.8653	23.0744	8.30989
ENSMUSG00000026463	85.1419	Atp2b4	-1.45709	0.356446	-4.08782	4.35442e-05	0.00315544	0.000132153	0.00928959	1	11.6927	15.4272	6.64658	9.38475	14.5718	12.6953	2.8853	3.42023	18.6441	12.6202	10.175	2.62725	5.42928	3.83533
ENSMUSG00000025001	151.638	Hells	-1.07289	0.263533	-4.07117	4.6777e-05	0.00337167	0.000140751	0.00972512	19	18.0431	31.9857	16.2083	19.461	27.5597	14.4929	6.57847	8.87122	24.7881	20.5079	12.6668	7.46139	12.9398	9.71618
ENSMUSG00000032221	74.3886	Mns1	-1.57193	0.386777	-4.06419	4.82002e-05	0.00345588	0.000144514	0.00991108	9	9.67673	8.33069	12.8267	5.92721	12.7767	13.1447	0.461647	2.13764	12.1822	12.5151	14.0166	3.25779	4.79586	2.17336
ENSMUSG00000025804	154.651	Ccr1	-1.66887	0.410943	-4.06108	4.88457e-05	0.00348372	0.000146217	0.00999429	9	21.4702	24.8892	53.5225	20.1525	22.9136	16.7399	3.69318	2.9927	20.339	7.88764	13.6013	11.8752	12.7588	5.753
ENSMUSG00000027358	41.6565	Bmp2	2.28786	0.564319	4.0542	5.03069e-05	0.00353217	0.00015006	0.0101802	2	0.100799	0.925632	1.63249	0.889082	0.316778	1.01113	22.1591	19.8801	0.635593	0.525843	0.415306	3.99342	4.79586	2.94042
ENSMUSG00000020044	65.8134	Timp3	1.42741	0.35208	4.05422	5.03016e-05	0.00353217	0.000150046	0.0101795	10	3.52797	1.95411	5.71373	3.95147	3.69575	12.2459	12.8107	6.41293	4.13135	2.62921	10.175	11.5599	2.9861	17.5147
ENSMUSG00000041147	87.2033	Brca2	-1.05791	0.260882	-4.05513	5.0106e-05	0.00353217	0.000149533	0.0101548	5	9.77753	12.2389	11.0776	11.3605	13.5159	14.9423	1.962	2.56517	8.8983	13.7771	17.5467	3.88833	6.15318	5.753
ENSMUSG00000022303	25.489	Dcstamp	2.06325	0.509431	4.05011	5.11945e-05	0.00357596	0.000152389	0.0102914	15	0.302398	0.51424	3.03177	0.493934	0.844742	3.59514	4.61647	3.42023	0.529661	1.05169	4.56837	1.26108	2.2622	12.0174
ENSMUSG00000026748	1183.86	Plxdc2	0.74279	0.183681	4.04391	5.25673e-05	0.00363439	0.00015598	0.010461	2	82.1514	47.2072	157.069	72.8059	62.1941	145.154	229.092	249.57	92.2669	57.2117	140.373	137.142	94.379	213.884
ENSMUSG00000066441	322.951	Rdh11	-0.698297	0.17265	-4.04457	5.24184e-05	0.00363439	0.000155591	0.0104428	12	46.5693	47.0015	44.4271	44.1577	47.1999	31.9068	17.0809	21.2696	44.5974	35.6521	28.8638	27.2183	30.9469	25.5689
ENSMUSG00000026683	196.085	Nuf2	-1.17736	0.292036	-4.03156	5.54084e-05	0.00381136	0.000163378	0.0108551	1	24.595	32.1914	30.2011	23.8076	33.2617	28.3117	2.07741	2.13764	24.894	27.8697	33.536	15.3431	16.0164	6.52007
ENSMUSG00000045551	31.6962	Fpr1	1.91633	0.476362	4.02284	5.75011e-05	0.00391557	0.000168798	0.0111392	17	1.61279	1.13133	2.33213	2.17331	1.79508	1.79757	5.53977	7.69552	1.16525	1.05169	3.01097	4.83414	8.59636	4.73025
ENSMUSG00000037434	263	Slc30a1	0.77684	0.193062	4.02378	5.72717e-05	0.00391557	0.000168205	0.0111083	1	17.8415	16.1471	27.869	17.4853	14.255	27.1882	60.0141	48.097	21.2924	18.4045	24.9184	33.3135	32.0327	35.2851
ENSMUSG00000030148	1734.32	Clec4a2	0.880866	0.219243	4.01776	5.87537e-05	0.00398086	0.000172031	0.0113068	6	105.234	93.0775	302.361	100.565	90.9153	222.786	252.406	218.574	121.08	95.8085	248.457	270.502	203.598	302.608
ENSMUSG00000020841	953.833	Cpd	-0.606456	0.151208	-4.01073	6.05306e-05	0.00408085	0.000176604	0.011548	11	122.975	128.457	115.907	123.286	136.531	111.449	55.6285	62.0986	149.364	104.538	107.045	78.6073	84.9682	73.2549
ENSMUSG00000021670	316.71	Hmgcr	-0.600518	0.150353	-3.99406	6.49518e-05	0.00435724	0.000187912	0.0121341	13	46.0653	56.3607	32.4166	47.3189	51.846	31.0081	21.9282	21.5902	32.839	32.1816	21.0768	29.8456	34.7474	22.2449
ENSMUSG00000050410	109.219	Tcf19	-1.27746	0.32028	-3.98859	6.64676e-05	0.00443696	0.000191768	0.0123307	17	16.1279	20.8781	10.1448	14.0277	15.7333	15.6164	3.46235	3.52711	10.911	19.8768	17.4429	7.56648	7.23904	4.09102
ENSMUSG00000026473	1495.3	Glul	0.720444	0.181454	3.9704	7.17508e-05	0.00475074	0.000205126	0.0129988	1	96.2633	100.585	267.029	102.146	92.9216	240.65	126.722	136.061	84.5338	104.853	248.561	179.809	193.373	305.548
ENSMUSG00000015217	79.0018	Hmgb3	-1.34145	0.337895	-3.97001	7.18693e-05	0.00475074	0.000205425	0.0130135	X	8.36634	15.6329	11.6607	9.97747	16.4725	7.75202	2.07741	2.03076	13.2415	10.0962	9.65587	6.09522	5.2483	2.68473
ENSMUSG00000074813	53.3249	Morrbid	-1.15849	0.291948	-3.96815	7.24334e-05	0.00476478	0.000206844	0.0130833	2	7.15675	9.05063	6.76319	8.29809	8.13064	6.96558	2.42365	3.74088	6.56779	6.31011	5.81429	3.1527	4.5244	2.42905
ENSMUSG00000020330	641.648	Hmmr	-1.67873	0.424114	-3.9582	7.55173e-05	0.00494365	0.000214579	0.01346	11	87.5946	88.4493	151.472	78.0416	102.953	93.4736	2.8853	7.26799	119.809	71.8301	77.4546	40.6698	54.2023	12.0174
ENSMUSG00000083287	22.0379	Idi1-ps1	-2.5938	0.656642	-3.9501	7.81179e-05	0.00508931	0.000221072	0.0137715	2	4.43517	4.73101	0.583033	4.44541	4.54049	2.92105	1.61577	1.49635	3.60169	1.57753	2.07653	0.42036	0.633416	0.383533
ENSMUSG00000032193	1673.42	Ldlr	-0.756603	0.192602	-3.92833	8.55389e-05	0.00554611	0.000239464	0.0146308	9	267.219	235.625	189.836	252.104	238.956	202.676	107.333	84.2232	214.407	207.708	126.149	197.99	145.414	77.9851
ENSMUSG00000015852	4345.18	Fcrls	-1.20254	0.306288	-3.92617	8.63078e-05	0.00556932	0.000241359	0.0147174	3	645.821	779.897	383.752	683.506	671.464	759.361	108.949	119.067	374.364	646.155	685.151	282.167	344.307	151.24
ENSMUSG00000025854	814.819	Fam20c	0.858656	0.218802	3.92435	8.69654e-05	0.00558516	0.000242977	0.0147912	5	69.7531	81.0442	53.8723	69.3484	73.2813	70.4422	89.0979	117.891	54.1313	93.7051	90.3291	101.517	126.774	139.095
ENSMUSG00000064210	512.585	Ano6	0.527985	0.134774	3.91756	8.94502e-05	0.00571764	0.00024908	0.0150671	15	41.4285	48.2357	52.0066	50.5789	51.4237	61.1173	55.9747	60.0678	49.0466	45.8535	59.4926	56.5384	66.1467	78.6244
ENSMUSG00000088185	18.4462	Scarna2	2.4595	0.628192	3.9152	9.03297e-05	0.00574675	0.000251236	0.0151637	3	0.705595	0.51424	0.34982	0.592721	0.527964	2.02227	6.8093	3.52711	0.317796	0.73618	1.5574	2.73234	1.90025	4.98594
ENSMUSG00000035455	44.9012	Fignl1	-1.94532	0.49754	-3.90988	9.23406e-05	0.00584723	0.000256155	0.0153825	11	6.04796	10.2848	10.378	4.64298	8.13064	4.04453	1.15412	2.13764	6.56779	3.57573	4.67219	3.1527	3.61952	0.511378
ENSMUSG00000023913	1103.05	Pla2g7	1.15012	0.294401	3.90663	9.35905e-05	0.0058715	0.000259206	0.0155172	17	61.1852	54.818	241.143	67.669	68.4241	141.559	74.7868	93.8426	74.2584	50.7964	138.401	232.459	152.925	233.188
ENSMUSG00000020788	188.312	Atp2a3	-0.918231	0.235008	-3.90724	9.33558e-05	0.0058715	0.000258633	0.015492	11	26.0062	36.8196	13.1766	28.9445	34.74	15.3917	4.50106	5.9854	22.3517	38.4917	21.4921	14.1872	17.8261	7.03145
ENSMUSG00000021485	22.7423	Mxd3	-2.08375	0.534934	-3.89533	9.80641e-05	0.00612381	0.000270087	0.0159906	13	2.72158	4.93671	3.38159	2.37088	3.80134	5.95445	0	0	1.05932	3.36539	4.77602	0.63054	1.17634	0.767067
ENSMUSG00000031245	755.872	Hmgn5	-1.04629	0.268914	-3.89078	9.99215e-05	0.00621118	0.000274587	0.0161833	X	108.46	93.9002	100.515	95.8232	121.115	64.0384	35.4314	41.3634	185.063	100.857	63.3342	50.7585	49.4064	44.4899
ENSMUSG00000021250	226.039	Fos	1.11959	0.288295	3.8835	0.000102965	0.00634674	0.00028194	0.0164945	12	8.06394	12.6503	29.2683	11.2617	8.7642	21.5708	34.8544	51.731	17.6907	13.4616	23.2571	16.7093	25.97	65.4564
ENSMUSG00000073678	850.933	Pgap1	0.605199	0.155862	3.88292	0.000103211	0.00634674	0.000282534	0.0165195	1	74.3899	62.3259	125.819	73.1023	69.48	117.965	61.2837	70.6491	79.661	71.3043	114.002	125.793	107.138	143.569
ENSMUSG00000072980	29.1169	Oip5	-1.65002	0.425021	-3.88222	0.000103507	0.00634674	0.000283247	0.0165494	2	4.73757	5.65664	3.26499	4.34662	5.91319	4.26923	0.230824	0.641293	3.91949	3.6809	3.63393	1.78653	1.99074	0.511378
ENSMUSG00000031697	72.3138	Orc6	-1.00191	0.258207	-3.88025	0.00010435	0.00636958	0.000285277	0.0166343	8	8.26554	10.2848	12.1271	8.89082	10.5593	8.31376	3.924	4.38217	9.95762	10.5169	8.2023	4.51887	5.61025	4.85809
ENSMUSG00000025993	979.288	Slc40a1	0.850249	0.219307	3.87699	0.000105756	0.00642647	0.00028866	0.016775	1	47.0733	71.6851	196.715	59.8648	72.331	113.921	80.0958	152.414	44.5974	57.2117	102.061	107.507	163.512	220.787
ENSMUSG00000036528	301.192	Ppfibp2	0.634576	0.163791	3.8743	0.000106931	0.00644591	0.000291483	0.0168917	7	20.8655	19.9525	38.247	24.6967	20.3794	39.7712	38.5475	46.6006	22.6695	24.1888	39.2464	28.6896	33.2996	58.5528
ENSMUSG00000022322	71.1729	Shcbp1	-1.60553	0.41443	-3.87408	0.000107027	0.00644591	0.000291714	0.0169012	8	9.57593	10.9019	12.4769	9.97747	11.0872	9.32489	0.346235	0.96194	11.4407	11.253	10.6941	4.62396	5.70074	0.894911
ENSMUSG00000000567	8.85735	Sox9	3.25782	0.843529	3.86213	0.000112401	0.0067099	0.000304576	0.0174245	11	0.302398	0.102848	0.34982	0.493934	0.211185	0.337044	1.26953	0.855058	1.69491	0.105169	0.519133	3.04761	0.90488	3.19611
ENSMUSG00000027469	590.674	Tpx2	-1.1304	0.292677	-3.86227	0.000112339	0.0067099	0.000304428	0.0174186	2	79.2282	91.4319	65.9994	77.844	87.9587	85.8339	31.392	23.9416	67.2669	93.4948	86.9028	41.6156	50.0399	17.5147
ENSMUSG00000048327	537.447	Ckap2l	-1.55186	0.402019	-3.86016	0.000113314	0.00673473	0.000306753	0.0175118	2	77.1114	71.6851	114.041	66.7799	92.6048	77.9696	2.65447	5.34411	98.1991	56.5807	71.4327	40.6698	41.353	10.6111
ENSMUSG00000026675	141.694	Hsd17b7	-0.909235	0.23572	-3.85728	0.000114658	0.00678482	0.000309955	0.0176395	1	26.0062	24.375	12.1271	21.4367	26.187	13.5941	5.42435	6.6267	21.2924	19.1407	7.16403	15.0279	10.5871	6.9036
ENSMUSG00000037572	60.9186	Wdhd1	-1.1031	0.286079	-3.85593	0.000115292	0.00679268	0.000311464	0.0176994	14	8.66874	9.35917	8.51229	5.92721	7.2859	9.10019	1.50035	2.9927	7.52118	10.0962	9.86352	3.04761	5.06733	4.21887
ENSMUSG00000047534	493.143	Mis18bp1	-1.11899	0.29064	-3.8501	0.000118071	0.00692634	0.000318069	0.0179595	12	61.8908	56.4636	96.4337	58.4818	75.8156	73.588	10.2717	18.4906	85.5932	54.267	69.2523	31.527	41.715	23.1399
ENSMUSG00000023044	671.493	Csad	0.80736	0.210143	3.84195	0.00012206	0.00704667	0.000327515	0.0183259	15	42.6381	37.1281	88.3878	43.1698	48.2559	103.585	80.6729	89.2466	45.9745	56.8962	113.586	90.9029	68.4089	108.796
ENSMUSG00000020589	410.615	Cyria	0.596904	0.155369	3.84184	0.000122114	0.00704667	0.000327642	0.0183308	12	32.7598	30.443	47.9253	30.2288	30.6219	43.4787	71.0937	71.1836	30.9322	29.973	38.0005	50.0228	54.8357	56.6351
ENSMUSG00000007080	74.8856	Pole	-1.34559	0.350079	-3.84368	0.000121202	0.00704667	0.000325486	0.0182478	5	11.3903	12.4446	8.39568	8.69324	9.50334	10.2237	1.962	2.13764	10.0636	13.8822	13.186	6.20031	4.43391	1.91767
ENSMUSG00000034206	20.3561	Polq	-2.39304	0.622918	-3.84166	0.000122203	0.00704667	0.000327851	0.0183388	16	3.42718	3.18829	4.31445	2.66724	4.3293	4.26923	0.346235	0.106882	1.69491	1.89303	3.1148	0.94581	0.995368	0
ENSMUSG00000033446	1714.2	Lpar6	0.6185	0.161288	3.83475	0.000125691	0.00721712	0.000336081	0.0186589	14	113.399	108.299	248.022	120.718	113.407	255.929	249.52	295.85	101.695	103.381	210.041	162.154	214.095	294.042
ENSMUSG00000101389	26.043	Ms4a4a	1.65276	0.431809	3.82753	0.000129435	0.00736964	0.000344884	0.018996	19	1.31039	1.13133	2.09892	1.18544	0.527964	2.24696	4.03941	5.55787	2.33051	1.89303	3.32245	3.57306	4.70537	5.24162
ENSMUSG00000028333	2320.29	Anp32b	-0.537836	0.14051	-3.82775	0.000129318	0.00736964	0.000344609	0.0189855	4	289.899	311.424	277.524	264.057	319.207	276.489	143.226	172.294	320.657	298.363	266.211	169.195	209.57	215.929
ENSMUSG00000039396	88.3485	Neil3	-1.67273	0.437737	-3.82131	0.000132745	0.00752649	0.000352642	0.0192886	8	12.2975	11.0047	20.2896	8.59445	14.5718	12.8077	0.230824	0.748175	13.4534	12.6202	15.7816	4.72905	7.32953	1.53413
ENSMUSG00000037224	166.374	Zfyve28	1.0833	0.283981	3.8147	0.000136347	0.00766796	0.000361057	0.0196016	5	9.17273	5.24525	33.8159	8.19931	8.55301	26.9635	14.3111	22.8728	9.53389	7.6773	21.8036	21.4384	16.2878	47.686
ENSMUSG00000021665	1140.07	Hexb	-0.809425	0.212188	-3.81466	0.000136372	0.00766796	0.000361115	0.0196037	13	155.735	162.911	106.112	176.433	179.402	103.922	120.952	114.15	170.657	101.067	82.3344	110.029	104.604	38.9926
ENSMUSG00000035365	51.6146	Parpbp	-1.54926	0.40626	-3.81346	0.000137033	0.0076733	0.000362657	0.0196606	10	7.05595	5.96519	9.91157	4.24783	9.71453	7.07793	0.692471	0.641293	10.911	7.57213	7.89082	2.73234	3.25757	1.66198
ENSMUSG00000056531	157.447	Ccdc18	-1.43838	0.377373	-3.81157	0.000138088	0.00770053	0.000365114	0.0197508	5	18.9503	16.4557	44.6603	16.1023	20.1682	27.3006	2.65447	3.52711	24.3644	16.7218	24.8145	6.41049	14.1161	6.39222
ENSMUSG00000023015	398.195	Racgap1	-1.10655	0.292051	-3.78888	0.000151326	0.00840419	0.00039578	0.0210793	15	49.0892	68.2911	53.056	56.7036	66.4178	64.9372	4.73188	6.84046	42.2669	57.2117	62.5036	33.839	30.9469	13.168
ENSMUSG00000033031	453.458	Cip2a	-1.4498	0.382851	-3.78686	0.000152563	0.00843831	0.000398629	0.0212006	16	61.9916	62.4288	95.9673	53.8388	76.2379	52.8036	3.46235	8.55058	91.6313	53.7411	50.7712	31.9474	41.715	12.1452
ENSMUSG00000026471	172.992	Mr1	-0.965059	0.255004	-3.78449	0.000154023	0.00848441	0.000401986	0.0213432	1	29.0302	20.8781	23.3213	25.1906	23.6528	17.1893	6.69388	10.4745	32.9449	20.613	16.1969	17.55	12.1254	8.30989
ENSMUSG00000029414	59.3482	Kntc1	-1.67887	0.443751	-3.78335	0.000154732	0.00848897	0.000403617	0.0214122	5	7.35835	7.61075	12.7101	8.59445	12.3543	6.51619	0.461647	0.855058	10.3813	7.78247	7.47551	2.73234	5.2483	1.1506
ENSMUSG00000109812	103.692	Gm45640	-0.933014	0.246748	-3.78124	0.000156052	0.00852687	0.000406649	0.0215404	8	13.6079	8.22784	12.8267	14.1265	14.3606	14.3806	12.0028	12.5052	13.4534	10.7272	13.3936	5.67486	6.24367	5.62516
ENSMUSG00000041773	286.862	Enc1	-0.893548	0.237372	-3.76433	0.000166993	0.00908806	0.000431665	0.0225828	13	33.5662	31.3686	43.7275	29.3397	32.7337	56.7358	40.3941	54.8306	15.9958	10.8324	27.6179	18.2857	17.9166	20.3273
ENSMUSG00000028702	133.321	Rad54l	-1.34398	0.358073	-3.75336	0.000174478	0.00945742	0.000448667	0.0232766	4	16.7327	25.3006	26.5863	16.1023	20.9074	16.6275	3.80859	5.87852	19.3856	11.6737	13.7051	8.93265	14.6591	4.09102
ENSMUSG00000035024	171.893	Ncapd3	-0.711098	0.189533	-3.75185	0.000175532	0.00947662	0.000451053	0.0233731	9	22.3774	21.5981	25.5369	18.078	24.7087	26.2894	8.07883	10.1538	19.9152	22.6112	21.3883	12.1904	15.7449	13.8072
ENSMUSG00000055541	1420.98	Lair1	-0.565798	0.150986	-3.74735	0.000178712	0.00961002	0.000458245	0.0236624	7	175.592	159.414	151.472	189.868	158.389	148.749	182.928	166.843	224.682	138.822	132.275	111.29	107.59	102.531
ENSMUSG00000023022	561.187	Lima1	0.501882	0.134131	3.74173	0.00018276	0.00978887	0.000467379	0.024027	15	46.8717	55.2294	61.8015	51.2704	51.6348	65.9483	55.7439	63.0605	54.7669	51.2171	65.0992	73.0376	65.1513	90.3861
ENSMUSG00000027379	174.966	Bub1	-1.6655	0.447722	-3.71995	0.000199264	0.0106308	0.000504375	0.0254712	2	22.8814	30.9573	39.6463	23.2149	31.6778	21.2338	0.807883	1.1757	30.4025	16.827	18.2735	13.5566	16.1069	2.55689
ENSMUSG00000027959	242.755	Sass6	-0.801621	0.216015	-3.71095	0.00020648	0.0109081	0.000520435	0.0260824	3	36.2877	26.8433	31.4838	28.1542	34.3176	20.672	24.8135	24.9036	37.5	27.6593	21.8036	18.6009	21.0837	14.1907
ENSMUSG00000047139	67.5221	Cd24a	-0.944643	0.254589	-3.71047	0.000206877	0.0109081	0.000521316	0.0261157	10	6.55195	11.0047	8.04586	7.11265	10.7705	8.76315	6.00141	7.90928	6.88559	9.14966	7.26786	3.36288	5.42928	4.21887
ENSMUSG00000019214	43.1516	Chtf18	-1.51766	0.408816	-3.71234	0.000205352	0.0109081	0.000517928	0.0259877	17	6.75355	6.58227	6.76319	5.13692	7.07471	7.75202	0.692471	0.855058	2.86017	7.04629	7.78699	2.73234	2.53366	1.53413
ENSMUSG00000087060	18.3057	Eldr	-2.03918	0.550153	-3.70657	0.000210085	0.0110343	0.000528432	0.0263833	11	2.01599	2.67405	3.73141	2.66724	4.3293	3.25809	0.115412	0.534411	1.69491	2.62921	2.49184	0.63054	1.08586	0.255689
ENSMUSG00000041406	72.3132	BC055324	-1.00604	0.271776	-3.70173	0.000214134	0.0112036	0.000537397	0.0267179	1	10.5839	13.6788	7.22961	8.39688	10.7705	8.4261	2.07741	2.45829	11.1229	11.0427	9.34439	6.20031	5.79123	3.32396
ENSMUSG00000039115	96.2685	Itga9	1.00095	0.270548	3.69969	0.000215859	0.0112504	0.000541211	0.0268594	9	5.03996	5.96519	11.6607	5.82842	6.75793	14.1559	10.3871	14.4291	4.44915	6.83595	18.0658	11.8752	11.4015	19.0488
ENSMUSG00000113894	52.0774	Gm48838	1.18245	0.320141	3.69352	0.000221169	0.011483	0.000552925	0.0272909	13	3.72957	2.26266	6.41337	4.44541	1.79508	8.20141	5.19353	4.48905	3.91949	3.57573	8.92908	7.67157	6.51513	12.0174
ENSMUSG00000030671	383.591	Pde3b	1.32917	0.360073	3.69138	0.000223038	0.011532	0.000557041	0.0274414	7	13.7087	12.1361	72.8792	14.4229	18.0564	30.7834	74.3252	92.3462	21.9279	11.4634	35.1972	55.6977	53.2974	70.8258
ENSMUSG00000002983	166.228	Relb	0.793348	0.215027	3.68953	0.000224666	0.011532	0.000560622	0.0275718	7	12.3983	12.6503	17.9574	14.9168	13.5159	22.3573	22.6207	20.4145	10.6991	12.6202	19.5194	20.9129	25.5176	25.1854
ENSMUSG00000030677	220.307	Kif22	-1.14405	0.310059	-3.68977	0.000224455	0.011532	0.000560158	0.027555	7	28.3246	34.2484	28.5686	24.0052	32.5226	35.6143	2.53906	2.45829	23.6229	37.2297	48.2793	15.4482	16.6498	8.0542
ENSMUSG00000024791	58.2329	Cdca5	-1.17172	0.318372	-3.68034	0.000232924	0.0119107	0.000578742	0.0282254	19	7.05595	11.519	7.34622	9.97747	8.34182	8.8755	0.577059	0.96194	6.25	9.36	7.68316	3.67815	4.97684	2.55689
ENSMUSG00000023055	494.538	Calcoco1	0.642104	0.174684	3.67581	0.000237098	0.0120786	0.000587872	0.0285505	15	34.171	33.837	64.8333	31.8094	33.8953	82.5758	45.5877	55.6856	44.2796	46.2741	81.2962	56.8537	54.2928	86.295
ENSMUSG00000038418	21.1015	Egr1	2.30838	0.62823	3.67441	0.000238395	0.0120992	0.000590707	0.0286509	18	0.201599	0.617088	1.16607	2.07452	0.527964	2.92105	3.69318	4.8097	0.953389	1.6827	2.90714	1.15599	2.44318	6.52007
ENSMUSG00000023919	104.505	Cenpq	-1.4311	0.389818	-3.67119	0.000241424	0.0122072	0.000597315	0.028884	17	12.5999	14.913	22.2719	10.0763	19.4291	14.4929	1.03871	1.92388	18.3263	16.0908	10.3827	6.83085	9.41075	2.81258
ENSMUSG00000001089	1054.95	Luzp1	-0.646216	0.176165	-3.66825	0.000244219	0.0123026	0.000603405	0.0290975	4	134.265	112.002	121.388	131.683	134.42	106.169	130.992	125.266	160.911	112.53	97.7008	81.1295	64.9704	83.866
ENSMUSG00000036223	113.049	Ska1	-1.40778	0.384324	-3.663	0.000249274	0.0125108	0.000614399	0.02948	18	16.1279	18.2041	13.9928	12.2496	14.4662	21.7955	0.577059	1.60323	13.4534	21.0337	22.0112	7.77666	7.14855	2.81258
ENSMUSG00000028832	1351.59	Stmn1	-1.02651	0.280434	-3.66045	0.000251771	0.0125895	0.00061982	0.0296672	4	151.602	231.305	148.557	166.258	198.514	240.874	14.8881	28.2169	117.902	257.453	254.79	79.343	122.43	55.7402
ENSMUSG00000037628	145.5	Cdkn3	-1.41542	0.386868	-3.65866	0.000253536	0.0126311	0.000623648	0.0297988	14	23.2846	19.644	20.8726	18.2756	27.2429	17.1893	1.15412	2.13764	22.1398	23.8733	21.6997	12.9261	10.2251	2.3012
ENSMUSG00000070392	246.082	Gm20634	0.677138	0.185255	3.65516	0.000257019	0.0127071	0.000631192	0.030057	3	26.3086	18.4098	21.5722	23.7088	15.5221	20.2227	47.5497	33.3472	22.6695	18.2993	19.6232	36.0459	35.8332	30.6827
ENSMUSG00000050107	77.5169	Haspin	-0.93121	0.254744	-3.65548	0.000256702	0.0127071	0.000630506	0.0300336	11	9.67673	11.2104	8.39568	9.18718	13.3047	11.5719	4.8473	5.13035	9.63982	9.78067	10.2788	5.14941	5.42928	4.47456
ENSMUSG00000027715	291.771	Ccna2	-1.48512	0.406403	-3.65431	0.000257875	0.0127071	0.000633045	0.0301201	3	39.1101	53.2753	53.5225	38.4281	52.1628	36.8502	0.923294	3.84776	41.3135	35.4418	37.5852	21.1231	29.0466	5.49731
ENSMUSG00000023505	360.05	Cdca3	-1.27148	0.348786	-3.64544	0.00026693	0.0131057	0.000652597	0.0307798	6	49.4924	61.8117	41.3954	48.7019	61.3494	54.6012	2.65447	3.84776	44.8093	57.5272	60.427	27.4285	30.223	7.15929
ENSMUSG00000028873	476.015	Cdca8	-1.03744	0.284687	-3.64416	0.000268271	0.013124	0.000655484	0.0308763	4	56.1452	81.6613	56.4376	57.7903	75.182	75.8349	6.57847	9.29875	56.7796	81.7159	77.0393	35.9408	43.0723	15.0857
ENSMUSG00000067575	4.27968	Rpl35a-ps3	16.8019	4.61315	3.64218	0.000270341	0.0131776	0.00065994	0.0310247	17	0	0	0	0	0	0	0	0	0	3.78607	0	0	0	2.68473
ENSMUSG00000034926	187.34	Dhcr24	-1.11806	0.307078	-3.64097	0.000271617	0.0131924	0.000662686	0.0311158	4	36.7917	43.6076	11.0776	35.8596	32.3114	22.0202	5.886	5.02346	14.7246	26.187	12.6668	13.6617	17.6452	7.79851
ENSMUSG00000040618	429.9	Pck2	-0.523589	0.143947	-3.63737	0.000275434	0.0132873	0.000670886	0.0313867	14	54.3308	49.4699	46.8759	54.0364	53.2187	54.6012	33.7002	39.6533	54.661	58.1582	51.498	36.2561	35.6523	31.0662
ENSMUSG00000027160	961.68	Ccdc34	-1.03904	0.285664	-3.63728	0.000275532	0.0132873	0.000671097	0.0313936	2	122.874	108.608	199.164	99.4783	147.935	106.169	37.7397	38.6914	194.385	105.8	107.668	80.604	67.685	57.7857
ENSMUSG00000032397	132.63	Tipin	-0.753911	0.208007	-3.62445	0.000289574	0.0139149	0.000701153	0.0325269	9	16.7327	23.038	16.3249	16.3986	20.5906	12.0212	5.42435	9.29875	17.161	17.458	15.1587	11.1395	12.9398	8.56558
ENSMUSG00000070858	197.101	Gm1673	0.885408	0.244453	3.622	0.000292333	0.0139979	0.000707039	0.0327467	5	11.0879	15.8386	24.604	13.0399	14.6774	26.2894	23.0824	25.5448	8.05084	15.6701	30.525	25.4318	25.2461	39.5039
ENSMUSG00000024381	561.703	Bin1	-0.537443	0.148899	-3.60946	0.000306836	0.0146406	0.000737867	0.033886	18	65.1163	87.1123	83.3738	64.903	70.4303	77.7449	46.3955	47.9901	51.3771	50.5861	51.1865	49.9178	59.3601	49.2201
ENSMUSG00000030528	96.4382	Blm	-0.902642	0.250973	-3.59657	0.00032244	0.0153312	0.000770846	0.0350837	7	13.1039	13.6788	12.9433	11.2617	15.3109	12.0212	2.8853	3.84776	14.9364	13.5667	12.7707	6.62067	9.7727	4.73025
ENSMUSG00000032883	376.923	Acsl3	-0.760487	0.212038	-3.58655	0.000335078	0.0158764	0.00079742	0.0360333	1	59.27	56.5664	38.83	56.5061	56.9145	37.1872	15.0035	23.3003	55.0847	57.422	30.525	26.5878	32.0327	29.1485
ENSMUSG00000003038	771.844	Hmgn2	-0.859911	0.240529	-3.57508	0.000350115	0.016531	0.000828883	0.0371401	4	87.9978	116.424	117.19	91.0815	112.139	126.841	26.4293	28.4307	89.1948	96.8602	115.351	60.6369	75.5575	36.8192
ENSMUSG00000038372	64.3916	Gmds	-1.14392	0.320268	-3.57176	0.000354593	0.0166843	0.000838222	0.0374651	13	9.37433	8.63923	8.62889	9.7799	14.0438	7.30262	4.73188	3.31335	7.94491	6.52045	5.60663	5.99013	3.52903	2.68473
ENSMUSG00000021876	1774.93	Rnase4	-1.00725	0.282124	-3.57024	0.000356656	0.0167233	0.00084252	0.0376141	14	272.46	310.807	147.624	274.232	290.486	163.354	76.518	83.2612	282.415	255.454	140.581	185.063	186.858	34.0066
ENSMUSG00000046223	51.7479	Plaur	1.36156	0.382853	3.55635	0.000376048	0.0175718	0.00088278	0.0389936	7	2.62078	5.03955	3.26499	4.24783	4.54049	4.04453	8.88671	7.8024	1.37712	3.6809	4.77602	7.98684	8.50587	10.9946
ENSMUSG00000041064	56.6147	Pif1	-1.43794	0.404589	-3.55408	0.000379299	0.0176628	0.000889505	0.0392212	9	7.15675	8.74208	7.81265	7.11265	8.86979	9.10019	0.230824	1.28259	8.5805	9.14966	10.175	3.78324	3.8005	1.02276
ENSMUSG00000025742	168.892	Prps2	-0.70242	0.197724	-3.55253	0.00038154	0.0177063	0.000894136	0.0393775	X	23.083	26.2262	21.2224	18.2756	22.9136	16.7399	11.5412	15.0704	18.4322	22.0854	18.8964	15.133	12.5778	14.7021
ENSMUSG00000035914	56.5352	Cd276	-1.27755	0.36042	-3.54463	0.000393169	0.0181837	0.00091812	0.0401806	9	10.5839	7.40506	4.89748	8.39688	9.29216	6.0668	1.50035	2.13764	13.0297	7.3618	6.33342	3.1527	4.79586	1.40629
ENSMUSG00000086291	222.521	Gm15513	0.954938	0.269772	3.53979	0.000400445	0.0184572	0.000933085	0.0406767	5	12.0959	7.9193	45.943	13.1386	11.2984	42.4676	15.8114	26.293	13.6652	11.7789	35.8202	25.0114	23.9793	54.5896
ENSMUSG00000102546	6.27657	Gm9722	16.1805	4.57348	3.5379	0.000403323	0.0184643	0.000938995	0.0408716	1	0	0	0	2.2721	2.11185	0	0.230824	1.92388	0	0	1.86888	1.0509	0	0
ENSMUSG00000041797	200.63	Abca9	0.847154	0.239437	3.53811	0.000402998	0.0184643	0.000938328	0.0408496	11	11.8943	13.8845	24.8372	15.0156	14.0438	29.2105	21.6974	29.8201	17.5847	14.1977	27.9293	23.9605	30.6754	29.2764
ENSMUSG00000020185	42.4343	E2f7	-1.3854	0.391963	-3.53451	0.000408534	0.0186399	0.000949685	0.0412225	10	5.74556	8.63923	6.9964	5.63085	6.12438	6.40384	0.692471	0.427529	3.49576	7.04629	5.91811	3.67815	2.44318	1.78982
ENSMUSG00000033952	685.656	Aspm	-1.38333	0.39169	-3.53169	0.000412918	0.0187767	0.000958664	0.0415158	1	86.5866	93.9002	131.649	80.9064	94.7167	133.132	3.69318	4.38217	97.2457	89.3932	122.308	44.4531	58.7267	13.2958
ENSMUSG00000022010	229.453	Tsc22d1	0.823724	0.233533	3.52723	0.000419936	0.0190319	0.000973015	0.0419817	14	16.7327	18.5126	21.6888	17.0901	14.9942	32.2439	25.9677	28.0031	16.6313	23.6629	27.3064	25.642	25.7891	53.1833
ENSMUSG00000037544	96.5524	Dlgap5	-1.43804	0.408061	-3.52408	0.000424956	0.0191953	0.000983265	0.0423123	14	12.5999	15.8386	21.6888	11.8544	9.08097	15.2793	1.15412	2.77894	15.8898	10.622	13.8089	6.41049	8.77733	2.68473
ENSMUSG00000047415	21.0766	Gpr68	2.3414	0.664951	3.52116	0.00042966	0.019241	0.000992854	0.0426201	12	0.201599	1.13133	1.16607	1.58059	0.739149	3.59514	1.962	3.95464	0.105932	1.9982	3.21862	1.89162	3.52903	6.77576
ENSMUSG00000020101	3924.12	Vsir	0.547722	0.155491	3.52254	0.000427437	0.019241	0.000988325	0.0424749	10	324.574	288.694	498.61	309.697	303.579	519.16	463.955	472.312	298.199	340.956	575.407	506.744	451.897	592.559
ENSMUSG00000028044	297.437	Cks1b	-1.09427	0.310802	-3.52081	0.000430229	0.019241	0.000994013	0.0426572	3	39.6141	56.9778	37.7806	48.6031	45.0881	42.8046	6.8093	4.48905	40.0423	32.0764	36.8584	25.5369	29.3181	9.33265
ENSMUSG00000029516	360.323	Cit	-1.22123	0.347981	-3.50947	0.000448993	0.0200141	0.00103214	0.0438656	5	45.7629	42.1677	68.7979	39.3172	55.225	61.2297	2.19282	6.19917	50.3178	45.538	73.1977	25.2216	26.694	12.0174
ENSMUSG00000021322	431.019	Aoah	0.744227	0.212783	3.49759	0.000469475	0.0208585	0.00107355	0.0451516	13	36.6909	45.0474	39.9961	40.4038	34.0009	42.0182	50.7812	42.7529	36.3347	39.6485	43.3995	79.6582	71.4855	49.8594
ENSMUSG00000031129	948.462	Slc9a9	0.599974	0.17166	3.49514	0.000473818	0.0208852	0.00108231	0.04542	9	68.9467	88.1408	134.331	72.9047	77.0827	121.561	82.8657	104.638	64.7245	82.3469	129.472	131.678	132.022	150.601
ENSMUSG00000068744	82.0679	Psrc1	-1.31348	0.375707	-3.49603	0.000472241	0.0208852	0.00107913	0.0453227	3	10.8863	13.7816	12.9433	8.9896	13.3047	10.6731	2.42365	4.27529	13.5593	7.99281	11.7324	7.04103	5.88172	2.17336
ENSMUSG00000031262	42.3659	Cenpi	-1.52908	0.437549	-3.49464	0.000474699	0.0208852	0.00108408	0.0454743	X	6.55195	8.74208	6.52997	5.33449	7.60268	5.05566	0.923294	0.534411	6.67372	4.20674	4.98367	3.36288	3.8005	0.639222
ENSMUSG00000029253	226.306	Cenpc1	-0.734747	0.210375	-3.49255	0.000478431	0.0209551	0.00109159	0.0457035	5	32.2558	29.0031	36.4979	23.1161	27.1373	26.7388	13.1569	17.9562	31.4618	26.5025	23.4648	15.3431	22.622	19.9437
ENSMUSG00000003824	79.3965	Syce2	-0.991937	0.284058	-3.49202	0.000479381	0.0209551	0.0010935	0.0457617	8	10.0799	16.9699	5.94694	10.2738	12.8823	6.85323	3.11612	5.34411	8.36864	15.2494	9.65587	5.04432	7.78197	3.19611
ENSMUSG00000078521	43.3229	Aunip	-1.28251	0.367425	-3.49052	0.000482077	0.0210052	0.00109893	0.0459265	4	6.35035	6.78797	4.89748	5.53206	6.01878	6.0668	0.115412	0.855058	6.56779	9.36	6.33342	1.68144	2.44318	3.32396
ENSMUSG00000017146	67.9319	Brca1	-1.26814	0.363705	-3.48673	0.000488961	0.021169	0.00111275	0.0463446	11	8.16474	11.4161	11.8939	6.32236	10.4537	9.10019	0.577059	1.92388	11.5466	9.25483	10.9018	5.04432	5.51977	2.17336
ENSMUSG00000025574	182.452	Tk1	-1.30352	0.373777	-3.48743	0.000487681	0.021169	0.00111018	0.0462672	11	19.5551	40.4193	13.8762	19.1646	29.8827	33.8168	5.30894	5.02346	12.2881	36.5986	33.8475	7.88175	11.311	9.46049
ENSMUSG00000070691	110.244	Runx3	-1.05681	0.303408	-3.48312	0.000495612	0.0213886	0.00112609	0.0467453	4	20.4623	21.8038	5.59712	12.5459	20.2738	8.76315	6.00141	7.26799	14.8305	19.1407	9.86352	7.25121	8.23441	5.36947
ENSMUSG00000021965	34.9042	Ska3	-1.57396	0.452122	-3.48127	0.000499047	0.0214685	0.00113297	0.0469509	14	4.63677	6.27373	8.7455	6.026	7.49708	4.94331	0.346235	0.427529	3.2839	2.52404	2.28418	3.46797	2.35269	0.894911
ENSMUSG00000078762	31.1643	Haus5	-1.542	0.44323	-3.479	0.000503281	0.0215821	0.00114144	0.0472032	7	3.22558	5.24525	5.94694	4.14905	6.12438	4.94331	0.807883	1.1757	5.29661	3.15506	2.90714	2.1018	1.71927	1.02276
ENSMUSG00000027115	77.2865	Kif18a	-1.33854	0.384871	-3.47789	0.000505378	0.0216037	0.00114563	0.0473277	2	12.0959	10.5933	15.2755	8.10052	11.2984	9.88663	0.346235	0.96194	14.8305	9.25483	11.1094	5.35959	7.42001	2.3012
ENSMUSG00000029430	1438.64	Ran	-0.633123	0.182299	-3.47299	0.000514702	0.0219331	0.00116425	0.0478773	5	177.004	251.772	161.617	195.796	242.335	162.568	92.9065	81.7649	177.119	142.503	128.122	145.339	144.057	88.0849
ENSMUSG00000051457	841.06	Spn	-0.988739	0.284772	-3.47204	0.00051652	0.0219416	0.00116788	0.0479837	7	100.194	110.253	93.8684	94.6378	135.37	90.1031	71.5553	76.207	124.47	121.575	95.8319	67.678	75.1955	20.3273
ENSMUSG00000041498	187.375	Kif14	-1.29261	0.372424	-3.47081	0.000518889	0.0219733	0.0011726	0.0481221	1	22.2766	24.7864	33.9325	23.0173	24.3919	32.6933	0.577059	2.13764	25.1059	33.0229	33.3283	11.7701	16.0164	4.73025
ENSMUSG00000038515	17.0002	Grtp1	-1.84259	0.531482	-3.4669	0.000526501	0.0222262	0.00118776	0.048564	8	3.52797	3.90823	1.7491	4.54419	3.48456	1.12348	0.692471	0.96194	1.27119	1.26202	0.830612	1.26108	0.633416	0.639222
ENSMUSG00000034349	5454.4	Smc4	-1.04721	0.302204	-3.46525	0.00052973	0.0222931	0.00119418	0.0487503	3	664.469	571.835	1156.5	582.151	756.149	612.859	280.104	328.983	1094.17	533.835	640.921	432.13	420.498	278.573
ENSMUSG00000092274	5718.33	Neat1	0.543873	0.157143	3.46101	0.000538155	0.0225775	0.00121092	0.0492694	19	469.926	312.658	789.077	432.291	362.077	880.584	693.625	763.353	437.182	447.282	834.973	585.667	519.944	1140.25
ENSMUSG00000026355	452.621	Mcm6	-0.692333	0.200335	-3.45588	0.000548502	0.0229406	0.00123143	0.0499011	1	59.6732	83.7183	32.4166	58.0867	75.9212	38.7601	53.3203	44.0355	45.4449	57.2117	31.5633	38.1477	42.8008	23.012
ENSMUSG00000030157	45.3589	Clec2d	1.14609	0.332054	3.45153	0.000557426	0.0232421	0.00124908	0.0504406	6	1.91519	2.5712	5.13069	3.95147	2.32304	4.71862	7.96341	8.65746	2.6483	2.10337	5.91811	5.2545	5.15781	9.97187
ENSMUSG00000031756	79.2407	Cenpn	-1.16442	0.338989	-3.43499	0.000592581	0.0246321	0.00131831	0.0525207	8	9.27353	10.9019	11.7773	10.3726	12.6711	15.6164	0.807883	1.817	9.63982	11.7789	13.186	6.62067	4.25293	2.81258
ENSMUSG00000042265	10.923	Trem1	-2.80765	0.817893	-3.43278	0.00059742	0.0247573	0.0013278	0.0528015	17	2.11678	2.98259	0.932853	1.58059	4.22371	0.112348	0.577059	0.748175	0.741525	1.26202	0.103827	0.21018	0.995368	0
ENSMUSG00000013236	323.988	Ptprs	0.586669	0.171804	3.41476	0.000638381	0.0263741	0.00140778	0.0551278	17	25.603	29.3117	31.8336	27.2652	27.0317	41.7935	33.1232	41.5772	26.3771	33.8643	44.6454	36.4662	43.5247	48.3252
ENSMUSG00000021733	763.483	Slc4a7	0.405216	0.118708	3.41355	0.000641232	0.0264113	0.00141333	0.0552864	14	61.4876	62.943	102.497	63.9151	59.9767	101.9	84.366	87.5365	64.5127	70.3577	105.072	79.7633	83.7014	130.274
ENSMUSG00000022305	284.053	Lrp12	-0.587277	0.172126	-3.4119	0.000645124	0.0264911	0.00142089	0.0555023	15	45.1581	52.2468	29.1517	46.4298	51.1069	25.6154	18.8121	16.8874	27.9661	23.7681	12.6668	29.1099	32.8471	20.1994
ENSMUSG00000025372	287.306	Baiap2	0.994275	0.291593	3.4098	0.000650094	0.0266146	0.00143054	0.0557768	11	15.9263	13.4731	48.5084	17.6828	12.4599	42.8046	38.663	40.0808	13.5593	20.5079	45.476	37.5171	39.2718	49.348
ENSMUSG00000037466	36.4286	Tedc1	-1.33201	0.391291	-3.40413	0.000663748	0.0270917	0.00145702	0.0565247	12	4.83837	5.65664	5.13069	3.85269	4.43489	6.96558	0.461647	0.427529	3.81356	7.3618	6.74872	2.20689	1.62878	2.3012
ENSMUSG00000033083	143.066	Tbc1d4	0.737526	0.216805	3.4018	0.000669443	0.0271606	0.00146804	0.0568339	14	9.77753	14.2959	14.3426	10.5702	12.8823	15.3917	16.9655	20.7351	9.85169	15.2494	13.7051	17.8653	26.6035	17.8982
ENSMUSG00000025758	108.68	Plk4	-0.971096	0.285409	-3.40248	0.000667776	0.0271606	0.00146481	0.0567435	3	16.8335	16.1471	12.5935	15.0156	18.6899	13.4818	2.8853	3.52711	15.4661	12.8306	15.3663	5.99013	11.9444	5.36947
ENSMUSG00000029910	213.082	Mad2l1	-1.17271	0.344901	-3.40014	0.000673502	0.0272436	0.00147589	0.0570532	6	24.7966	35.0712	41.1621	29.5373	33.5785	24.2672	3.80859	5.23723	37.7118	22.4009	22.738	18.8111	21.1742	6.77576
ENSMUSG00000021391	54.1904	Cenpp	-1.26588	0.372932	-3.3944	0.000687797	0.0277391	0.00150349	0.0578196	13	6.75355	7.9193	9.09532	7.70537	6.96912	8.53845	0.692471	0.96194	11.2288	6.20494	7.47551	3.67815	4.34342	1.66198
ENSMUSG00000019961	862.706	Tmpo	-1.05009	0.309645	-3.39126	0.000695718	0.0279329	0.00151875	0.05824	10	107.351	132.571	156.603	99.6759	136.003	108.528	25.506	28.7513	122.563	102.855	104.449	79.6582	88.9497	28.1258
ENSMUSG00000032113	24.1012	Chek1	-1.65771	0.488874	-3.39086	0.000696725	0.0279329	0.00152069	0.0582932	9	3.62877	3.59968	5.01409	1.67938	3.80134	4.15688	0.692471	1.28259	3.07203	3.9964	2.07653	0.94581	2.08122	0.894911
ENSMUSG00000036499	4849.89	Eea1	-0.768532	0.226946	-3.38641	0.000708125	0.028176	0.00154262	0.0588926	10	737.548	673.037	586.531	627.593	773.361	438.944	318.075	431.27	739.194	574.536	348.234	338.39	391.722	400.537
ENSMUSG00000031971	55.2289	Ccsap	-1.13172	0.334192	-3.38644	0.000708068	0.028176	0.00154251	0.0588897	8	7.96314	7.9193	5.94694	9.48354	7.1803	8.31376	1.26953	0.855058	7.83898	10.0962	7.78699	2.20689	4.25293	3.32396
ENSMUSG00000017716	824.657	Birc5	-1.21462	0.358796	-3.38526	0.000711106	0.028176	0.00154835	0.0590484	11	108.561	145.221	98.7658	104.615	118.581	152.681	8.88671	7.16111	82.733	139.348	144.111	55.5926	75.467	21.2222
ENSMUSG00000050555	5.45848	Hyls1	-4.73415	1.39843	-3.38533	0.000710932	0.028176	0.00154801	0.0590393	9	1.10879	0.822784	1.16607	0.592721	1.16152	0.898785	0.115412	0.427529	0.953389	0.315506	0.726786	0	0.090488	0
ENSMUSG00000026826	22.111	Nr4a2	1.68605	0.49874	3.38061	0.00072326	0.0284084	0.00157167	0.0596792	2	1.51199	1.13133	0.932853	0.889082	0.844742	1.46052	5.30894	6.6267	0.529661	0.631011	1.66122	3.88833	4.25293	3.19611
ENSMUSG00000047945	389.293	Marcksl1	0.660882	0.195462	3.38112	0.000721905	0.0284084	0.00156907	0.0596092	4	32.4574	40.3164	29.8513	33.2912	40.8644	29.4352	56.898	70.3285	23.5169	36.0728	33.7436	58.5351	58.0933	42.1887
ENSMUSG00000028718	47.6138	Stil	-1.16939	0.345782	-3.38187	0.000719945	0.0284084	0.00156531	0.0595078	4	7.35835	6.68512	7.22961	6.42114	7.39149	8.20141	0.577059	0.427529	6.25	5.15326	8.2023	3.99342	3.25757	1.91767
ENSMUSG00000031821	115.168	Gins2	-0.947509	0.28044	-3.37866	0.000728412	0.0285281	0.00158154	0.0599446	8	13.8095	16.8671	15.2755	13.3362	18.6899	13.4818	7.50177	8.12305	21.2924	11.7789	11.7324	8.72247	9.50124	5.49731
ENSMUSG00000044201	57.9915	Cdc25c	-1.29472	0.383975	-3.37188	0.000746571	0.029155	0.00161628	0.0608706	18	8.36634	6.37658	10.961	7.80416	8.97538	8.20141	0.577059	0.534411	8.8983	8.20314	9.96735	4.72905	4.07196	1.40629
ENSMUSG00000028136	744	Snx27	0.431332	0.127993	3.36997	0.000751767	0.0292736	0.0016262	0.0611329	3	72.0715	76.2104	84.0734	77.1525	72.9646	81.5647	57.1288	72.7868	67.6906	77.9299	83.1651	93.2148	105.599	108.668
ENSMUSG00000053040	589.338	Aph1c	0.493051	0.146399	3.36787	0.000757509	0.0294126	0.00163715	0.0614214	9	57.4556	55.9493	57.8369	56.5061	55.753	62.3532	49.7425	57.8233	58.8983	68.1492	77.3508	82.0753	76.4623	77.9851
ENSMUSG00000006715	220.253	Gmnn	-0.775297	0.230327	-3.36607	0.000762479	0.029521	0.00164662	0.06167	13	30.9454	28.3861	29.9679	27.1664	37.063	25.3907	15.2344	14.4291	32.5212	22.2957	19.727	20.7027	20.3598	11.3782
ENSMUSG00000041219	316.081	Arhgap11a	-0.708692	0.210667	-3.36404	0.000768096	0.0296538	0.00165732	0.0619498	2	33.667	42.1677	55.1549	37.2426	38.2246	39.8836	14.6573	22.3384	41.5254	37.3348	43.5033	27.1132	28.8657	21.35
ENSMUSG00000052384	2733.62	Nrros	0.546423	0.162553	3.3615	0.000775198	0.0298429	0.00167083	0.0623015	16	248.369	269.565	237.644	239.459	259.441	262.22	397.824	347.26	216.631	281.01	280.851	384.629	358.151	340.194
ENSMUSG00000001062	175.844	Vps9d1	0.661696	0.196926	3.36013	0.000779054	0.0299064	0.00167816	0.0624916	8	15.5231	14.193	18.8903	17.5841	12.4599	20.672	20.4279	22.0177	14.1949	14.8288	20.6615	23.9605	24.5222	26.2081
ENSMUSG00000050212	278.142	Eva1b	0.913382	0.272238	3.35509	0.000793398	0.030371	0.0017054	0.0632129	4	18.5471	20.4668	23.3213	18.4731	19.7458	31.0081	52.397	43.7148	12.9237	23.5577	39.0388	33.6288	40.4481	40.6545
ENSMUSG00000079227	1985.49	Ccr5	-0.788757	0.235171	-3.35397	0.000796608	0.030408	0.00171148	0.0633732	9	280.726	200.245	204.645	263.464	231.776	153.804	358.007	294.995	319.491	136.824	129.264	193.891	152.472	69.5474
ENSMUSG00000034765	22.7903	Dusp5	1.54305	0.461284	3.34512	0.00082246	0.0313066	0.00176039	0.0648318	19	1.20959	1.95411	2.33213	1.18544	0.739149	2.47166	3.46235	3.52711	0.529661	0.946517	0.934439	5.04432	5.51977	4.47456
ENSMUSG00000002900	21.9146	Lamb1	1.62328	0.486324	3.33785	0.000844303	0.032048	0.00180158	0.0660479	12	0.705595	0.822784	2.91517	1.67938	0.950334	2.92105	4.73188	1.49635	1.16525	0.631011	2.18036	5.35959	1.62878	5.88085
ENSMUSG00000025395	95.5109	Prim1	-1.11408	0.333875	-3.33681	0.000847446	0.0320775	0.0018075	0.0662216	10	10.9871	12.856	19.1235	10.8666	16.4725	7.86436	2.8853	3.74088	16.3135	15.1443	9.75969	7.04103	8.77733	4.47456
ENSMUSG00000027306	743.602	Nusap1	-1.28173	0.385316	-3.32644	0.000879623	0.0332027	0.00186792	0.0679835	2	91.7273	107.476	104.829	89.896	118.264	149.648	2.8853	8.12305	84.7457	116.001	142.969	47.816	60.8984	15.597
ENSMUSG00000079555	209.31	Haus3	-0.833651	0.250918	-3.3224	0.000892456	0.0335935	0.00189195	0.0686776	5	26.8126	22.1123	41.0455	24.4003	29.038	24.8289	13.9648	14.7497	31.144	20.2975	22.6342	15.3431	17.7356	15.597
ENSMUSG00000038943	616.873	Prc1	-1.15055	0.346801	-3.31762	0.000907895	0.03408	0.0019208	0.0695063	7	72.6763	90.9177	96.0839	69.7435	87.5364	123.695	4.8473	8.12305	82.4152	81.4004	115.974	42.4564	54.3833	16.8755
ENSMUSG00002075795	24.2329	Gm54867	1.96274	0.591971	3.3156	0.000914473	0.0342321	0.00193308	0.0698574	18	0.403197	1.64557	0.466427	3.55633	1.90067	3.0334	6.46306	4.8097	0.953389	0.73618	2.18036	2.94252	3.16708	3.83533
ENSMUSG00000004633	241.217	Chn2	-0.67528	0.204129	-3.30811	0.000939293	0.0350643	0.0019793	0.0711708	6	25.9054	37.231	19.8231	30.6239	31.5722	26.0648	24.6981	26.0793	28.2839	39.5434	24.1916	17.9704	22.0791	10.9946
ENSMUSG00000031669	125.41	Gins3	-0.72205	0.218559	-3.30369	0.000954211	0.0354607	0.00200702	0.0719521	8	14.9183	17.8956	15.8585	13.1386	15.2054	16.6275	6.23224	9.51252	15.4661	18.9303	18.585	10.7192	8.77733	9.33265
ENSMUSG00000028417	15.9855	Tal2	-1.82108	0.551271	-3.30342	0.000955145	0.0354607	0.00200875	0.0720008	4	3.12478	2.3655	1.86571	3.85269	3.06219	1.34818	0.230824	0	3.2839	1.89303	1.24592	1.26108	0.814392	0.127844
ENSMUSG00000062345	4.94879	Serpinb2	4.15826	1.25996	3.30031	0.000965781	0.0357577	0.00202848	0.0725539	1	0	0	0.583033	0	0	0.224696	0.923294	0.534411	0	0	0.207653	1.89162	0.542928	2.55689
ENSMUSG00000049580	29.7065	Tsku	1.57579	0.478218	3.29512	0.000983795	0.0363253	0.00206183	0.0734836	7	0.604796	0.617088	4.78087	1.77816	1.68948	4.49392	1.84659	2.88582	0.847457	1.57753	9.13674	2.20689	2.44318	10.4832
ENSMUSG00000032344	473.149	Cgas	-0.547127	0.166299	-3.29002	0.00100182	0.0368903	0.00209513	0.0744051	9	59.8748	63.0458	34.982	66.0884	56.4921	45.501	59.4371	49.2727	66.7372	60.8926	47.1372	44.1378	34.8379	26.7195
ENSMUSG00000110195	95.9129	Pde2a	1.03597	0.315331	3.28535	0.00101854	0.0374046	0.00212597	0.075253	7	6.95515	6.68512	11.1942	6.81629	4.11812	15.0546	7.73259	7.8024	4.97881	6.94112	18.1696	16.6042	11.6729	21.2222
ENSMUSG00000035683	70.7047	Melk	-1.12974	0.344276	-3.28151	0.00103254	0.0378162	0.00215174	0.0759571	4	10.5839	12.6503	9.67835	8.69324	12.0376	9.88663	0.692471	0.427529	7.73305	11.253	9.44821	5.56977	7.60099	2.04551
ENSMUSG00000021838	150.456	Samd4	1.37127	0.418945	3.27316	0.00106354	0.0388463	0.00220864	0.0774983	14	8.56794	4.21677	30.7842	5.72964	3.27337	18.2004	24.4673	23.3003	11.3347	5.25843	17.8582	26.3776	24.5222	23.7791
ENSMUSG00000046027	214.249	Stard5	0.720783	0.220827	3.26402	0.00109843	0.0399058	0.00227249	0.0792057	7	16.6319	19.3354	17.6076	19.2634	20.0626	28.3117	29.7762	26.0793	14.3008	20.613	24.6069	27.2183	29.861	29.7878
ENSMUSG00000006585	420.207	Cdt1	-0.550044	0.168496	-3.26443	0.00109684	0.0399058	0.00226957	0.0791282	8	60.0764	58.7262	37.1975	54.5303	59.6599	39.4342	27.3526	37.8363	57.5211	60.5771	42.4651	34.8899	36.3762	31.7054
ENSMUSG00000049191	218.011	Rtl5	0.635527	0.195036	3.25851	0.00111999	0.0404755	0.00231181	0.080246	X	16.4303	12.6503	29.1517	20.2513	15.0998	23.8178	34.9698	30.4614	21.9279	14.3029	25.5413	26.3776	25.0652	33.2396
ENSMUSG00000042606	137.96	Hirip3	-0.788016	0.241835	-3.25849	0.00112009	0.0404755	0.00231198	0.0802505	7	18.6479	22.1123	13.4098	18.6707	22.3857	16.7399	2.65447	4.38217	19.3856	20.9285	20.7653	8.09193	10.949	11.7617
ENSMUSG00000052270	85.1606	Fpr2	1.4831	0.455439	3.25641	0.00112829	0.0406634	0.00232692	0.0806434	17	4.33437	4.42247	4.54766	5.2357	3.90693	4.71862	27.3526	22.8728	1.48305	3.89124	7.26786	14.3973	14.7495	6.77576
ENSMUSG00000027018	209.693	Hat1	-0.765905	0.235706	-3.24941	0.00115645	0.0415677	0.0023781	0.0819806	2	27.3166	27.8718	30.3177	21.4367	31.1499	19.5486	17.5426	19.2388	32.3093	21.5595	20.4538	18.9162	19.1835	12.1452
ENSMUSG00000021978	521.47	Extl3	-0.626893	0.193108	-3.24634	0.001169	0.0417297	0.00240086	0.0825708	14	75.5995	66.337	48.625	68.2617	62.4053	57.6346	55.3977	51.6241	84.4279	48.5879	50.9788	47.1854	32.4852	41.1659
ENSMUSG00000040234	270.206	Tm7sf3	-0.748521	0.230595	-3.24605	0.00117019	0.0417297	0.00240303	0.0826268	6	37.4973	41.2421	31.8336	40.6014	46.7776	23.4807	14.8881	17.5287	42.0551	28.3955	18.1696	28.8998	28.8657	11.3782
ENSMUSG00000002055	183.379	Spag5	-1.28553	0.395878	-3.24729	0.00116508	0.0417297	0.00239376	0.0823868	11	21.9742	27.4604	31.9502	22.1283	29.566	30.1093	2.07741	1.06882	23.8347	26.0818	32.1862	15.8686	13.3017	3.96318
ENSMUSG00000032561	14.8827	Acpp	2.48827	0.767721	3.24111	0.00119063	0.0422485	0.00244005	0.0835802	9	0.604796	0.102848	3.26499	0.395147	0	2.58401	1.38494	1.49635	0.105932	0.105169	1.03827	3.25779	2.35269	6.00869
ENSMUSG00000040584	102.475	Abcb1a	1.03152	0.318268	3.24103	0.00119098	0.0422485	0.00244067	0.083596	5	6.04796	5.24525	9.56175	8.10052	6.54675	4.71862	31.8537	24.2623	5.40254	4.10157	3.21862	17.4449	16.3783	9.2048
ENSMUSG00000031734	16.095	Irx3	2.25138	0.695167	3.23861	0.00120113	0.0424506	0.00245903	0.0840661	8	0.604796	0	1.28267	0.395147	0.527964	3.0334	3.80859	1.1757	0.741525	0.525843	4.67219	2.62725	0.633416	4.21887
ENSMUSG00000028525	326.02	Pde4b	0.967764	0.29886	3.23818	0.00120294	0.0424506	0.0024623	0.0841497	4	18.4463	21.1867	50.7239	24.4003	23.2304	41.6811	41.6637	34.523	16.4195	21.9802	49.5253	53.701	50.1303	46.6632
ENSMUSG00000002603	629.808	Tgfb1	0.620302	0.191812	3.2339	0.00122111	0.04298	0.0024951	0.0849847	7	56.5484	54.3038	59.3528	51.9619	46.7776	68.757	63.7073	69.1528	55.4025	76.0368	89.0832	80.8142	67.685	114.804
ENSMUSG00000004359	33.3063	Spic	1.82036	0.563325	3.23145	0.00123163	0.0432379	0.00251407	0.0854649	10	1.31039	0.205696	5.59712	0.197574	0.739149	3.81983	4.38565	8.97811	0.741525	1.36719	4.98367	3.36288	4.61489	9.97187
ENSMUSG00000026548	257.228	Slamf9	-1.02634	0.318938	-3.21799	0.00129092	0.0452023	0.00262061	0.0881283	1	35.1789	28.3861	5.36391	34.8718	32.3114	14.1559	82.5194	41.4703	30.5085	32.9177	13.8089	14.3973	10.7681	4.85809
ENSMUSG00000087484	55.0184	2900089D17Rik	1.13147	0.351708	3.21708	0.00129504	0.0452296	0.00262799	0.0883106	5	2.62078	3.18829	10.1448	2.46967	2.9566	6.85323	8.88671	6.94734	2.11864	2.62921	5.50281	7.77666	9.7727	11.3782
ENSMUSG00000038070	294.991	Cntln	-0.640685	0.199333	-3.21415	0.00130832	0.045576	0.00265177	0.0888964	4	34.0702	31.0601	45.8264	29.3397	30.8331	34.3785	26.6601	30.6752	47.7754	34.0746	34.7819	20.5976	22.9839	25.6967
ENSMUSG00000011256	13.0202	Adam19	2.6811	0.83459	3.21248	0.00131595	0.0457242	0.00266541	0.0892313	11	0.100799	0.308544	1.28267	0.0987868	0.105593	1.57287	2.42365	3.31335	0	0.631011	2.59566	0.84072	2.80513	3.4518
ENSMUSG00002076348	17.0664	Gm55604	2.18926	0.683702	3.20207	0.00136445	0.0470033	0.00275196	0.091334	X	0.806394	0.205696	0.466427	0.592721	0.211185	1.34818	3.46235	6.84046	0.529661	1.05169	2.49184	1.68144	1.71927	3.96318
ENSMUSG00000036452	114.645	Arhgap26	0.699142	0.218338	3.20211	0.00136427	0.0470033	0.00275163	0.091326	18	10.4831	11.2104	11.1942	10.3726	9.29216	9.77428	10.5025	14.8566	13.5593	10.7272	9.24056	17.8653	19.0025	15.597
ENSMUSG00000025153	400.202	Fasn	-0.960557	0.300024	-3.20161	0.00136664	0.0470033	0.00275585	0.0914276	11	78.6234	82.0727	24.4874	71.818	64.7283	36.7378	15.9268	13.3603	36.8644	73.1973	26.5796	32.683	29.0466	22.5006
ENSMUSG00000116617	60.501	Gm49767	-1.05244	0.328617	-3.20264	0.00136176	0.0470033	0.00274716	0.0912183	16	8.46714	10.0791	7.11301	7.40901	7.49708	4.15688	6.8093	4.8097	12.2881	6.83595	4.15306	3.88833	4.97684	3.32396
ENSMUSG00000029482	134.808	Aacs	-0.823376	0.257394	-3.19889	0.00137959	0.0473287	0.00277889	0.0919811	5	24.2926	22.4209	13.4098	21.6343	26.6094	8.20141	6.11683	8.33681	18.1144	13.2512	6.33342	17.4449	14.5686	4.47456
ENSMUSG00000049625	529.857	Tifab	0.796797	0.249181	3.19767	0.00138544	0.0474092	0.00278929	0.0922298	13	34.5742	33.2199	73.229	34.3778	30.6219	75.7226	80.7883	74.7107	33.1568	32.3919	81.4	79.6582	63.7035	73.3827
ENSMUSG00000098234	13.8975	Snhg6	-2.10195	0.657697	-3.19593	0.00139382	0.0475758	0.00280418	0.0925853	1	2.21758	1.64557	5.59712	1.38302	0.950334	0.786436	0.692471	0.534411	2.6483	1.6827	1.24592	0.52545	0.995368	0.511378
ENSMUSG00000019845	19.0932	Tube1	-1.81338	0.567629	-3.19465	0.00140001	0.0476671	0.00281517	0.0928471	10	2.72158	4.52531	3.03177	1.28423	3.27337	2.35931	0.346235	1.06882	2.43644	1.26202	4.04923	0.63054	1.26683	1.02276
ENSMUSG00000002204	639.3	Napsa	0.671094	0.210281	3.19142	0.00141577	0.0480829	0.00284313	0.0935103	7	44.7549	52.3496	50.8405	50.1837	42.8706	76.8461	131.454	112.761	41.7373	47.9568	74.8589	74.1935	75.105	83.0989
ENSMUSG00000020473	53.4297	Aebp1	1.29822	0.407699	3.18426	0.00145126	0.0490715	0.00290598	0.0949877	11	2.92318	1.33702	3.61481	3.45754	1.79508	12.4706	12.2337	3.42023	4.23728	1.05169	10.2788	7.25121	1.5383	14.9578
ENSMUSG00000026012	976.51	Cd28	0.692837	0.217628	3.18358	0.00145465	0.0490715	0.00291196	0.0951274	1	83.1594	78.5759	147.741	76.5598	96.5117	94.4847	61.9761	97.9041	81.5677	83.609	112.756	168.459	153.196	150.217
ENSMUSG00000028671	90.4788	Gale	-0.865823	0.271984	-3.18336	0.00145574	0.0490715	0.00291389	0.0951725	4	12.9023	14.0902	11.7773	13.0399	14.5718	8.31376	6.69388	4.48905	10.911	11.253	8.92908	5.88504	7.23904	7.67067
ENSMUSG00000024164	714.002	C3	0.802425	0.252417	3.17897	0.001478	0.0495753	0.0029532	0.096086	17	60.8828	48.8528	38.0138	50.8752	50.1565	45.6133	176.58	164.385	50	52.5843	70.602	108.243	92.6597	54.3339
ENSMUSG00000072115	141.898	Ang	-0.799849	0.251552	-3.17965	0.00147452	0.0495753	0.00294707	0.0959438	14	22.9822	23.2437	8.97871	18.4731	23.4416	12.3583	6.69388	7.37487	22.1398	25.7663	12.7707	15.4482	11.7634	4.34671
ENSMUSG00000063229	3012.9	Ldha	-0.615893	0.193909	-3.1762	0.00149218	0.0499273	0.0029782	0.0966633	7	474.563	409.952	305.16	439.7	465.558	170.994	228.515	221.674	468.538	349.37	254.686	361.93	260.877	165.814
ENSMUSG00000026708	197.428	Cenpl	-0.763291	0.240819	-3.16956	0.00152672	0.0509571	0.00303899	0.0981283	1	23.6878	24.6835	27.1694	20.9428	30.9387	29.0981	7.96341	7.16111	27.6483	27.7645	31.2518	17.4449	15.8354	10.2276
ENSMUSG00000026630	20.8158	Batf3	1.68982	0.533927	3.16489	0.00155141	0.0515274	0.00308235	0.0991641	1	0.705595	0.822784	0.69964	1.38302	1.16152	2.13461	4.38565	3.20647	2.33051	2.62921	3.73776	1.68144	1.35732	4.98594
ENSMUSG00000066551	2625.08	Hmgb1	-0.566636	0.179005	-3.16547	0.00154833	0.0515274	0.00307694	0.0990355	5	301.39	280.158	430.162	256.253	344.655	349.627	167.809	193.991	379.025	296.575	338.059	182.331	209.027	277.55
ENSMUSG00000034906	118.697	Ncaph	-1.38567	0.438104	-3.16288	0.00156218	0.0517582	0.00310123	0.0996129	2	13.5071	21.7009	28.3354	17.6828	20.3794	14.0435	1.84659	1.92388	16.1017	10.2013	10.798	10.509	13.0303	2.42905
ENSMUSG00000001630	153.282	Stk38l	-0.760432	0.240626	-3.16023	0.00157646	0.0521038	0.00312625	0.100205	6	29.0302	26.2262	10.378	25.1906	18.5843	14.2682	10.9641	10.4745	20.1271	20.613	10.4865	12.9261	14.3876	8.94911
ENSMUSG00000021756	997.338	Il6st	0.468508	0.148497	3.155	0.00160497	0.0529171	0.00317612	0.101379	13	85.881	70.7594	117.656	81.9931	83.5238	96.0576	141.264	141.619	119.28	90.3398	111.821	128.105	109.852	128.867
ENSMUSG00000021719	21.6658	Rgs7bp	-1.3704	0.434457	-3.15428	0.00160895	0.0529195	0.00318307	0.101541	13	3.62877	5.86234	2.68195	2.2721	2.42863	2.02227	0.923294	1.49635	2.43644	3.36539	1.24592	1.0509	2.44318	1.1506
ENSMUSG00000079553	65.9555	Kifc1	-1.408	0.446775	-3.15148	0.00162448	0.053301	0.00321019	0.102175	17	10.1807	10.182	10.8444	9.97747	10.4537	8.53845	0.346235	0.534411	14.6186	5.57393	7.37168	6.83085	4.88635	1.02276
ENSMUSG00000036777	152.716	Anln	-1.25033	0.398471	-3.13783	0.00170204	0.055711	0.00334517	0.105345	9	14.7167	22.2152	40.3459	20.0537	21.7521	23.1437	2.07741	2.03076	20.8686	17.9838	18.7926	12.1904	14.4781	4.47456
ENSMUSG00000032870	1005.36	Smap2	0.428941	0.136734	3.13704	0.00170665	0.0557273	0.00335317	0.10553	4	85.7802	85.5696	124.186	79.227	79.3001	134.368	109.18	123.983	81.6737	85.3968	146.811	109.294	120.982	158.655
ENSMUSG00000046295	30.1171	Ankle1	-1.66728	0.532051	-3.1337	0.00172619	0.0562299	0.00338706	0.106315	8	2.41918	4.62816	8.7455	4.14905	4.11812	5.28036	0.230824	0.534411	3.91949	2.94472	5.0875	2.41707	1.35732	0.639222
ENSMUSG00000026558	98.6437	Uck2	0.94366	0.301203	3.13297	0.00173048	0.0562345	0.00339449	0.106486	1	8.26554	9.46202	10.378	9.58232	11.404	4.71862	6.92471	6.09229	7.94491	10.7272	9.96735	18.2857	23.1649	12.9123
ENSMUSG00000056529	812.032	Ptafr	0.492634	0.157851	3.12089	0.00180306	0.0583132	0.00351991	0.10935	4	79.329	77.3417	65.9994	91.3778	73.3869	72.4645	118.874	99.9349	90.0423	68.9905	77.5584	118.016	113.381	78.2408
ENSMUSG00000031799	2295.67	Tpm4	-0.333344	0.106788	-3.12156	0.00179894	0.0583132	0.00351282	0.10919	8	275.182	296.202	233.33	297.052	304.424	228.516	224.13	226.056	297.246	256.085	216.167	229.832	214.004	183.073
ENSMUSG00000026395	8168.06	Ptprc	0.308422	0.0988917	3.11879	0.00181597	0.0585911	0.00354217	0.109853	1	821.615	668.306	811.582	816.77	721.832	822.725	1176.74	1107.3	909.109	799.176	889.067	929.416	895.74	961.391
ENSMUSG00000050271	46.7999	Prag1	-1.15839	0.371614	-3.11718	0.00182592	0.0587722	0.00355931	0.110238	8	8.16474	10.182	3.14838	6.12478	7.2859	5.72975	3.924	4.06152	5.29661	4.73258	3.32245	2.83743	2.9861	3.19611
ENSMUSG00000021569	58.9606	Trip13	-1.03696	0.332888	-3.11504	0.0018392	0.0590594	0.00358216	0.110751	13	7.96314	8.63923	10.8444	7.5078	8.97538	7.41497	1.61577	2.13764	10.2754	6.41528	5.29515	5.67486	3.16708	4.47456
ENSMUSG00000023973	1165.59	Cnpy3	0.94779	0.305153	3.10594	0.00189672	0.0606631	0.00368093	0.112946	17	75.9019	98.7341	93.8684	97.4038	64.2004	155.827	167.924	147.391	55.1906	118.63	170.691	160.788	158.263	193.94
ENSMUSG00000026107	131.364	Nabp1	0.860887	0.277193	3.10573	0.0018981	0.0606631	0.00368329	0.112998	1	9.47513	8.53639	17.8408	8.00173	8.02505	8.20141	25.8522	22.5521	11.8644	7.04629	7.89082	22.9096	20.6313	18.6653
ENSMUSG00000030402	3.68374	Ppm1n	4.53957	1.46316	3.10259	0.00191838	0.061167	0.00371803	0.113762	7	0.100799	0	0	0.197574	0.211185	0	0.692471	0.641293	0.211864	0.420674	0.31148	1.26108	0.814392	0.639222
ENSMUSG00000062687	45.36	Cks1brt	-0.9513	0.307358	-3.09509	0.00196753	0.0625869	0.00380204	0.115594	8	6.55195	7.40506	3.96463	9.38475	7.81386	4.83097	0.923294	0.748175	7.30932	6.52045	4.77602	3.46797	3.43854	2.17336
ENSMUSG00000021069	991.978	Pygl	0.419937	0.13593	3.08935	0.00200593	0.0636589	0.00386751	0.117005	12	87.897	95.5458	116.024	93.7487	92.4992	125.942	88.7517	101.324	85.5932	107.482	119.089	126.423	115.915	149.834
ENSMUSG00000026014	1217.66	Raph1	0.674858	0.218707	3.08568	0.0020309	0.064151	0.00391001	0.117913	1	84.873	81.2499	204.994	86.1421	103.27	128.526	106.41	156.155	116.949	97.8067	143.904	163.625	167.041	210.432
ENSMUSG00000040549	373.775	Ckap5	-0.623882	0.202169	-3.08595	0.00202902	0.064151	0.0039068	0.117845	2	49.7948	42.5791	50.9571	41.8856	43.9266	51.006	16.1577	28.7513	46.1864	52.7946	53.263	23.33	34.4759	35.1572
ENSMUSG00000022419	560.131	Deptor	0.487326	0.157986	3.08462	0.0020381	0.0642286	0.00392225	0.118174	15	49.19	43.9161	87.5716	45.7383	45.2993	72.4645	42.3561	54.1893	42.2669	44.6966	83.8918	73.4579	65.2418	102.787
ENSMUSG00000034652	1215.14	Cd300a	0.711203	0.230774	3.08181	0.00205744	0.0646875	0.0039551	0.118871	11	69.6523	73.4335	204.645	85.4506	75.182	120.999	210.511	204.466	98.7287	55.4238	132.171	158.266	141.523	203.912
ENSMUSG00000069516	196230	Lyz2	0.494909	0.160653	3.08061	0.00206576	0.064799	0.00396924	0.119169	10	22536.3	14289.9	19925.6	22474.9	16569.4	18042.5	23410.6	19703.6	23787.1	15689.4	21606.4	36098.2	22286.2	20680.5
ENSMUSG00000004609	288.5	Cd33	-0.704099	0.228898	-3.07604	0.00209767	0.0656478	0.00402334	0.120307	7	36.1869	73.4335	19.2401	38.0329	65.3619	18.3127	3.34694	6.84046	27.6483	53.1101	14.8472	29.5303	47.0537	6.77576
ENSMUSG00000027699	170.866	Ect2	-1.38657	0.450929	-3.07492	0.00210561	0.0657446	0.0040368	0.120589	3	25.9054	26.9462	35.4484	22.6222	29.2492	17.5263	1.38494	3.634	31.25	14.1977	16.8199	15.2381	18.912	3.4518
ENSMUSG00000039191	2065.27	Rbpj	-0.574375	0.186897	-3.07322	0.00211763	0.0658166	0.00405715	0.121014	5	324.775	351.226	148.44	296.854	346.133	144.592	124.299	145.68	279.767	326.128	135.701	157.845	219.162	135.515
ENSMUSG00000022369	23.2455	Mtbp	-1.89512	0.616654	-3.07324	0.0021175	0.0658166	0.00405693	0.121009	15	4.33437	3.18829	1.7491	3.35875	3.27337	3.70749	0.346235	2.24453	4.34322	2.94472	3.5301	1.36617	0.45244	0.639222
ENSMUSG00000032218	340.051	Ccnb2	-1.21665	0.395999	-3.07236	0.00212377	0.0658562	0.00406753	0.12123	9	48.6861	59.9604	52.3564	47.8128	57.1257	51.9048	2.42365	2.88582	39.5127	42.6984	42.0497	28.8998	39.2718	5.88085
ENSMUSG00000046546	79.7393	Fam43a	1.17292	0.38225	3.06846	0.00215165	0.0665685	0.00411467	0.122208	16	5.84636	3.90823	12.0105	5.13692	5.91319	9.99898	9.00212	7.69552	5.29661	4.52225	9.65587	15.4482	16.8308	9.71618
ENSMUSG00000014361	1155.41	Mertk	0.623127	0.203274	3.06546	0.00217334	0.0669671	0.00415129	0.122963	2	98.2793	94.9287	114.158	91.0815	93.1328	145.154	143.457	141.619	72.5635	120.208	154.702	134.83	130.755	212.733
ENSMUSG00000047180	1369.66	Neurl3	0.596563	0.194662	3.0646	0.0021796	0.0669671	0.00416185	0.12318	1	99.2873	106.551	131.416	111.234	90.3874	160.096	247.558	221.246	87.9237	117.368	185.434	140.19	163.874	197.903
ENSMUSG00000021508	176.884	Cxcl14	-0.667743	0.217854	-3.0651	0.002176	0.0669671	0.00415578	0.123055	13	16.4303	20.8781	22.3885	14.5217	24.8143	19.3239	27.468	37.7294	14.3008	17.0373	14.6395	10.8243	10.5871	15.4692
ENSMUSG00000022788	1284.3	Fgd4	-0.710201	0.231792	-3.06396	0.0021843	0.0669671	0.00416978	0.123342	16	158.154	152.215	176.892	144.624	155.01	112.91	206.125	229.583	145.233	94.0207	70.8097	86.384	95.1029	109.435
ENSMUSG00000038843	1172.16	Gcnt1	-0.520982	0.170092	-3.06295	0.00219167	0.0670413	0.0041822	0.123597	19	151.3	144.913	141.794	135.634	165.886	126.953	105.14	104.851	177.966	118.209	106.007	116.755	102.523	83.2268
ENSMUSG00000004730	7549.11	Adgre1	0.458843	0.149905	3.0609	0.00220674	0.0673502	0.00420759	0.124115	17	694.104	540.775	1012.15	698.028	531.026	771.269	1003.97	1006.94	776.588	544.773	907.548	1026.2	877.19	1033.62
ENSMUSG00000062510	51.6377	Nsl1	-1.50266	0.491337	-3.05831	0.00222588	0.0677819	0.00423983	0.124771	1	7.86234	8.53639	9.44514	5.03813	8.44742	7.75202	2.07741	1.38947	6.88559	7.04629	4.87985	4.09851	5.06733	0.511378
ENSMUSG00000033857	175.118	Engase	0.75218	0.246701	3.04895	0.0022964	0.0697001	0.00435828	0.127154	11	11.9951	10.799	18.3072	9.97747	7.70827	22.919	35.6622	30.7821	8.47457	11.4634	20.5577	17.55	14.0256	42.9557
ENSMUSG00000048458	21.8474	Inka2	-1.61002	0.528119	-3.04859	0.00229916	0.0697001	0.00436291	0.127246	3	3.83037	3.70253	2.68195	2.66724	2.74541	2.58401	1.73118	1.817	1.48305	3.57573	3.01097	1.36617	1.71927	0.255689
ENSMUSG00000068923	798.94	Syt11	-0.538339	0.176896	-3.04326	0.00234031	0.0707892	0.00443182	0.128613	3	101.908	81.0442	102.264	92.7608	94.8223	96.2823	76.6334	91.1705	119.597	75.9317	88.9793	64.3151	66.8706	60.5983
ENSMUSG00000024621	31006.7	Csf1r	1.02416	0.336858	3.04034	0.00236314	0.0711845	0.00446999	0.129364	18	2232.91	2315.73	1764.49	2382.94	2788.28	4538.19	4243.81	3556.08	1427.44	3769.13	4850.67	4532.32	3627.21	4756.71
ENSMUSG00000030691	292.442	Fchsd2	0.701052	0.230591	3.04024	0.00236389	0.0711845	0.00447125	0.129389	7	20.1599	21.7009	55.9712	19.6586	17.9508	46.6244	16.0422	19.5594	20.233	22.2957	49.2138	39.8291	44.3391	53.5668
ENSMUSG00000046179	133.145	E2f8	-0.861954	0.283636	-3.03894	0.00237409	0.0713333	0.0044883	0.129723	7	15.3215	19.8497	24.2542	15.2132	15.5221	22.919	6.00141	4.38217	13.7712	19.4562	15.2625	8.4072	14.3876	8.94911
ENSMUSG00000097558	6.72455	Gm26902	-3.66267	1.20679	-3.03505	0.00240499	0.0721017	0.00453986	0.130728	19	1.31039	1.13133	0.816247	0.296361	2.53423	0.112348	0.577059	0.213764	0.953389	1.36719	0.622959	0.10509	0.180976	0
ENSMUSG00000050578	295.623	Mmp13	1.01224	0.333747	3.03295	0.00242176	0.0722625	0.00456782	0.13127	9	16.3295	9.97626	30.7842	13.6326	11.1928	16.6275	99.7158	83.0475	21.0805	11.884	18.585	48.1312	34.9284	21.8614
ENSMUSG00000002835	151.379	Chaf1a	-0.801033	0.26416	-3.03238	0.00242635	0.0722625	0.00457547	0.131418	17	22.4782	26.9462	13.643	19.6586	25.8702	14.9423	4.50106	6.09229	14.9364	28.711	17.7543	8.51229	14.2971	12.4009
ENSMUSG00000022070	72.0761	Bora	-1.2287	0.405191	-3.0324	0.0024262	0.0722625	0.00457522	0.131413	14	8.87034	10.4905	16.7914	8.00173	11.8264	9.43724	1.61577	2.9927	11.7585	6.52045	7.0602	6.09522	6.69611	2.55689
ENSMUSG00000032788	2121.9	Pdxk	0.734979	0.24257	3.02997	0.00244578	0.0726816	0.00460784	0.132042	10	191.216	217.112	149.956	199.747	174.334	232.223	224.13	225.735	148.729	273.228	247.522	251.165	318.065	356.43
ENSMUSG00000031444	37.0231	F10	0.969096	0.320086	3.02761	0.00246495	0.0729313	0.00463973	0.132655	8	2.82238	2.67405	5.48051	2.17331	1.4783	3.14575	4.15482	3.84776	3.60169	2.73438	3.73776	6.83085	5.70074	7.79851
ENSMUSG00000072235	499.006	Tuba1a	-0.553517	0.182803	-3.02794	0.00246227	0.0729313	0.00463528	0.132569	15	74.4907	76.6218	51.1903	72.8059	69.3744	51.7925	36.9318	25.3311	62.1822	52.8998	48.0717	56.5384	51.1257	29.6599
ENSMUSG00000020894	109.224	Vamp2	0.795422	0.262849	3.02615	0.00247686	0.073124	0.00465953	0.133033	11	6.85435	7.61075	12.9433	9.87868	7.60268	14.3806	11.772	12.2915	6.14406	10.7272	18.0658	12.9261	10.6776	23.7791
ENSMUSG00000105636	13.9514	Gm43625	1.89377	0.626058	3.02491	0.0024871	0.0731264	0.00467655	0.133358	5	0.201599	0.719936	1.16607	0.592721	0.211185	2.02227	1.26953	2.56517	0.847457	1.36719	2.49184	1.68144	1.26683	4.73025
ENSMUSG00000028362	73.9819	Tnfsf8	-1.16872	0.386377	-3.02483	0.00248773	0.0731264	0.0046776	0.133378	4	15.1199	10.799	1.98231	10.669	12.5655	2.24696	11.4258	8.44369	13.1356	9.78067	1.24592	5.14941	8.50587	0.127844
ENSMUSG00000000184	1286.86	Ccnd2	-1.15086	0.380782	-3.02236	0.00250809	0.0735652	0.0047114	0.134046	6	218.734	264.937	27.0527	201.426	223.962	60.5556	215.82	143.008	165.36	195.298	52.7439	70.5154	53.8403	39.5039
ENSMUSG00000010663	830.954	Fads1	-0.444864	0.147602	-3.01394	0.00257877	0.0752518	0.00482853	0.136336	19	118.641	113.956	90.6034	112.419	113.618	104.596	40.1633	44.0355	91.9491	109.901	92.7171	85.3331	85.6016	62.7716
ENSMUSG00000019992	48.1557	Mtfr2	-1.06463	0.353358	-3.01288	0.0025878	0.0752518	0.00484347	0.136626	10	6.35035	7.30221	6.52997	4.93934	5.8076	9.43724	1.38494	2.24453	4.87288	8.09798	6.95638	2.20689	4.79586	2.68473
ENSMUSG00000098090	61.7748	2700099C18Rik	-1.25722	0.417102	-3.01417	0.00257685	0.0752518	0.00482535	0.136275	17	6.75355	7.40506	14.1094	4.93934	9.92572	9.21254	0.577059	0.96194	12.2881	7.04629	10.9018	4.83414	3.89098	2.3012
ENSMUSG00000106290	7.52886	Gm43429	-2.35895	0.782908	-3.01306	0.00258625	0.0752518	0.0048409	0.136576	3	2.21758	1.33702	1.98231	0.691508	0.950334	0.337044	0.230824	0.213764	1.16525	0.841348	0.519133	0.10509	0.45244	0.511378
ENSMUSG00000051627	375.818	H1f4	-0.786872	0.262405	-2.9987	0.00271135	0.0786756	0.00504725	0.141276	13	35.1789	52.6582	46.2928	39.9099	42.2371	71.341	8.65589	23.621	42.0551	56.8962	74.5475	13.6617	32.0327	35.6686
ENSMUSG00000031347	480.408	Cetn2	-0.42092	0.140572	-2.99433	0.00275044	0.0796394	0.0051115	0.142727	X	68.2411	62.943	51.6567	61.8406	68.4241	45.7257	37.0472	41.6841	61.8644	56.8962	39.2464	45.3989	50.6733	38.0977
ENSMUSG00000001403	945.583	Ube2c	-1.24191	0.415096	-2.99185	0.00277291	0.0801188	0.00514839	0.143557	2	129.426	141.827	166.864	124.57	147.513	158.411	6.57847	10.7951	142.479	95.1775	139.439	91.6385	80.7153	17.3869
ENSMUSG00000097832	35.0279	Gm26912	1.14482	0.382876	2.99006	0.0027892	0.0804178	0.0051751	0.144157	12	1.31039	1.54272	6.29676	1.4818	2.74541	5.39271	3.00071	5.02346	1.90678	2.83955	4.77602	4.41378	4.25293	8.30989
ENSMUSG00000078851	817.936	H2aw	0.624934	0.209451	2.98368	0.00284808	0.0819414	0.00527154	0.146312	11	71.8699	54.818	89.3207	68.6569	62.5109	89.5414	142.187	103.141	73.5169	59.9461	99.6735	128.945	101.075	87.8292
ENSMUSG00000022586	13.1721	Ly6i	2.56467	0.860189	2.98151	0.00286826	0.0823471	0.00530454	0.147045	15	0.604796	0.411392	0	0.493934	1.37271	1.57287	2.30824	2.56517	0.211864	0.73618	2.69949	2.41707	1.5383	2.81258
ENSMUSG00000098650	877.161	Commd1b	-0.408143	0.136963	-2.97995	0.00288293	0.0825931	0.0053285	0.147577	11	123.378	116.835	75.0947	121.903	110.028	86.6204	99.0233	81.7649	118.538	88.8674	74.5475	91.7436	76.1909	63.6666
ENSMUSG00000023953	122.735	Polh	-0.797139	0.268035	-2.97401	0.00293938	0.0840328	0.00542061	0.149612	17	15.5231	15.6329	20.5228	14.818	21.1185	13.1447	4.38565	5.02346	18.5381	13.8822	15.8855	12.0854	9.86319	7.41498
ENSMUSG00000073902	279.997	Gvin3	-0.876404	0.294815	-2.97273	0.00295167	0.0842065	0.00544064	0.150053	7	50.8028	21.7009	10.1448	43.1698	29.038	8.31376	59.6679	52.586	68.7499	20.613	8.40995	23.7503	18.4595	3.57965
ENSMUSG00000028693	643.609	Nasp	-0.513514	0.172794	-2.97183	0.00296031	0.0842305	0.00545471	0.150362	4	95.8601	94.1059	55.8546	84.8579	95.9838	57.2975	38.0859	38.6914	89.5126	100.962	63.2304	56.4333	56.555	51.3935
ENSMUSG00000033762	15.2334	Recql4	-1.65212	0.556017	-2.97135	0.00296494	0.0842305	0.00546225	0.150527	15	2.72158	3.49683	2.33213	2.2721	1.37271	1.46052	0.230824	0.213764	1.37712	2.73438	2.38801	0.63054	0.814392	1.27844
ENSMUSG00000033610	212.654	Pank1	-0.579436	0.195459	-2.96449	0.00303183	0.0859505	0.00557102	0.152956	19	28.8286	33.0142	26.8195	28.747	34.4232	25.2783	7.04012	13.1465	26.0593	21.8751	21.1806	19.4417	21.7171	17.1312
ENSMUSG00000118665	180.469	Lin54	-0.773374	0.261281	-2.95993	0.00307706	0.0870505	0.00564441	0.154584	5	24.3934	26.6376	25.5369	19.2634	30.8331	15.6164	9.57918	12.2915	31.0381	19.2458	16.3008	14.2922	17.9166	12.4009
ENSMUSG00000046207	186.709	Pik3r6	0.637222	0.215391	2.95845	0.00309194	0.0872892	0.00566853	0.155117	11	14.6159	14.8101	22.1553	14.4229	12.3543	23.256	24.9289	21.6971	14.4068	18.4045	24.6069	26.4827	23.3459	26.9752
ENSMUSG00000039748	30.0676	Exo1	-1.18174	0.399694	-2.95661	0.00311046	0.0876295	0.00569853	0.155779	1	3.02398	4.62816	4.31445	3.25997	6.12438	5.05566	0.346235	1.60323	3.38983	5.36359	3.84158	1.89162	1.90025	1.27844
ENSMUSG00000026134	88.6547	Prim2	-0.851846	0.289343	-2.94407	0.00323925	0.0910687	0.0059066	0.160554	1	11.4911	11.0047	15.1589	11.3605	12.1432	6.51619	5.07812	7.48175	12.9237	11.253	10.0712	8.09193	6.87709	5.753
ENSMUSG00000034168	676.798	Irf2bpl	-0.581359	0.19756	-2.9427	0.00325367	0.0912848	0.00592984	0.161084	12	102.916	110.356	43.7275	100.17	98.3068	58.5333	52.8586	47.9901	98.5169	104.327	50.3559	55.2773	60.1745	43.0836
ENSMUSG00000032010	156.032	Usp2	-0.562951	0.191525	-2.93931	0.00328942	0.0920968	0.00598738	0.162393	9	18.7487	22.0095	21.5722	19.3622	16.1557	21.0091	9.23294	11.9708	18.3263	19.4562	18.585	12.821	14.1161	14.4464
ENSMUSG00000022414	95.7169	Tab1	0.71651	0.243869	2.93809	0.00330237	0.092269	0.00600823	0.162867	15	7.35835	8.53639	7.46283	10.7678	8.44742	9.21254	10.0408	10.5813	9.00423	12.9357	12.7707	12.4006	12.3969	12.9123
ENSMUSG00000044708	120.413	Kcnj10	1.18373	0.403492	2.93371	0.00334938	0.0933897	0.00608376	0.164577	1	6.75355	5.96519	20.5228	8.59445	9.18657	17.6386	8.7713	13.7878	9.21609	6.09977	16.6122	25.1165	21.1742	13.935
ENSMUSG00000038352	337.983	Arl5c	0.831532	0.283547	2.93261	0.0033613	0.0935298	0.0061029	0.16501	11	21.067	24.4778	34.5156	30.8215	27.9821	44.6022	63.8227	61.8848	14.1949	16.827	35.0934	45.6091	51.5781	35.2851
ENSMUSG00000027330	428.815	Cdc25b	-0.984502	0.336174	-2.92855	0.00340543	0.0945636	0.00617368	0.166604	2	58.5644	69.3196	46.5261	50.6776	63.5668	79.093	7.27094	8.65746	39.6186	71.3043	73.8207	34.1543	39.0908	14.1907
ENSMUSG00000042607	56.4526	Asb4	-0.897385	0.306928	-2.92376	0.00345832	0.0958358	0.00625837	0.168505	6	13.6079	9.25632	3.61481	9.28596	10.0313	4.04453	3.11612	3.42023	7.30932	6.09977	2.80332	4.93923	5.15781	3.06827
ENSMUSG00000023345	70.7505	Poc1a	-0.785648	0.269437	-2.91588	0.00354685	0.0980886	0.00639979	0.171659	9	8.97114	7.61075	9.44514	10.3726	9.08097	11.7965	2.42365	2.45829	9.53389	9.78067	12.0439	6.20031	4.5244	3.96318
ENSMUSG00000031613	620.963	Hpgd	0.603848	0.207203	2.91429	0.00356499	0.0983894	0.00642872	0.172301	8	46.7709	44.7389	60.2856	51.9619	43.1874	94.5971	62.6686	96.6215	50.9534	60.8926	93.5477	54.1214	74.3811	105.6
ENSMUSG00000027642	1712.19	Rpn2	-0.388358	0.133322	-2.91294	0.00358044	0.0984149	0.00645334	0.172847	2	245.849	223.797	152.172	212.886	252.683	174.364	118.99	119.815	239.407	228.111	169.756	182.962	161.069	120.43
ENSMUSG00000025059	239.716	Gk	-0.948136	0.32548	-2.91304	0.00357932	0.0984149	0.00645156	0.172807	X	37.5981	32.7057	28.8018	34.6742	34.0009	10.2237	18.8121	17.4218	59.9576	24.8198	12.4592	22.2791	19.2739	11.7617
ENSMUSG00000000489	239.245	Pdgfb	0.637799	0.219178	2.90996	0.00361477	0.0987576	0.00650802	0.174056	15	11.9951	11.8275	41.0455	11.0641	8.44742	35.839	41.0866	46.3869	11.5466	10.2013	35.5087	14.0821	23.7078	58.5528
ENSMUSG00000072082	135.976	Ccnf	-1.06211	0.364945	-2.91034	0.00361034	0.0987576	0.00650096	0.1739	17	14.2127	21.9066	19.2401	19.0659	19.0067	23.5931	1.03871	1.92388	14.9364	20.9285	26.4758	8.51229	13.9351	3.70749
ENSMUSG00000002068	34.4059	Ccne1	-1.264	0.434324	-2.91027	0.00361119	0.0987576	0.00650232	0.173931	7	5.74556	7.7136	1.98231	4.05026	4.75167	3.37044	1.03871	2.45829	4.23728	6.41528	4.46454	1.36617	2.71464	2.04551
ENSMUSG00000038065	40.973	Mturn	1.08572	0.373728	2.90512	0.00367109	0.0998934	0.00659758	0.17603	6	0.705595	2.7769	7.92925	1.97574	1.79508	7.30262	1.962	5.02346	1.48305	2.52404	8.2023	3.04761	4.88635	13.0401
ENSMUSG00000037940	198.113	Inpp4b	-0.946561	0.3258	-2.90534	0.00366852	0.0998934	0.00659349	0.17594	8	24.595	34.6598	34.8654	21.6343	33.8953	22.4696	3.34694	10.1538	24.894	21.4544	22.0112	18.2857	22.8935	8.30989
ENSMUSG00000054000	188.442	Tusc1	0.687058	0.237674	2.89075	0.00384324	0.104368	0.00687038	0.181984	4	13.5071	20.4668	16.4415	15.9047	15.0998	15.167	23.544	29.4995	17.0551	21.3492	17.339	30.5812	20.0883	28.3815
ENSMUSG00000020808	145.856	Pimreg	-1.5134	0.52382	-2.88916	0.00386277	0.104689	0.00690125	0.182653	11	19.8575	21.7009	26.4697	18.4731	24.3919	26.5141	0.577059	1.06882	17.0551	19.1407	24.6069	11.4548	11.7634	1.02276
ENSMUSG00000071172	1047.03	Srsf3	-0.36981	0.128228	-2.884	0.00392653	0.106204	0.00700188	0.184823	17	125.193	136.994	126.285	125.36	139.277	104.596	82.404	84.3301	135.699	118.315	118.778	100.886	98.9938	95.1163
ENSMUSG00000022270	1021.97	Retreg1	-0.473898	0.164455	-2.88162	0.00395635	0.106798	0.00704888	0.185834	15	136.785	128.56	98.999	129.411	136.848	82.5758	109.295	127.083	156.885	108.639	72.8862	92.6894	100.532	65.8399
ENSMUSG00000118653	314.522	Gm2296	-0.593737	0.20614	-2.88026	0.00397347	0.107047	0.00707584	0.186412	9	38.7069	48.9557	33.8159	41.688	34.6344	37.7489	11.5412	16.6736	43.5381	42.9088	50.875	25.1165	25.7891	28.1258
ENSMUSG00000046434	675.045	Hnrnpa1	-0.721565	0.250912	-2.87578	0.00403035	0.108149	0.00716534	0.188326	15	85.2762	78.7816	112.642	82.9809	98.9404	68.757	37.9705	35.5918	126.483	65.7303	70.2906	67.1525	58.8172	42.1887
ENSMUSG00000087213	10.7883	2810408I11Rik	-2.10397	0.731466	-2.87638	0.00402266	0.108149	0.00715324	0.188068	1	1.00799	2.15981	2.79856	0.790295	2.21745	1.90992	0.115412	0.641293	1.27119	1.6827	0.622959	0.42036	0.814392	0.127844
ENSMUSG00000118866	74.5536	Rn7s1	3.63511	1.2652	2.87315	0.00406407	0.10855	0.00721832	0.189454	12	0	4.83386	0	3.95147	14.3606	7.07793	7.96341	22.2315	8.05084	6.62562	9.96735	4.83414	9.0488	13.0401
ENSMUSG00000030711	164.712	Sult1a1	1.18147	0.41127	2.87274	0.00406934	0.10855	0.00722659	0.18963	7	6.14876	4.83386	41.512	6.61872	6.33556	23.3684	20.4279	25.6517	9.53389	7.15146	28.2408	27.3234	17.9166	25.4411
ENSMUSG00000032400	87.7187	Zwilch	-1.15266	0.401089	-2.87382	0.00405543	0.10855	0.00720474	0.189165	9	11.2895	10.9019	18.1906	11.5581	12.3543	10.8978	1.61577	2.24453	15.572	10.5169	11.0056	6.72576	9.50124	2.3012
ENSMUSG00000031506	1672.28	Ptpn7	-0.623565	0.217171	-2.87131	0.0040877	0.108826	0.00725542	0.190243	1	181.439	206.313	294.665	197.771	217.521	206.72	117.835	126.869	252.118	148.813	170.172	151.96	147.586	132.191
ENSMUSG00000018927	2672.37	Ccl6	0.663236	0.231223	2.86838	0.00412576	0.109624	0.00731512	0.191508	11	267.622	290.957	172.461	261.686	238.64	203.125	440.642	390.12	148.305	265.761	210.768	377.904	423.846	324.214
ENSMUSG00000054008	1101.91	Ndst1	0.432109	0.15074	2.86658	0.00414934	0.109719	0.00735208	0.19229	18	108.057	127.737	100.515	106.393	125.233	113.247	85.5201	102.928	94.5974	141.346	122.204	148.177	158.173	137.816
ENSMUSG00000025701	129.719	Alox5	-0.978628	0.341431	-2.86625	0.00415361	0.109719	0.00735877	0.192431	6	16.4303	27.049	15.9751	14.9168	24.4975	17.4139	1.84659	2.67206	11.6525	19.5613	16.7161	13.4515	12.3064	3.96318
ENSMUSG00000018362	32.6962	Kpna2	-1.31895	0.460019	-2.86716	0.00414169	0.109719	0.00734009	0.192037	11	4.43517	3.90823	5.48051	4.05026	6.01878	5.05566	0.923294	1.1757	2.75424	6.31011	3.84158	0.63054	3.61952	1.78982
ENSMUSG00000066878	238.772	Gm10184	-1.06146	0.370909	-2.86177	0.00421281	0.111066	0.00745144	0.194384	17	30.0382	48.4414	40.9289	31.4142	41.2868	31.5698	7.848	9.19187	26.0593	17.458	21.2844	23.4351	30.1325	6.39222
ENSMUSG00000039994	131.626	Timeless	-0.857723	0.299827	-2.86073	0.00422669	0.111215	0.00747314	0.194839	10	19.0511	20.3639	11.7773	18.4731	13.9382	14.3806	14.0802	15.0704	12.8178	17.0373	13.7051	11.3497	12.8493	4.21887
ENSMUSG00000004099	571.915	Dnmt1	-0.557518	0.195264	-2.8552	0.004301	0.112951	0.00758922	0.197269	9	76.809	76.6218	55.9712	59.8648	75.6044	79.3177	31.7382	41.7909	65.0423	89.8139	76.5202	39.0935	52.0306	50.2429
ENSMUSG00000031740	9.72605	Mmp2	3.23988	1.13564	2.85291	0.00433209	0.113548	0.00763772	0.198279	8	0.201599	0	0.583033	0.592721	0	3.48279	1.84659	0.641293	0	0.631011	2.07653	1.15599	1.17634	2.3012
ENSMUSG00000022947	204.25	Cbr3	0.6535	0.229251	2.85058	0.00436394	0.113723	0.00768735	0.199311	16	12.4991	21.9066	28.5686	16.1023	19.4291	24.7166	13.9648	21.6971	16.6313	14.4081	28.3446	26.903	33.0281	32.7282
ENSMUSG00000041895	458.949	Wipi1	-0.550587	0.193148	-2.8506	0.00436366	0.113723	0.00768692	0.199302	11	57.3548	51.1155	71.3633	49.8874	60.2934	48.1973	35.316	38.6914	67.7966	49.5344	49.4214	37.307	39.8147	42.9557
ENSMUSG00000020328	388.139	Nudcd2	-0.711085	0.249402	-2.85116	0.00435604	0.113723	0.00767505	0.199056	11	50.198	56.155	63.7838	47.6153	57.8648	32.1315	26.7755	29.3926	58.5805	37.44	26.3719	40.9851	37.1001	27.2309
ENSMUSG00000001435	248.765	Col18a1	0.550769	0.193297	2.84933	0.00438111	0.113733	0.0077141	0.199866	10	16.0271	16.8671	44.4271	19.0659	19.1123	44.9392	11.6566	11.4364	22.7754	19.982	50.9788	32.683	22.1696	48.9644
ENSMUSG00000028484	568.408	Psip1	-0.749603	0.263077	-2.84936	0.00438068	0.113733	0.00771343	0.199852	4	66.9307	64.28	95.151	56.2097	88.3811	63.3643	29.43	47.5626	91.4194	60.8926	71.7441	33.9441	40.2671	58.6806
ENSMUSG00000029283	17.1834	Cdc7	-1.51652	0.532415	-2.84837	0.00439437	0.113859	0.00773474	0.200294	5	3.32638	4.52531	3.14838	1.67938	2.21745	1.46052	0.346235	0.213764	1.58898	1.36719	2.59566	0.52545	2.08122	1.27844
ENSMUSG00000053835	279.601	H2-T24	-0.627581	0.220636	-2.84441	0.00444934	0.114844	0.00782025	0.20206	17	41.2269	26.7405	14.1094	35.9584	33.8953	16.4028	44.3181	55.365	47.0339	33.0229	18.4811	23.9605	21.9886	7.28714
ENSMUSG00000071302	38.769	2610044O15Rik8	-1.02854	0.361563	-2.8447	0.00444531	0.114844	0.00781399	0.201931	8	5.44316	4.62816	8.39568	3.65511	3.48456	3.70749	2.65447	3.634	6.88559	3.89124	4.04923	3.1527	2.44318	3.19611
ENSMUSG00000056220	184.964	Pla2g4a	-0.973853	0.342646	-2.84215	0.00448101	0.115441	0.00786946	0.203074	1	32.155	35.6883	13.1766	21.8319	38.5413	11.6842	7.04012	11.1157	33.8983	32.0764	8.72143	10.7192	13.0303	11.8895
ENSMUSG00000034442	43.0937	Trmt5	-0.939167	0.330548	-2.84124	0.00449379	0.115551	0.00788931	0.203482	12	6.24956	6.37658	6.87979	5.82842	4.11812	4.04453	6.23224	5.02346	3.38983	3.78607	3.01097	5.04432	2.89562	2.3012
ENSMUSG00000058099	2646.91	Nfam1	0.632257	0.222803	2.83775	0.0045433	0.116603	0.00796614	0.205057	15	223.069	218.346	234.263	228	206.856	347.942	358.238	331.014	161.546	269.968	368.896	306.337	320.689	423.037
ENSMUSG00000104069	13.5509	Gm37198	1.79693	0.633534	2.83635	0.00456317	0.116671	0.00799694	0.205687	1	0.302398	0.617088	1.86571	1.08666	0.527964	0.786436	0.807883	2.24453	1.05932	1.05169	1.9727	2.31198	3.25757	2.68473
ENSMUSG00000087679	273.695	Tmem250-ps	0.486069	0.171362	2.83651	0.004561	0.116671	0.00799358	0.205618	2	26.8126	24.2721	31.2506	24.8943	23.0192	30.4463	21.0049	29.4995	27.9661	30.8144	32.0824	33.7339	34.8379	45.1291
ENSMUSG00000019838	532.173	Slc16a10	0.442872	0.156254	2.8343	0.00459256	0.117201	0.00804248	0.206616	10	49.19	40.7278	51.1903	45.0468	47.9391	45.2763	89.7904	93.9495	58.4745	45.7483	45.476	61.0573	57.3694	69.5474
ENSMUSG00000029718	16.3731	Pcolce	1.66879	0.589631	2.83023	0.00465144	0.118481	0.00813361	0.208469	5	1.00799	0.102848	1.16607	1.28423	0.422371	3.93218	3.46235	1.1757	1.05932	0.631011	3.32245	2.62725	0.542928	3.96318
ENSMUSG00000064120	142.786	Mocs1	0.794387	0.280863	2.82838	0.00467848	0.118946	0.00817542	0.209317	17	10.6847	12.1361	10.4946	13.1386	10.1369	16.1781	17.1964	13.1465	11.9703	20.0872	23.7763	17.6551	19.9074	19.4324
ENSMUSG00000004698	90.1805	Hdac9	-0.953025	0.33732	-2.82528	0.00472389	0.119875	0.00824556	0.210734	12	14.5151	18.5126	2.21553	10.175	15.5221	4.49392	11.6566	16.1392	10.6991	11.884	4.25689	5.35959	7.05806	3.06827
ENSMUSG00000032915	78.6878	Adgre4	2.53402	0.898184	2.82127	0.00478337	0.120328	0.00833732	0.212581	17	0.302398	0.822784	11.7773	0.0987868	0.739149	3.14575	33.8157	37.5157	0.529661	0.105169	2.28418	5.46468	9.86319	8.69343
ENSMUSG00000053101	385.028	Gpr141	0.899853	0.318862	2.82208	0.00477134	0.120328	0.00831877	0.212208	13	19.8575	18.924	79.1759	18.6707	21.9633	44.2651	72.4786	62.8467	19.9152	14.6184	41.4268	59.1657	52.483	55.4845
ENSMUSG00000002885	464.923	Adgre5	0.603478	0.213874	2.82166	0.0047776	0.120328	0.00832842	0.212402	8	35.2797	33.2199	67.3986	35.0693	31.6778	60.3309	80.9037	81.7649	23.7288	22.5061	39.9732	68.5187	58.9982	61.2375
ENSMUSG00000025289	844.587	Prdx4	-0.477479	0.169254	-2.82109	0.00478611	0.120328	0.00834155	0.212666	X	118.54	105.214	79.9922	105.01	115.096	88.8673	67.4005	57.7164	122.563	120.418	82.8536	93.425	81.1677	44.6177
ENSMUSG00000005611	11.5759	Irag1	-2.35846	0.835986	-2.82118	0.00478479	0.120328	0.00833952	0.212625	7	1.61279	3.59968	0.932853	1.08666	2.63982	1.01113	0.346235	0	0.529661	3.57573	1.24592	0.52545	0.271464	0.255689
ENSMUSG00000023030	346.639	Slc11a2	0.613138	0.217505	2.81896	0.0048179	0.120655	0.00839054	0.213648	15	34.9773	29.3117	28.5686	30.0312	31.0443	37.9736	48.1267	37.4088	28.2839	36.5986	40.7	39.9342	50.4923	49.9872
ENSMUSG00000057315	89.9072	Arhgap24	-0.898972	0.318951	-2.81852	0.00482452	0.120655	0.00840074	0.213852	5	11.0879	13.3702	10.4946	11.4593	14.255	7.52732	7.04012	7.48175	12.5	14.7236	8.09847	3.25779	8.14392	7.15929
ENSMUSG00000044303	51.7862	Cdkn2a	-0.965271	0.342485	-2.81844	0.00482583	0.120655	0.00840276	0.213892	4	6.35035	7.81645	8.62889	7.11265	6.75793	7.97671	3.34694	2.13764	7.62711	3.47056	6.6449	3.88833	4.34342	3.06827
ENSMUSG00000002289	53.6058	Angptl4	1.10853	0.393537	2.81683	0.00485	0.121036	0.00843997	0.214636	17	3.42718	1.64557	5.94694	4.54419	2.11185	8.53845	7.73259	8.01617	2.22457	3.36539	6.95638	3.78324	4.34342	18.4096
ENSMUSG00000032586	39.2021	Traip	-1.34956	0.479299	-2.8157	0.00486704	0.121238	0.00846619	0.215159	9	6.55195	5.55379	5.83033	6.32236	3.90693	7.19028	0.923294	0.213764	4.13135	4.94292	7.78699	2.83743	2.9861	0.894911
ENSMUSG00000020493	125.492	Prr11	-1.14183	0.40587	-2.8133	0.00490363	0.121925	0.00852247	0.21628	11	18.3455	17.2785	18.074	16.8925	16.7892	21.6832	0.230824	0.855058	17.2669	19.2458	21.3883	11.3497	10.5871	2.55689
ENSMUSG00000086894	29.4686	Gm15708	1.3439	0.477854	2.81236	0.00491792	0.122056	0.00854443	0.216717	5	1.91519	0.822784	3.4982	3.16118	2.11185	2.69635	3.00071	3.634	1.90678	2.20854	5.60663	3.46797	5.51977	5.11378
ENSMUSG00000024079	864.739	Eif2ak2	-0.524484	0.186636	-2.8102	0.00495114	0.122656	0.00859546	0.217729	17	118.338	95.7515	78.9427	108.666	104.431	61.005	119.913	118.853	140.148	82.5573	68.0064	90.0621	80.2628	38.3533
ENSMUSG00000027901	80.6251	Dennd2d	-0.742378	0.264474	-2.807	0.00500058	0.123655	0.00867135	0.21923	3	11.2895	10.0791	11.6607	8.49567	11.0872	7.63967	5.42435	7.48175	10.2754	10.9375	8.72143	8.30211	6.69611	4.6024
ENSMUSG00000031398	6.72459	Plxna3	2.43221	0.867505	2.80369	0.0050522	0.124704	0.00875048	0.220789	X	0	0.411392	0.34982	0.493934	0.422371	0.898785	0.923294	0.96194	0.211864	0.420674	1.24592	0.84072	1.17634	1.78982
ENSMUSG00000029428	1358.29	Stx2	-0.369531	0.13197	-2.8001	0.00510863	0.125867	0.00883689	0.222484	5	204.119	181.938	127.801	172.185	197.353	135.829	77.903	83.9025	175.106	184.255	133.936	147.126	150.753	94.2214
ENSMUSG00000023004	4656.6	Tuba1b	-0.822126	0.294113	-2.79527	0.00518557	0.127531	0.00895452	0.22478	15	524.459	750.379	475.988	539.277	662.278	830.926	248.597	186.723	331.779	722.297	848.159	291.309	351.093	336.359
ENSMUSG00000079470	148.371	Utp14b	-0.647189	0.231655	-2.79376	0.00520986	0.127896	0.00899162	0.225501	1	19.6559	21.0838	18.074	18.1768	21.4353	16.0658	7.96341	9.6194	21.6102	22.8216	12.563	9.4581	14.7495	12.7844
ENSMUSG00000036867	22.0711	Smad6	1.51992	0.544519	2.7913	0.0052497	0.128012	0.00905242	0.226681	9	0.403197	0.617088	2.56535	0.889082	1.05593	2.13461	5.53977	7.8024	1.48305	0.420674	1.34974	2.20689	2.44318	3.96318
ENSMUSG00000053175	411.393	Bcl3	0.598384	0.214347	2.79167	0.00524374	0.128012	0.00904333	0.226505	7	33.5662	30.8544	54.5719	39.0208	26.6094	50.3319	39.24	37.195	50.3178	33.4436	60.1156	67.3627	51.3067	51.3935
ENSMUSG00000035824	283.032	Tk2	0.498288	0.178525	2.79114	0.00525236	0.128012	0.00905647	0.226759	8	24.8974	23.655	31.8336	23.4125	21.7521	33.4797	37.278	32.706	26.2712	22.9267	40.077	38.6731	33.3901	37.9698
ENSMUSG00000079017	7839.06	Ifi27l2a	-0.825053	0.295449	-2.79254	0.00522966	0.128012	0.00902185	0.226088	12	1316.64	948.259	408.823	1242.05	1015.8	533.204	1020.82	788.791	1430.19	861.54	583.92	916.385	650.518	117.106
ENSMUSG00000060487	3.70463	Samd5	-3.88994	1.39451	-2.78948	0.00527933	0.128438	0.0090976	0.227555	10	0.604796	0.822784	1.7491	0.493934	0.633556	0.786436	0.230824	0.213764	0	0	0	0	0.180976	0
ENSMUSG00000054702	73.1216	Ap1s3	-1.19575	0.428789	-2.78867	0.00529243	0.128526	0.00911758	0.22794	1	8.97114	9.56487	13.7596	10.8666	10.2425	4.94331	7.848	4.48905	13.983	6.31011	4.56837	9.03774	2.44318	4.34671
ENSMUSG00000030737	182.933	Slco2b1	-0.899504	0.32293	-2.78545	0.0053454	0.12958	0.00919826	0.229494	7	26.4094	28.2832	25.0704	24.104	27.0317	27.4129	13.1569	10.5813	13.2415	16.3011	25.0222	18.6009	15.6544	7.79851
ENSMUSG00000032997	8.1718	Chpf	2.37552	0.854862	2.77883	0.00545552	0.132014	0.00936571	0.2327	1	0	0.411392	0.816247	0.592721	0.105593	1.57287	1.15412	0.641293	0.317796	0.105169	1.34974	1.15599	1.35732	2.81258
ENSMUSG00000066684	46.5096	Pilrb1	0.972923	0.350668	2.77449	0.00552885	0.13355	0.009477	0.234816	5	2.82238	4.52531	2.56535	2.66724	2.32304	3.70749	12.5799	12.719	1.90678	2.41888	1.76505	5.88504	8.32489	4.85809
ENSMUSG00000021176	23.3331	Efcab11	-1.32612	0.478385	-2.77208	0.00557	0.134305	0.00953939	0.235997	12	5.14076	3.59968	3.84802	2.07452	3.16778	3.0334	0.115412	0.427529	3.91949	2.94472	2.49184	2.31198	2.08122	0.639222
ENSMUSG00000054203	173.632	Ifi205	0.847279	0.305782	2.77086	0.00559082	0.134328	0.00957092	0.236592	1	10.0799	4.21677	3.73141	5.82842	4.96286	2.47166	116.22	48.3108	12.6059	3.26022	3.32245	22.9096	7.96294	4.21887
ENSMUSG00000027544	341.503	Nfatc2	0.548229	0.197854	2.77087	0.0055906	0.134328	0.00957059	0.236586	2	28.3246	29.3117	40.4625	30.0312	29.1436	37.8613	42.0099	43.2873	31.5678	29.342	37.2737	52.3348	47.9586	37.842
ENSMUSG00000037337	96.417	Map4k1	-0.912095	0.329378	-2.76915	0.00562033	0.134798	0.00961561	0.237435	7	17.1359	14.6044	5.71373	12.6447	14.1494	6.40384	4.8473	11.757	13.0297	18.9303	6.85255	10.0886	7.5105	2.42905
ENSMUSG00000045875	54.1466	Adra1a	1.17187	0.423399	2.76778	0.00564395	0.135126	0.00965135	0.238107	14	3.52797	1.95411	5.59712	2.37088	2.9566	5.05566	4.96271	9.08499	5.19067	5.36359	7.26786	4.30869	4.25293	20.1994
ENSMUSG00000021457	1137.38	Syk	0.575685	0.208059	2.76693	0.00565873	0.135241	0.0096737	0.238527	13	99.1865	109.225	102.147	106.492	97.5677	148.299	133.416	136.595	73.7288	113.898	142.242	138.088	159.53	159.806
ENSMUSG00000008384	293.724	Sertad1	0.502064	0.181522	2.76586	0.00567736	0.135447	0.00970189	0.239056	7	28.3246	24.2721	24.604	27.5615	27.0317	32.918	53.0894	36.8744	26.6949	25.0301	27.6179	38.0426	30.223	39.8875
ENSMUSG00000037992	115.022	Rara	0.660603	0.238994	2.7641	0.00570804	0.13594	0.00974825	0.239924	11	7.55995	8.63923	18.1906	10.4714	9.29216	12.8077	13.1569	11.9708	9.42796	7.04629	15.2625	13.2413	15.7449	21.8614
ENSMUSG00000041132	364.081	N4bp2l1	0.484734	0.175546	2.76129	0.00575729	0.136872	0.00982264	0.241313	5	28.123	28.6946	49.6744	28.747	33.6841	41.4564	52.1661	52.9067	30.4025	23.9784	39.2464	44.8734	45.6964	50.7543
ENSMUSG00000001151	714.524	Pcnt	-0.413042	0.149657	-2.75993	0.00578143	0.137205	0.00985907	0.241992	10	74.1883	81.6613	111.593	70.6326	81.7288	96.9564	50.0887	55.4719	98.7287	76.6678	96.351	58.0097	61.4413	76.1953
ENSMUSG00000015854	1048.65	Cd5l	-0.971361	0.352035	-2.75927	0.00579298	0.137239	0.0098765	0.242316	3	171.359	105.522	82.3243	180.385	89.0147	223.123	64.8614	33.0266	102.542	141.557	211.183	60.8471	40.3576	91.9202
ENSMUSG00000003032	428.289	Klf4	-0.619558	0.224643	-2.75797	0.00581617	0.137548	0.00991147	0.242966	4	55.8428	41.6535	56.4376	55.3206	49.6286	38.086	27.5834	31.2096	97.1398	54.1618	45.7875	40.88	32.3042	26.8473
ENSMUSG00000031333	236.597	Abcb7	-0.626647	0.227353	-2.75628	0.00584631	0.13802	0.00995691	0.243808	X	34.171	27.2547	32.4166	32.5997	32.2058	23.4807	19.1584	23.9416	32.2034	20.9285	21.6997	21.2282	15.7449	22.7563
ENSMUSG00000029730	416.574	Mcm7	-0.967788	0.351856	-2.75052	0.00595004	0.140224	0.0101131	0.246688	5	49.2908	86.9066	27.286	47.714	53.3243	71.1163	11.4258	19.4526	30.8262	84.3452	72.3671	22.4893	36.1952	22.1171
ENSMUSG00000022462	2144.02	Slc38a2	-0.313995	0.114605	-2.7398	0.0061477	0.14438	0.0104098	0.252102	15	283.347	257.943	244.524	253.783	280.243	206.496	125.222	139.481	310.805	294.787	243.889	232.879	218.257	173.229
ENSMUSG00000036617	101.877	Etl4	-0.703584	0.25675	-2.74035	0.00613745	0.14438	0.0103944	0.251823	2	15.6239	14.913	11.1942	12.9411	10.7705	13.0324	7.96341	6.51981	13.6652	12.7254	10.2788	8.30211	6.69611	10.3554
ENSMUSG00000021273	151.993	Fdft1	-1.02945	0.376006	-2.73786	0.006184	0.144786	0.0104642	0.253085	14	26.2078	34.6598	8.27907	30.0312	24.7087	18.5374	8.19424	3.31335	13.5593	21.0337	10.798	11.5599	14.7495	5.49731
ENSMUSG00000021493	54.2434	Pdlim7	-1.64535	0.600988	-2.73774	0.00618635	0.144786	0.0104677	0.253149	13	6.35035	12.3418	2.09892	7.90295	7.81386	6.96558	4.96271	3.84776	3.38983	13.6719	6.33342	0.52545	2.89562	2.94042
ENSMUSG00000035198	167.944	Tubg1	-0.605019	0.221072	-2.73676	0.00620483	0.144968	0.0104954	0.253648	11	19.9583	24.375	19.0069	21.1404	20.1682	22.1326	8.30965	8.22993	18.4322	25.1353	27.9293	11.4548	13.7542	16.1084
ENSMUSG00000051339	162.544	2900026A02Rik	-0.681835	0.249502	-2.73278	0.00628015	0.146134	0.010608	0.255675	5	21.9742	29.3117	13.1766	19.461	26.6094	20.672	5.19353	7.8024	16.2076	32.2867	16.0931	10.4039	16.0164	12.4009
ENSMUSG00000036752	902.543	Tubb4b	-0.754362	0.276006	-2.73314	0.00627343	0.146134	0.010598	0.255495	2	116.322	125.577	93.7517	111.036	130.09	151.782	31.392	26.8274	72.7754	148.498	173.39	64.9456	69.0423	62.6438
ENSMUSG00000040084	121.426	Bub1b	-1.09562	0.400971	-2.73242	0.00628706	0.146134	0.0106184	0.25586	2	13.5071	22.2152	18.8903	16.2998	17.3172	20.7844	0.807883	2.45829	12.2881	15.4598	19.9347	6.83085	16.1069	3.32396
ENSMUSG00000050350	22.177	Gpr18	1.75254	0.643009	2.72553	0.00641986	0.148965	0.0108166	0.259398	14	0.403197	0.925632	1.63249	1.18544	0.527964	1.90992	4.8473	7.05423	1.27119	2.10337	2.28418	5.04432	2.44318	1.40629
ENSMUSG00000026915	121.991	Strbp	-0.664591	0.24394	-2.7244	0.00644189	0.149221	0.0108495	0.259981	2	14.1119	17.4842	13.4098	13.3362	18.3731	16.0658	7.27094	9.19187	15.8898	17.6683	14.6395	6.20031	9.86319	12.2731
ENSMUSG00000022126	248.863	Acod1	-0.867319	0.318507	-2.72308	0.00646762	0.149561	0.0108878	0.26066	14	43.0413	30.7516	8.16247	35.4645	37.1686	7.19028	61.3991	43.6079	32.9449	15.4598	12.8745	22.4893	15.8354	4.85809
ENSMUSG00000042677	152.748	Zc3h12a	0.719671	0.264428	2.72161	0.00649651	0.149973	0.0109308	0.261421	4	11.4911	8.84493	24.2542	10.5702	9.92572	19.3239	21.582	19.1319	13.7712	8.41348	18.3773	26.3776	17.8261	21.4779
ENSMUSG00000043671	7.23992	Dpy19l3	2.46328	0.905451	2.7205	0.00651838	0.150222	0.0109634	0.261996	7	0.503996	0	0.34982	0.197574	0.422371	1.23583	1.50035	0.427529	1.16525	0.315506	0.622959	1.78653	0.723904	1.66198
ENSMUSG00000019852	286.367	Arfgef3	-0.757567	0.278784	-2.7174	0.0065797	0.151378	0.0110546	0.263601	10	38.5053	41.0364	41.6286	37.539	46.5664	29.2105	11.5412	18.4906	50.3178	32.6022	19.2079	20.9129	26.9654	22.8842
ENSMUSG00000042599	1216.71	Kdm7a	0.418213	0.153961	2.71635	0.00660054	0.1516	0.0110856	0.264145	6	102.513	82.2784	171.295	99.7747	107.177	136.391	151.997	170.37	112.5	101.277	154.598	145.129	126.864	180.389
ENSMUSG00000078956	24.0411	Gm14221	1.62593	0.598706	2.71574	0.00661288	0.151626	0.0111039	0.264466	2	0.907194	0.719936	1.98231	0.987868	0.844742	0.786436	5.65518	5.9854	0.847457	0.631011	2.90714	0.94581	2.2622	10.4832
ENSMUSG00000025503	3309.76	Taldo1	0.460451	0.169672	2.71378	0.00665207	0.152267	0.0111622	0.265485	7	286.572	312.144	362.297	286.383	320.052	405.352	374.165	392.151	223.305	305.83	402.12	349.109	358.604	635.643
ENSMUSG00000028212	98.7751	Ccne2	-1.19439	0.440343	-2.71241	0.0066796	0.152639	0.011203	0.266198	4	12.9023	21.7009	8.97871	8.00173	17.3172	10.336	2.30824	4.38217	12.9237	20.613	12.3554	3.04761	4.16245	11.7617
ENSMUSG00000028530	3943.11	Jak1	0.301455	0.111337	2.70759	0.00677728	0.154611	0.0113479	0.268716	4	425.272	373.544	428.063	383.688	392.805	406.251	409.481	415.879	406.991	392.279	459.329	528.393	454.34	500.895
ENSMUSG00000034220	61.9556	Gpc1	0.935338	0.345706	2.70559	0.00681838	0.155027	0.0114088	0.269769	1	2.92318	4.11392	7.34622	3.16118	2.9566	11.7965	7.61718	4.59594	3.60169	3.78607	10.9018	6.93594	3.98147	20.4551
ENSMUSG00000058624	740.663	Gda	-0.427828	0.158098	-2.70609	0.00680809	0.155027	0.0113936	0.269505	19	119.145	118.07	61.6849	98.4905	116.891	55.1629	38.7784	47.2419	93.0084	95.493	58.1429	93.9505	92.2072	37.842
ENSMUSG00000022562	24.1683	Oplah	1.14293	0.42264	2.70427	0.00684543	0.155381	0.0114489	0.27046	15	1.10879	1.64557	2.91517	1.08666	0.844742	2.24696	1.73118	3.42023	2.6483	1.89303	4.46454	2.62725	2.71464	7.41498
ENSMUSG00000045664	31.1395	Cdc42ep2	1.60186	0.59276	2.70238	0.00688457	0.156008	0.0115068	0.271457	19	1.61279	2.05696	1.7491	1.4818	2.53423	2.35931	5.42435	3.20647	0.423728	1.6827	6.02194	2.83743	6.42465	9.07696
ENSMUSG00000002103	1966.82	Acp2	0.33246	0.123156	2.6995	0.00694447	0.157103	0.0115954	0.272976	2	189.503	157.46	246.273	156.577	163.669	207.17	247.674	261.968	183.474	179.523	256.555	240.026	206.946	279.852
ENSMUSG00000067203	38.2143	H2-K2	1.13848	0.422322	2.69576	0.00702279	0.158083	0.011711	0.27495	17	2.01599	2.15981	3.96463	2.66724	2.32304	7.19028	5.65518	6.30605	2.75424	1.89303	4.87985	5.46468	6.06269	4.34671
ENSMUSG00000051615	1257.62	Rap2a	-0.523004	0.194008	-2.69578	0.00702234	0.158083	0.0117104	0.274939	14	162.791	212.69	125.352	168.036	168.104	130.211	86.6743	110.944	151.483	158.384	101.542	88.0654	129.941	116.85
ENSMUSG00000020290	719.121	Xpo1	-0.57131	0.211888	-2.69628	0.00701189	0.158083	0.0116949	0.274676	11	92.9369	89.5806	93.1687	82.6846	109.922	65.9483	52.1661	51.731	115.572	94.6517	64.7878	63.3693	54.5642	63.6666
ENSMUSG00000022157	4.67937	Mcpt8	2.94501	1.09413	2.69164	0.00711011	0.159518	0.0118398	0.277136	14	0.100799	0.102848	0.34982	0.790295	0	0.224696	0.461647	0.106882	0.211864	0	0.207653	3.04761	0.723904	0.767067
ENSMUSG00000020392	264.408	Cdkn2aipnl	-0.415395	0.154299	-2.69214	0.00709951	0.159518	0.0118242	0.276872	11	32.4574	35.894	29.2683	31.6118	35.0568	28.1994	16.1577	19.025	32.0974	37.6503	33.1207	22.2791	25.6986	23.9069
ENSMUSG00000038679	495.12	Trps1	0.458156	0.170389	2.68889	0.00716909	0.160576	0.0119267	0.278603	15	40.2189	43.4019	72.8792	41.5893	43.3986	56.6234	36.1239	57.8233	48.1991	47.2207	58.9735	56.3282	68.5899	81.8205
ENSMUSG00000057388	857.244	Mrpl18	-0.423094	0.157393	-2.68813	0.00718536	0.160675	0.0119507	0.279007	17	115.919	106.242	90.1369	102.343	125.972	80.2165	70.4012	72.8937	127.436	101.488	80.9847	87.8552	71.757	68.6525
ENSMUSG00000058135	1231.7	Gstm1	0.8156	0.304105	2.68197	0.00731899	0.163393	0.0121472	0.2823	3	91.0217	114.778	108.794	119.137	92.0769	173.69	109.526	115.005	55.7203	150.286	187.199	143.553	209.299	197.52
ENSMUSG00000017737	6.86312	Mmp9	2.45542	0.916986	2.6777	0.00741285	0.165216	0.012285	0.284591	2	0.100799	0.205696	0.69964	0.197574	0.105593	0.786436	1.26953	0.855058	0	0	1.03827	0.52545	0.995368	3.57965
ENSMUSG00000004151	89.8386	Etv1	-0.917155	0.342935	-2.67443	0.00748574	0.166377	0.0123919	0.286358	12	14.5151	15.0158	7.57943	11.2617	17.7396	3.81983	7.15553	7.05423	12.6059	13.6719	7.68316	6.3054	5.88172	6.00869
ENSMUSG00000035373	30.6172	Ccl7	-1.42993	0.534701	-2.67426	0.00748949	0.166377	0.0123974	0.286449	11	6.95515	8.33069	2.56535	4.64298	5.70201	0.674088	1.962	0.427529	4.76695	1.6827	1.03827	4.30869	3.16708	0.383533
ENSMUSG00000038178	2805.37	Slc43a2	0.672389	0.251907	2.6692	0.0076032	0.168627	0.0125639	0.289183	11	211.477	261.44	257.467	244.003	206.962	435.349	306.649	353.673	131.25	252.51	394.956	298.561	370.005	523.012
ENSMUSG00000026196	47.8046	Bard1	-1.13107	0.423883	-2.66835	0.00762253	0.168779	0.0125922	0.289645	1	4.13277	8.63923	8.7455	5.63085	8.23623	8.20141	1.03871	1.60323	5.19067	5.36359	7.16403	3.1527	5.06733	1.1506
ENSMUSG00000102672	21.1101	Gm37105	-1.1952	0.448198	-2.66668	0.00766035	0.16934	0.0126475	0.290548	9	2.82238	2.05696	7.92925	0.987868	1.4783	2.58401	1.61577	2.03076	1.58898	1.89303	2.38801	1.26108	1.44781	2.3012
ENSMUSG00000032334	20.4074	Loxl1	1.92517	0.722342	2.66518	0.00769468	0.169676	0.0126976	0.291364	9	1.51199	0.51424	0.34982	2.07452	0.844742	3.70749	3.80859	1.1757	0.847457	0.73618	6.02194	4.41378	1.80976	2.94042
ENSMUSG00000017499	57.6977	Cdc6	-0.909579	0.341316	-2.66492	0.00770061	0.169676	0.0127063	0.291505	11	8.06394	11.519	6.06355	5.33449	8.55301	7.52732	2.42365	3.84776	4.02542	11.253	6.02194	3.88833	4.34342	4.98594
ENSMUSG00000032411	250.805	Tfdp2	-0.529013	0.198751	-2.66169	0.00777491	0.170758	0.0128148	0.293264	9	31.9534	30.9573	34.982	29.2409	32.7337	28.1994	12.5799	19.987	36.7584	32.2867	26.0605	20.1773	23.1649	23.3955
ENSMUSG00000039055	47.7476	Eme1	-1.01671	0.381963	-2.6618	0.00777246	0.170758	0.0128112	0.293206	11	6.65275	6.78797	5.48051	6.71751	4.75167	9.43724	0.692471	0.748175	6.88559	7.15146	8.6176	2.1018	4.43391	2.68473
ENSMUSG00000037725	113.069	Ckap2	-1.33056	0.500584	-2.65801	0.00786028	0.172354	0.0129393	0.295272	8	11.7935	14.6044	38.7134	13.2374	13.5159	16.0658	1.26953	0.855058	17.4788	7.78247	16.6122	7.67157	12.2159	2.94042
ENSMUSG00000031652	504.645	N4bp1	0.548452	0.206431	2.65683	0.00788784	0.172679	0.0129794	0.295917	8	35.6829	41.0364	56.6708	43.1698	39.4917	58.758	83.0965	75.5657	29.9788	39.5434	68.6293	48.5516	67.5945	72.9992
ENSMUSG00000038370	447.772	Pcp4l1	-0.623065	0.234607	-2.65578	0.00791241	0.172937	0.0130152	0.296491	1	83.4618	63.1487	33.5827	69.5459	62.9333	37.1872	25.8522	32.2784	74.894	59.5254	30.9403	34.2593	40.6291	32.3447
ENSMUSG00000038437	361.17	Mllt6	0.410865	0.154962	2.6514	0.00801581	0.174634	0.0131657	0.298895	11	33.9694	36.0997	39.413	32.5009	36.3239	45.2763	31.6228	39.2258	32.2034	40.595	38.0005	46.0294	44.882	51.9049
ENSMUSG00000027087	543.269	Itgav	-0.597064	0.225143	-2.65193	0.00800331	0.174634	0.0131475	0.298605	2	77.9178	69.8338	47.9253	74.4853	69.6912	53.4777	55.3977	69.1528	63.7711	64.889	51.2903	38.6731	35.9237	49.8594
ENSMUSG00000097789	8.09434	Gm2115	2.27924	0.860536	2.64863	0.00808185	0.174924	0.0132617	0.300419	7	0.403197	0	0.466427	0.790295	0.105593	1.46052	2.42365	1.1757	0.847457	0.105169	1.03827	1.0509	0.814392	1.40629
ENSMUSG00000024403	23.0611	Atp6v1g2	1.29496	0.489009	2.64814	0.00809366	0.174924	0.0132788	0.300691	17	0.907194	1.43987	2.68195	0.889082	1.05593	2.47166	4.96271	3.09958	0.635593	1.9982	2.18036	1.99671	3.43854	6.9036
ENSMUSG00000003206	744.465	Ebi3	0.52377	0.197759	2.64853	0.00808433	0.174924	0.0132653	0.300476	17	69.0475	69.8338	70.4304	60.3588	64.6227	75.8349	102.024	94.8045	52.6483	74.1438	95.2089	100.256	99.7177	95.1163
ENSMUSG00000024679	4283.39	Ms4a6d	-0.573314	0.216411	-2.64919	0.00806846	0.174924	0.0132422	0.300111	19	658.723	478.449	489.282	615.146	537.361	451.19	373.703	255.128	664.724	413.207	443.235	562.757	376.43	193.429
ENSMUSG00000047757	10.5622	Fancb	-1.78847	0.675114	-2.64914	0.00806965	0.174924	0.013244	0.300138	X	1.61279	1.74842	3.03177	1.08666	1.4783	0.56174	0.923294	0.320647	1.27119	1.47236	0.830612	0.42036	0.633416	0.767067
ENSMUSG00000024190	185.765	Dusp1	0.626455	0.236961	2.64371	0.00820028	0.176946	0.0134336	0.303133	17	11.0879	16.5585	16.7914	14.4229	16.6836	12.92	38.5475	44.1424	14.1949	10.4117	15.4702	25.3267	22.0791	19.4324
ENSMUSG00000066621	1737.47	Tecpr1	0.39444	0.149371	2.64067	0.00827415	0.178256	0.0135407	0.304813	5	191.115	219.066	125.585	206.563	209.918	132.683	147.265	169.408	180.932	238.102	135.286	229.306	250.561	195.73
ENSMUSG00000059994	201.237	Fcrl1	-0.536326	0.203248	-2.63878	0.00832049	0.17897	0.0136078	0.305862	3	31.2478	25.3006	19.3567	30.2288	24.0751	19.0992	16.9655	15.0704	27.9661	22.8216	22.8418	16.8144	15.8354	18.0261
ENSMUSG00000018899	925.926	Irf1	0.585949	0.222472	2.63381	0.00844323	0.180374	0.0137854	0.308622	11	82.7562	65.9256	76.0275	86.0433	57.548	100.439	198.97	143.222	84.322	57.1065	105.488	145.234	99.8082	86.295
ENSMUSG00000043336	752.309	Filip1l	0.548739	0.208293	2.63445	0.00842731	0.180374	0.0137624	0.308266	16	45.3597	40.5221	112.992	43.3674	46.0384	70.3299	149.689	180.952	59.2161	44.3811	69.6676	69.6747	77.0053	120.685
ENSMUSG00000059923	3738.92	Grb2	0.30289	0.114924	2.63557	0.00839968	0.180374	0.0137225	0.307646	11	355.519	401.21	358.449	360.572	349.301	381.871	447.105	450.936	385.487	409.842	404.301	432.866	451.173	466.76
ENSMUSG00000031197	359.65	Vbp1	-0.590734	0.224247	-2.6343	0.00843112	0.180374	0.0137679	0.308351	X	44.3517	39.8022	58.8864	40.0087	47.0944	33.4797	34.0465	32.4922	50.9534	35.8625	36.0278	35.1001	34.2045	24.674
ENSMUSG00000045031	37.0063	Cetn4	-1.12192	0.426027	-2.63345	0.00845232	0.180374	0.0137986	0.308825	3	4.73757	3.29114	4.31445	6.42114	6.01878	5.16801	3.23153	2.77894	8.5805	2.73438	3.63393	1.68144	2.35269	1.40629
ENSMUSG00000003779	162.132	Kif20a	-1.16424	0.443026	-2.62792	0.00859093	0.183044	0.0139988	0.311908	18	18.9503	23.9636	35.7982	23.2149	18.4787	30.5587	1.962	2.88582	22.7754	13.7771	23.4648	13.3464	16.6498	3.57965
ENSMUSG00000001128	3190.26	Cfp	0.478783	0.182484	2.6237	0.00869798	0.185034	0.0141531	0.314267	X	330.722	367.373	288.368	293.496	362.817	250.424	332.501	384.455	222.669	335.172	307.223	503.486	481.396	364.996
ENSMUSG00000044906	124.675	4930503L19Rik	-0.591928	0.225705	-2.62257	0.00872685	0.185357	0.0141947	0.3149	18	17.1359	15.9414	17.9574	13.6326	13.9382	11.6842	9.57918	11.3295	17.161	14.9339	12.6668	12.1904	13.9351	7.54283
ENSMUSG00000025402	158.776	Nab2	0.635921	0.242595	2.62133	0.00875877	0.185743	0.0142407	0.315597	10	14.1119	14.193	16.2083	10.9653	11.2984	20.335	12.4645	20.9489	12.5	16.5115	21.0768	20.3875	17.3737	32.6003
ENSMUSG00000022372	358.864	Sla	-0.509067	0.194419	-2.6184	0.00883432	0.187053	0.0143494	0.317243	15	38.6061	40.2136	47.4589	36.9463	41.1812	45.838	39.8171	33.9885	44.8093	41.4364	47.864	32.0525	31.7613	22.6285
ENSMUSG00000028378	377.521	Ptgr1	-0.46846	0.178987	-2.61729	0.00886305	0.187369	0.0143907	0.317866	4	49.2908	52.5553	45.2434	46.4298	63.778	43.4787	19.3892	17.8493	44.7034	53.5308	32.8092	38.7782	42.6198	24.9297
ENSMUSG00000030641	26.7416	Ddias	-1.42109	0.543578	-2.61432	0.00894054	0.188712	0.0145021	0.31954	7	3.12478	4.11392	6.06355	2.66724	5.59641	3.81983	0.230824	0.855058	4.76695	2.41888	2.49184	1.99671	2.35269	0.639222
ENSMUSG00000030161	1085.11	Gabarapl1	0.377725	0.144579	2.61259	0.00898603	0.189377	0.0145674	0.320518	6	95.4569	103.774	130.133	104.319	105.17	139.873	71.5553	92.4531	100.424	127.464	155.947	121.484	116.729	187.036
ENSMUSG00000109925	131.249	Gm45315	-0.572827	0.219341	-2.61158	0.00901244	0.189639	0.0146054	0.321084	7	10.2815	13.8845	21.1058	12.3484	18.1619	23.9301	8.65589	11.2226	8.79237	17.0373	25.2298	6.72576	10.1347	12.6566
ENSMUSG00000026202	684.84	Tuba4a	-0.546741	0.20968	-2.60751	0.00912043	0.191614	0.0147602	0.323388	1	92.8361	99.6597	67.3986	82.8822	97.7789	89.092	23.8902	30.4614	83.1567	108.849	94.8975	56.7486	48.954	68.3968
ENSMUSG00000057762	1916.5	Gm6169	-0.454348	0.174503	-2.60367	0.00922318	0.19309	0.0149074	0.325563	13	247.462	233.465	230.298	245.09	282.777	173.915	117.605	136.916	309.534	249.249	180.035	199.566	157.902	154.82
ENSMUSG00000041431	306.596	Ccnb1	-1.12068	0.430488	-2.60329	0.00923343	0.19309	0.0149221	0.325779	13	39.4125	56.155	38.5968	44.8492	54.1691	46.6244	1.26953	3.52711	37.394	41.6467	40.3885	28.8998	32.3947	4.47456
ENSMUSG00000029096	8.77949	Htra3	-2.04053	0.783781	-2.60344	0.00922929	0.19309	0.0149162	0.325691	5	1.71359	1.74842	0.583033	1.08666	1.79508	1.23583	0.461647	0.213764	0.741525	1.36719	1.45357	0.31527	0.271464	0.383533
ENSMUSG00000044952	118.859	Kctd21	0.591556	0.227326	2.60223	0.00926194	0.19309	0.0149629	0.326379	7	10.4831	7.7136	12.5935	12.7435	12.6711	12.1336	10.6179	14.2153	15.2542	12.0944	14.5357	15.3431	12.9398	17.0033
ENSMUSG00000047554	339.2	Tmem41b	-0.697793	0.268106	-2.60267	0.00924999	0.19309	0.0149458	0.326127	7	49.7948	40.2136	47.8087	42.6759	54.3802	24.9413	22.5053	25.7586	62.7118	35.547	25.0222	33.2084	28.9562	23.2677
ENSMUSG00000079165	345.304	Sap25	0.657816	0.253036	2.59969	0.00933082	0.193929	0.0150614	0.327823	5	19.6559	26.0206	41.8618	22.3258	18.9011	64.1507	39.5862	36.5537	17.4788	31.235	67.0719	32.5779	34.6569	71.9764
ENSMUSG00000117988	5.21361	Gm8663	-3.34473	1.28635	-2.60017	0.00931763	0.193929	0.0150425	0.327547	19	0.604796	0.822784	0.583033	0.790295	0.633556	1.46052	0.115412	0.106882	0.529661	0.841348	1.24592	0	0	0.255689
ENSMUSG00000027322	240.4	Siglec1	-0.991827	0.381694	-2.59848	0.00936365	0.194314	0.0151083	0.328509	2	43.2429	29.0031	9.32853	41.688	25.2367	14.8299	51.4737	35.6987	25.9534	27.0283	9.86352	23.8554	20.7217	1.53413
ENSMUSG00000033540	370.413	Idua	0.423574	0.163087	2.59722	0.00939804	0.194729	0.0151575	0.329226	5	38.3037	31.9857	35.4484	40.1075	36.7463	44.4898	39.24	38.3707	34.4279	41.7519	40.9077	47.0803	44.5201	47.686
ENSMUSG00000090101	133.193	Snhg9	1.37577	0.530288	2.59438	0.0094763	0.195752	0.0152692	0.33085	17	4.73757	16.0443	4.31445	12.5459	10.7705	20.335	14.3111	14.9635	2.43644	19.5613	17.962	12.5057	22.5315	28.1258
ENSMUSG00000024097	458.629	Srsf7	-0.435267	0.167762	-2.59456	0.00947134	0.195752	0.0152621	0.330747	17	50.6012	52.9667	65.9994	51.8631	58.3928	49.7702	42.9332	44.0355	60.6991	43.7501	53.5745	42.4564	38.9098	41.2938
ENSMUSG00000007476	335.541	Lrrc8a	0.444763	0.171551	2.5926	0.00952547	0.19617	0.0153394	0.331865	2	31.8526	28.6946	32.5333	33.6863	31.0443	41.2317	31.8537	35.6987	36.4407	40.1744	41.5306	41.3004	45.063	37.5863
ENSMUSG00000030527	382.156	Crtc3	0.391803	0.151107	2.59288	0.0095176	0.19617	0.0153281	0.331703	7	34.8766	32.6028	46.2928	33.1924	31.1499	50.3319	33.1232	39.6533	39.6186	42.6984	50.5635	44.1378	42.8913	59.4477
ENSMUSG00000027639	4808.79	Samhd1	0.365044	0.140885	2.59108	0.00956757	0.196223	0.0153994	0.332732	2	500.368	369.019	307.958	504.9	352.68	362.435	1157.58	891.932	472.669	395.223	373.672	643.571	485.016	366.402
ENSMUSG00000033720	440.683	Sfxn5	-0.446788	0.172379	-2.59189	0.00954497	0.196223	0.0153672	0.332267	6	55.1372	48.5443	51.4235	51.2704	59.3431	59.5445	28.5067	23.0866	58.6864	57.0013	66.6566	41.5106	30.3135	40.6545
ENSMUSG00000044702	50.5834	Palb2	-0.858893	0.331499	-2.59094	0.00957149	0.196223	0.015405	0.332813	7	4.63677	7.9193	7.92925	6.71751	5.59641	7.86436	1.962	3.09958	7.30932	5.15326	8.30612	2.94252	4.25293	3.70749
ENSMUSG00000024052	1580.4	Lpin2	0.337904	0.130575	2.58782	0.00965862	0.197235	0.0155291	0.334597	17	154.828	122.389	211.408	133.856	129.668	210.316	138.956	161.071	158.263	154.282	222.604	180.65	164.236	260.036
ENSMUSG00000024776	147.699	Stambpl1	-0.553328	0.213777	-2.58834	0.00964391	0.197235	0.0155082	0.334297	19	21.571	19.5411	13.1766	19.7574	16.0501	15.9534	16.9655	17.4218	21.0805	15.8804	9.86352	14.5024	11.8539	9.84403
ENSMUSG00000029363	175.713	Rfc5	-0.755417	0.291936	-2.58761	0.00966451	0.197235	0.0155375	0.334717	5	22.6798	25.4035	15.5087	25.5858	21.8577	23.256	8.7713	7.8024	17.161	31.235	31.4594	13.8719	12.3969	10.6111
ENSMUSG00000022686	7.79168	B3gnt5	2.4544	0.950044	2.58346	0.00978151	0.199322	0.015704	0.337095	16	0.201599	0.205696	0.583033	0	0.211185	0.898785	0.692471	1.49635	1.58898	0.210337	0.934439	1.78653	1.08586	1.91767
ENSMUSG00000015340	19337.7	Cybb	0.292986	0.113479	2.58186	0.00982705	0.199949	0.0157688	0.338015	X	2146.92	1621.5	1673.31	2044	1684.63	1674.44	2877.91	2894.9	2450.95	1729.39	1827.24	2491.58	2082.94	1953.98
ENSMUSG00000005800	356.877	Mmp8	1.17234	0.45428	2.58065	0.00986155	0.200351	0.0158178	0.33871	9	19.3535	22.7294	97.833	18.6707	19.5347	46.5121	13.6186	15.9254	19.5974	13.0409	52.5362	83.1262	84.8777	40.3989
ENSMUSG00000027067	1358.84	Ssrp1	-0.35129	0.136499	-2.57358	0.0100654	0.204185	0.016107	0.342781	2	164.504	158.283	159.285	144.426	157.65	158.523	114.95	122.059	187.818	165.535	160.516	114.338	116.277	141.14
ENSMUSG00000068735	17.0803	Trp53i11	-1.50117	0.583814	-2.57131	0.0101314	0.205217	0.0162006	0.344087	2	2.31838	2.5712	0.69964	1.77816	1.68948	0.449392	4.15482	5.13035	1.05932	2.94472	0.622959	0.63054	0.90488	0.383533
ENSMUSG00000118004	4.10759	BC026513	3.56396	1.38763	2.56839	0.0102174	0.206634	0.0163223	0.345778	18	0	0	0.466427	0	0.105593	0.786436	0.923294	1.06882	0	0	0.934439	0.52545	0.45244	0.894911
ENSMUSG00000024989	62.9504	Cep55	-1.41914	0.552759	-2.56738	0.0102471	0.206634	0.0163644	0.346361	19	7.45915	10.182	14.9257	9.97747	6.65234	10.7854	0.230824	0.641293	9.21609	5.6791	9.24056	5.99013	5.33879	0.639222
ENSMUSG00000019303	10.6223	Psmc3ip	-1.67497	0.652318	-2.56772	0.010237	0.206634	0.0163502	0.346164	11	1.81439	1.74842	1.98231	1.4818	1.4783	0.786436	0.115412	0.106882	2.86017	1.26202	0.934439	0.63054	0.361952	0.767067
ENSMUSG00000034023	49.8166	Fancd2	-0.951592	0.371322	-2.56272	0.0103857	0.209118	0.0165603	0.34906	6	6.55195	6.58227	5.2473	9.68111	8.55301	7.97671	0.230824	0.96194	6.77966	7.46696	6.54107	2.20689	5.42928	2.04551
ENSMUSG00000113392	20.839	Gm36262	1.18868	0.46401	2.56176	0.0104144	0.209385	0.0166008	0.349616	12	0.705595	0.719936	2.33213	1.58059	1.16152	4.04453	3.11612	3.20647	2.01271	1.36719	3.42628	1.57635	2.17171	4.09102
ENSMUSG00000097415	799.796	AU020206	-0.70401	0.274995	-2.56008	0.0104648	0.210087	0.0166721	0.35059	7	109.166	80.53	68.2149	98.4905	78.033	161.669	71.3245	60.0678	83.8982	98.6481	147.226	53.3857	49.7684	54.7174
ENSMUSG00000030214	12.7795	Plbd1	1.62731	0.636457	2.55683	0.0105632	0.211464	0.0168108	0.35248	6	0.907194	0.617088	0.34982	0.987868	1.05593	0.449392	3.23153	2.88582	1.48305	0.315506	0.830612	3.1527	1.99074	0.767067
ENSMUSG00000002274	72.3759	Metrn	-0.854056	0.334036	-2.55678	0.0105646	0.211464	0.0168128	0.352506	17	13.6079	10.799	7.11301	8.39688	10.0313	6.96558	3.69318	5.34411	7.09745	10.4117	9.65587	7.25121	4.25293	5.49731
ENSMUSG00000023947	146.929	Nfkbie	0.525439	0.2056	2.55564	0.0105992	0.211844	0.0168616	0.353168	17	13.3055	12.4446	18.4239	9.28596	12.2488	15.504	19.3892	19.025	9.53389	11.5685	18.6888	19.0213	16.3783	27.4866
ENSMUSG00000074807	16.8415	Gm10762	1.30125	0.50977	2.55263	0.0106914	0.212586	0.0169914	0.354922	2	1.00799	1.02848	1.39928	1.67938	2.63982	1.23583	1.26953	1.817	2.43644	1.47236	1.24592	3.25779	2.2622	2.81258
ENSMUSG00000026176	654.724	Ctdsp1	0.508657	0.199288	2.55238	0.0106991	0.212586	0.0170023	0.355069	1	43.0413	69.9367	64.1337	72.5095	72.0142	73.925	75.7101	67.3358	60.0635	77.6144	70.1867	89.1163	75.8289	79.775
ENSMUSG00000039908	450.287	Slc26a11	0.506044	0.19825	2.55256	0.0106935	0.212586	0.0169944	0.354963	11	35.3805	40.2136	72.1795	35.5633	36.7463	60.3309	21.0049	36.4468	42.6906	45.9586	62.7112	50.6534	74.924	72.6157
ENSMUSG00000018921	378.049	Pelp1	-0.393508	0.154157	-2.55264	0.010691	0.212586	0.0169909	0.354915	11	48.4845	45.8702	42.2116	39.0208	43.821	42.917	28.0451	36.4468	52.2245	50.2706	43.088	32.7881	35.6523	33.7509
ENSMUSG00000015396	307.937	Cd83	0.632091	0.247913	2.54965	0.0107831	0.213006	0.0171205	0.356657	13	28.0222	34.8655	19.2401	28.3518	31.7834	25.6154	39.8171	51.1966	17.6907	38.1762	25.126	33.4186	45.244	45.1291
ENSMUSG00000029470	1809.16	P2rx4	0.468744	0.183815	2.55008	0.0107698	0.213006	0.0171019	0.356407	5	148.881	141.519	251.637	154.009	132.624	197.845	248.943	249.463	173.411	128.937	199.97	271.868	216.628	221.043
ENSMUSG00000027274	356.923	Mkks	-0.426959	0.167419	-2.55023	0.0107651	0.213006	0.0170952	0.356317	2	50.0972	48.1329	39.8795	43.1698	47.9391	32.1315	22.8515	26.6137	56.25	42.8036	32.4977	38.4629	32.4852	29.9156
ENSMUSG00000040010	9.32711	Slc7a5	-1.85582	0.727693	-2.55028	0.0107635	0.213006	0.0170929	0.356287	8	1.71359	2.5712	0.816247	0.691508	2.32304	0.786436	1.15412	0.855058	0.847457	0.73618	0.207653	0.73563	0.542928	0.127844
ENSMUSG00000005667	357.805	Mthfd2	-0.859192	0.337097	-2.5488	0.0108095	0.213216	0.0171576	0.357154	6	51.0044	68.7025	15.6253	53.5425	52.4796	26.5141	41.4328	30.889	35.0635	68.1492	32.0824	24.2758	22.0791	18.2818
ENSMUSG00000107304	97.8019	Gm43775	0.687981	0.27008	2.54732	0.0108553	0.213497	0.017222	0.358014	5	2.72158	5.55379	17.2578	4.84056	4.85727	17.5263	13.2724	14.7497	5.29661	7.78247	18.6888	6.41049	9.0488	20.3273
ENSMUSG00000025026	335.732	Add3	-0.443405	0.174045	-2.54765	0.0108452	0.213497	0.0172078	0.357825	19	34.675	47.5158	41.7452	37.8354	41.0756	35.7267	34.1619	36.4468	38.7712	43.4346	28.6561	27.7438	31.3088	30.0435
ENSMUSG00000001870	17.17	Ltbp1	1.43409	0.563795	2.54364	0.0109705	0.2149	0.0173838	0.360166	17	0.705595	0.205696	2.68195	1.38302	0.739149	1.46052	4.03941	1.1757	1.90678	0.946517	2.18036	3.25779	0.995368	4.21887
ENSMUSG00000050382	13.9899	Kif7	1.33796	0.526027	2.54352	0.0109741	0.2149	0.017389	0.360235	7	0.806394	1.02848	0.816247	0.987868	1.79508	1.12348	1.84659	2.9927	0.953389	1.15685	0.934439	1.89162	1.90025	2.81258
ENSMUSG00000028339	16.6568	Col15a1	-1.68691	0.662966	-2.54449	0.0109436	0.2149	0.0173461	0.359667	4	3.02398	2.15981	1.7491	1.18544	2.851	3.93218	0.346235	0.96194	3.2839	2.20854	1.66122	1.0509	0.814392	0.255689
ENSMUSG00000040331	230.355	Nsmce4a	-0.506914	0.199397	-2.54223	0.0110146	0.215071	0.0174458	0.360987	7	24.3934	32.2943	32.7665	25.5858	26.2926	28.3117	23.8902	19.987	27.0127	23.3474	24.3992	23.33	21.0837	17.259
ENSMUSG00000058773	69.7855	H1f5	-1.05404	0.414562	-2.54253	0.0110054	0.215071	0.0174329	0.360816	13	8.97114	11.6218	6.18015	9.18718	7.49708	13.4818	0.692471	0.534411	8.47457	13.0409	14.1204	2.94252	7.23904	2.81258
ENSMUSG00000064348	15.4819	mt-Tn	1.40648	0.554124	2.53821	0.011142	0.21639	0.0176245	0.363341	MT	1.10879	1.13133	0.816247	1.28423	0.527964	1.90992	1.84659	0.96194	1.48305	0.841348	3.01097	2.1018	2.35269	4.09102
ENSMUSG00000063611	25.6779	Gm10134	1.18578	0.466994	2.53917	0.0111117	0.21639	0.017582	0.362782	2	1.10879	1.23418	3.14838	2.07452	1.37271	4.04453	3.80859	2.56517	0.953389	2.10337	5.39898	3.1527	3.16708	4.73025
ENSMUSG00000037852	51.5193	Cpe	0.780381	0.307351	2.53905	0.0111153	0.21639	0.017587	0.362849	8	4.33437	3.08544	4.89748	4.34662	4.54049	7.41497	4.73188	6.30605	5.72033	3.89124	7.99464	7.56648	4.79586	8.56558
ENSMUSG00000079057	712.565	Cyp4v3	0.367113	0.144642	2.53809	0.0111461	0.21639	0.0176302	0.363415	8	79.9338	57.9034	68.3315	76.5598	68.7409	73.1386	80.6729	86.6815	80.6143	75.6162	69.3561	96.9981	77.7292	85.9115
ENSMUSG00000110030	11.744	Gm45546	1.6864	0.665332	2.53468	0.0112552	0.217037	0.017783	0.365414	8	0.201599	0.822784	0.583033	0.987868	1.58389	2.35931	1.38494	1.1757	0.847457	0.946517	2.07653	1.26108	2.2622	1.27844
ENSMUSG00000042249	142.552	Grk3	0.825672	0.325681	2.53521	0.0112379	0.217037	0.0177588	0.365099	5	5.84636	5.65664	29.3849	4.34662	7.49708	23.7054	23.544	25.3311	8.79237	7.3618	20.4538	13.4515	15.9259	24.4183
ENSMUSG00000040466	2311.46	Blvrb	0.442403	0.174549	2.53454	0.0112595	0.217037	0.017789	0.365493	7	186.479	216.495	288.835	206.662	208.757	334.91	231.401	256.945	131.991	212.23	309.611	265.142	265.763	392.355
ENSMUSG00000028639	7342.93	Ybx1	-0.236334	0.0932166	-2.53533	0.0112343	0.217037	0.0177537	0.365033	4	858.306	966.154	848.313	859.149	914.011	840.139	612.029	660.532	781.567	813.689	776.103	721.128	779.463	724.495
ENSMUSG00000020739	212.887	Nup85	-0.567995	0.224092	-2.53465	0.0112558	0.217037	0.0177839	0.365427	11	24.2926	25.1978	32.3	25.1906	32.6281	25.3907	13.8494	14.0016	32.9449	24.7146	20.0385	17.6551	18.731	17.7704
ENSMUSG00000085741	144.817	5430405H02Rik	0.778804	0.307359	2.53386	0.0112814	0.217151	0.0178197	0.365893	2	12.7007	10.3877	8.7455	17.1889	9.82012	15.2793	28.2759	22.0177	8.26271	12.6202	17.7543	17.3399	16.8308	20.0716
ENSMUSG00000055322	131.974	Tns1	0.747457	0.295074	2.53312	0.0113052	0.217301	0.017853	0.366326	1	11.0879	15.9414	14.5758	9.87868	12.9879	14.9423	4.03941	4.27529	8.36864	19.0355	18.7926	22.9096	28.1418	16.3641
ENSMUSG00000024742	200.327	Fen1	-1.04365	0.412248	-2.5316	0.0113542	0.217934	0.0179216	0.367217	19	21.6718	31.9857	44.6603	25.9809	31.6778	19.4362	10.7333	11.4364	31.4618	13.7771	11.5247	21.8587	23.2554	7.15929
ENSMUSG00000001604	36.2558	Tcea3	1.17258	0.46341	2.53032	0.0113957	0.21842	0.0179796	0.367968	4	1.41119	1.43987	5.83033	3.55633	1.58389	3.70749	5.77059	5.13035	3.07203	1.89303	4.77602	8.19702	3.71001	4.73025
ENSMUSG00000028175	18.9233	Depdc1a	-1.84289	0.73039	-2.52316	0.0116304	0.222604	0.0183073	0.372179	3	2.62078	3.49683	5.2473	3.25997	3.27337	1.57287	0.692471	0.106882	2.54237	1.26202	1.24592	1.68144	2.08122	0
ENSMUSG00000035314	59.9847	Gdpd5	-0.723466	0.286805	-2.5225	0.0116523	0.222708	0.0183378	0.372568	7	9.17273	8.53639	7.57943	5.53206	6.44116	6.96558	4.27024	4.70282	5.50847	9.57034	7.78699	4.72905	5.42928	4.98594
ENSMUSG00000021892	1360.27	Sh3bp5	0.316473	0.125569	2.52031	0.0117253	0.223788	0.0184396	0.373863	14	130.434	134.731	151.355	128.818	129.985	124.032	151.882	187.365	149.894	127.675	134.352	164.781	165.774	177.832
ENSMUSG00000035283	35.9177	Adrb1	-1.00333	0.398611	-2.51707	0.0118337	0.225222	0.0185906	0.375774	19	3.83037	5.03955	1.98231	5.03813	5.59641	2.35931	4.8473	5.23723	6.25	6.94112	1.45357	1.57635	3.16708	0.767067
ENSMUSG00000024084	103.716	Qpct	-1.15781	0.459977	-2.51711	0.0118321	0.225222	0.0185884	0.375746	17	12.8015	16.0443	17.8408	10.0763	19.3235	4.94331	7.61718	6.6267	23.6229	11.9892	3.63393	9.24792	9.95368	4.47456
ENSMUSG00000098112	1465.45	Bin2	-0.419154	0.166628	-2.51551	0.0118861	0.225902	0.0186635	0.376692	15	185.672	142.033	217.588	159.146	154.271	186.498	134.109	126.121	210.275	148.077	166.953	163.835	113.562	121.324
ENSMUSG00000019866	349.859	Crybg1	0.48408	0.192647	2.51278	0.0119784	0.227337	0.0187919	0.378303	10	35.0781	31.4715	20.756	41.5893	30.5163	28.1994	67.6313	53.2273	33.2627	35.9676	28.8638	43.0869	38.005	37.2027
ENSMUSG00000039221	1287.25	Rpl22l1	-0.616266	0.245449	-2.51077	0.0120468	0.227997	0.018887	0.379491	3	183.656	186.875	160.567	178.804	194.819	118.64	61.0528	64.8775	228.39	126.413	90.1214	157.95	152.925	58.9363
ENSMUSG00000096472	381.631	Cdkn2d	-0.713261	0.284026	-2.51125	0.0120305	0.227997	0.0188643	0.379208	9	47.9805	61.9145	45.7098	47.714	61.7717	43.591	15.9268	16.8874	50	43.6449	50.5635	43.8225	38.4574	14.5743
ENSMUSG00000107390	124.56	Gm43323	0.637037	0.253871	2.5093	0.0120971	0.228631	0.0189569	0.380362	5	6.14876	6.06803	23.0881	9.18718	7.81386	16.9646	15.9268	19.987	6.46186	8.20314	20.4538	9.66828	13.2112	25.6967
ENSMUSG00000028879	775.273	Stx12	0.30953	0.123505	2.50621	0.0122032	0.230313	0.0191041	0.382186	4	72.5755	76.6218	86.5221	84.7591	71.4863	84.8228	74.0944	76.7414	90.2542	82.7676	89.187	100.886	86.597	99.2073
ENSMUSG00000039943	84.3727	Plcb4	-1.13278	0.452082	-2.50571	0.0122206	0.230322	0.0191283	0.382486	2	15.5231	10.799	6.29676	12.2496	14.0438	9.10019	3.00071	7.37487	15.2542	12.6202	7.89082	1.99671	5.79123	6.52007
ENSMUSG00000022422	14.9338	Dscc1	-1.45247	0.580008	-2.50422	0.0122721	0.230971	0.0191997	0.383366	15	2.01599	3.18829	4.31445	1.28423	1.79508	1.23583	0.577059	0.534411	2.01271	0.946517	1.66122	0.63054	1.99074	0.767067
ENSMUSG00000119598	4.30286	Gm22063	2.5535	1.02121	2.50047	0.0124027	0.233106	0.0193807	0.385587	8	0.100799	0.102848	0.34982	0.0987868	0.211185	0.224696	0.923294	1.06882	0	0.210337	0.103827	0.63054	0.995368	1.40629
ENSMUSG00000027331	288.849	Knstrn	-1.01744	0.407258	-2.49826	0.0124804	0.234241	0.0194883	0.386898	2	32.9614	44.5332	44.6603	36.5511	40.7588	52.8036	1.962	3.52711	38.1356	39.2279	47.864	25.0114	29.4086	5.88085
ENSMUSG00000044816	11.0417	D630023F18Rik	-2.15748	0.864114	-2.49675	0.0125336	0.23459	0.0195619	0.387793	1	1.71359	1.74842	1.51589	1.28423	4.22371	0.337044	0.577059	0.641293	0.953389	1.57753	0.207653	0.21018	1.80976	0
ENSMUSG00000097503	4.36607	3110045C21Rik	-3.55717	1.42472	-2.49676	0.0125334	0.23459	0.0195617	0.38779	1	0.705595	0.617088	0.233213	0.790295	0.739149	0.337044	0.115412	0	2.22457	0.631011	0.207653	0	0.090488	0
ENSMUSG00000027423	4632.25	Snx5	0.249503	0.0999824	2.49546	0.0125792	0.235119	0.019625	0.388558	2	468.213	437.927	484.617	480.598	444.44	465.907	574.866	544.03	542.055	453.592	485.701	614.461	503.837	508.31
ENSMUSG00000024187	770.943	Fam234a	0.437279	0.175277	2.49479	0.0126032	0.235243	0.0196581	0.388959	17	73.2811	73.6392	73.812	78.5355	72.6478	94.7094	70.2858	74.1763	65.572	93.2845	103.204	91.3232	90.9404	114.037
ENSMUSG00000054843	101.472	Atrnl1	0.90305	0.362478	2.49133	0.0127267	0.236895	0.0198288	0.391015	19	7.25755	7.50791	15.1589	6.71751	9.60894	9.21254	6.23224	8.65746	10.5932	8.72899	12.3554	23.0147	19.2739	10.2276
ENSMUSG00000051517	90.2213	Arhgef39	-1.05853	0.424873	-2.4914	0.012724	0.236895	0.0198251	0.39097	4	9.17273	15.3244	10.4946	10.2738	10.2425	23.0314	1.26953	1.60323	7.52118	13.5667	19.9347	6.09522	6.7866	2.94042
ENSMUSG00000072476	129.294	Gm9008	-0.550621	0.22125	-2.48869	0.0128216	0.238335	0.0199598	0.392584	6	16.3295	22.8323	13.0599	17.1889	16.7892	15.7287	6.00141	7.8024	13.5593	18.1942	14.8472	11.0345	12.4873	11.1225
ENSMUSG00000028763	7.74456	Hspg2	2.1592	0.867813	2.48809	0.0128431	0.238406	0.0199894	0.392938	4	0.100799	0.308544	0.466427	0.395147	0.105593	1.12348	2.42365	0.748175	0.423728	0.105169	1.24592	2.1018	0.361952	1.66198
ENSMUSG00000046949	365.254	Nqo2	-0.412223	0.165737	-2.48722	0.0128748	0.238667	0.0200331	0.393459	13	50.9036	48.6471	45.1268	47.4177	49.9454	30.2216	24.6981	22.4453	44.0678	49.8499	34.3666	40.88	38.9098	28.2536
ENSMUSG00000033213	43.2354	AA467197	-0.964536	0.388047	-2.48561	0.0129328	0.239416	0.0201131	0.394411	2	7.05595	8.53639	1.63249	8.9896	9.71453	1.90992	5.07812	2.35141	6.56779	3.78607	1.24592	3.67815	3.8005	1.02276
ENSMUSG00000087289	6.53277	4933424M12Rik	-2.35075	0.946136	-2.48458	0.0129704	0.239784	0.0201649	0.395025	4	2.01599	1.13133	0.34982	1.18544	0.844742	0.56174	0	0.106882	1.16525	1.6827	0.207653	0.52545	0.180976	0
ENSMUSG00000027199	184.303	Gatm	-0.899404	0.362258	-2.48277	0.0130365	0.240677	0.020256	0.396102	2	23.3854	17.9984	35.9148	18.5719	15.9445	15.167	29.1992	23.621	31.8856	12.6202	12.3554	19.1264	16.0164	7.28714
ENSMUSG00000108365	7.45628	Gm44951	2.0454	0.824774	2.47995	0.01314	0.242258	0.0203985	0.39778	7	0.201599	0.205696	0.583033	0.197574	0.527964	1.90992	1.26953	0.748175	0.317796	0.210337	1.45357	0.73563	0.995368	1.91767
ENSMUSG00000029442	5.00472	Wdr66	3.42129	1.38087	2.47763	0.0132258	0.243178	0.0205165	0.399163	5	0.100799	0	0.233213	0.691508	0.105593	0.56174	0.346235	0.106882	0	1.57753	0.622959	1.15599	1.17634	0.894911
ENSMUSG00000097039	18.647	Pvt1	-1.48391	0.598837	-2.47798	0.0132128	0.243178	0.0204986	0.398954	15	1.41119	2.87974	2.21553	4.05026	3.16778	1.23583	1.26953	1.60323	3.07203	3.6809	1.34974	0.31527	1.44781	0.639222
ENSMUSG00000074796	5.55084	Slc4a11	2.95937	1.1966	2.47314	0.013393	0.243609	0.0207462	0.401837	2	0	0.102848	0.233213	0.0987868	0.105593	0	2.65447	1.71012	0.211864	0.105169	0.519133	0.31527	0.90488	1.1506
ENSMUSG00000030403	1167.66	Vasp	0.431682	0.174379	2.47554	0.0133033	0.243609	0.020623	0.400406	7	114.508	107.785	105.646	111.234	111.717	137.177	130.877	133.389	97.0338	118.42	159.478	137.983	132.293	170.033
ENSMUSG00000037860	887.403	Aim2	-0.285943	0.115503	-2.47564	0.0132997	0.243609	0.0206182	0.400349	1	114.508	90.6091	83.3738	103.035	87.8531	82.1264	118.528	106.134	133.474	97.7016	91.9903	90.1672	71.8475	69.9309
ENSMUSG00000024974	1610.8	Smc3	-0.490403	0.198266	-2.47346	0.013381	0.243609	0.0207298	0.401647	19	186.781	166.614	253.036	172.877	204.639	181.554	111.834	141.726	244.491	189.829	179.62	124.742	129.398	167.86
ENSMUSG00000002870	90.4201	Mcm2	-0.914004	0.3693	-2.47496	0.013325	0.243609	0.0206529	0.400753	6	12.0959	22.1123	5.36391	12.052	13.5159	8.8755	7.27094	5.66476	7.73305	15.2494	8.2023	5.04432	7.78197	6.13654
ENSMUSG00000098318	178.062	Lockd	-1.05583	0.426638	-2.47476	0.0133326	0.243609	0.0206634	0.400875	6	15.0191	22.318	35.7982	18.2756	21.013	33.5921	4.50106	6.51981	24.1525	24.2939	36.0278	13.2413	14.84	3.70749
ENSMUSG00000060512	12.4401	0610040J01Rik	-1.65636	0.669498	-2.47403	0.0133597	0.243609	0.0207006	0.401308	5	1.91519	1.64557	1.39928	0.691508	1.16152	3.0334	1.15412	2.13764	0.847457	0.73618	2.38801	0.42036	0.45244	0.894911
ENSMUSG00000108176	10.8059	Gm43965	-1.85902	0.751576	-2.4735	0.0133796	0.243609	0.0207278	0.401623	6	1.71359	2.05696	1.04946	1.77816	1.79508	1.46052	0	0.106882	0.847457	1.78786	2.59566	0.31527	0.90488	0.127844
ENSMUSG00000037706	1645.5	Cd81	-0.308622	0.124886	-2.47124	0.0134647	0.24393	0.0208447	0.402975	7	201.699	231.922	172.694	207.255	234.733	165.489	103.755	113.081	188.453	225.586	175.363	179.073	179.89	123.881
ENSMUSG00000027597	164.442	Ahcy	-0.699329	0.282882	-2.47216	0.0134301	0.24393	0.0207971	0.402426	2	19.2527	22.4209	22.0387	17.4853	27.7709	17.0769	12.2337	9.40563	30.6144	17.9838	15.6778	14.2922	11.4015	13.0401
ENSMUSG00000025507	22.7473	Pidd1	-1.13438	0.458976	-2.47154	0.0134532	0.24393	0.0208289	0.402794	7	2.92318	2.5712	3.26499	2.66724	3.90693	3.93218	1.84659	1.28259	3.2839	2.62921	2.49184	0.94581	1.90025	1.02276
ENSMUSG00000028063	1095.52	Lmna	0.426313	0.172685	2.46873	0.0135595	0.24532	0.0209747	0.404472	3	110.073	91.2262	131.999	98.7868	92.7104	127.74	88.9825	84.2232	109.746	118.315	157.401	116.755	113.562	225.134
ENSMUSG00000052397	299.703	Ezr	-0.521166	0.211178	-2.4679	0.0135907	0.245558	0.0210176	0.404964	17	40.0173	44.8417	28.1022	34.773	39.4917	34.6032	22.2745	35.378	27.6483	37.8607	32.6015	22.4893	26.2415	28.3815
ENSMUSG00000029059	165.347	Prxl2b	0.64922	0.263188	2.46675	0.0136344	0.245767	0.0210775	0.40565	4	15.6239	18.8212	15.5087	15.4107	14.783	16.6275	15.1189	12.3983	10.3813	20.9285	17.6505	22.3842	24.3413	30.8105
ENSMUSG00000022945	64.6867	Chaf1b	-0.925825	0.375338	-2.46664	0.0136386	0.245767	0.0210832	0.405716	16	8.97114	12.0332	7.34622	6.51993	10.1369	6.29149	1.962	4.8097	7.41525	13.3564	5.81429	5.35959	3.07659	5.49731
ENSMUSG00000031353	505.721	Rbbp7	-0.590903	0.239684	-2.46534	0.0136884	0.246336	0.0211513	0.406494	X	53.726	71.8908	85.9391	61.4454	70.3248	52.9159	48.3575	45.1043	57.4152	41.3312	41.4268	43.4022	60.265	35.6686
ENSMUSG00000030104	1182.33	Edem1	-0.388717	0.157744	-2.46423	0.0137307	0.246442	0.0212093	0.407154	6	154.626	173.813	125.819	168.53	158.495	91.339	99.1387	102.179	135.805	147.026	80.6732	135.566	151.929	68.7803
ENSMUSG00000034773	24.5639	Hrob	-1.28654	0.522064	-2.46433	0.0137271	0.246442	0.0212045	0.407099	11	3.22558	3.90823	2.21553	3.7539	4.96286	3.25809	0.577059	0.106882	1.80085	6.31011	3.5301	1.15599	1.90025	0.767067
ENSMUSG00000022534	28.8801	Mefv	1.30735	0.530759	2.46317	0.0137715	0.246849	0.0212652	0.40779	16	1.41119	0.719936	4.66427	0.691508	0.527964	4.83097	3.80859	5.13035	2.43644	1.9982	5.29515	3.78324	3.71001	4.73025
ENSMUSG00000033769	194.648	Exoc6b	0.532791	0.216456	2.46143	0.0138383	0.247542	0.0213566	0.408826	6	17.5391	16.3528	16.908	14.6205	17.106	25.3907	19.8508	22.2315	19.4915	24.9249	26.0605	18.6009	23.7078	32.089
ENSMUSG00000032666	1028.01	1700025G04Rik	-0.4161	0.169063	-2.46122	0.0138467	0.247542	0.0213681	0.408956	1	127.309	125.475	126.518	131.782	139.277	98.6416	64.5152	77.8102	168.75	119.577	103.204	99.7304	107.59	75.4283
ENSMUSG00000019883	159.746	Echdc1	-0.521572	0.211958	-2.46074	0.0138653	0.247547	0.0213935	0.409243	10	22.579	19.3354	20.756	22.3258	21.3297	13.4818	10.1562	11.9708	25.5296	18.4045	14.1204	15.8686	15.383	12.0174
ENSMUSG00000103041	25.2088	Gm37305	0.967888	0.393667	2.45865	0.0139462	0.247827	0.0215042	0.410491	3	1.91519	1.43987	1.39928	3.25997	2.63982	2.58401	4.03941	3.634	3.38983	2.62921	1.86888	3.57306	3.25757	2.3012
ENSMUSG00000003541	673.043	Ier3	0.851659	0.346422	2.45844	0.0139541	0.247827	0.021515	0.410613	17	54.4316	65.617	65.8828	57.4939	51.2125	106.057	40.0479	38.6914	30.8262	61.6288	130.718	101.412	128.312	92.4316
ENSMUSG00000030256	785.845	Bhlhe41	-0.674016	0.274024	-2.4597	0.0139055	0.247827	0.0214485	0.409864	6	125.394	141.107	72.1795	123.187	141.705	53.59	16.2731	24.476	150.635	113.898	43.6071	62.7387	71.3045	60.0869
ENSMUSG00000074505	135.94	Fat3	-0.891826	0.362649	-2.4592	0.0139248	0.247827	0.0214749	0.410162	9	18.9503	19.5411	17.3744	15.7071	20.3794	17.4139	5.30894	13.0396	14.9364	20.613	12.8745	5.88504	7.69148	17.5147
ENSMUSG00000005718	26.6355	Tfap4	0.976613	0.397468	2.45709	0.0140068	0.248113	0.021587	0.411422	16	2.01599	1.74842	2.68195	1.77816	2.21745	2.24696	2.65447	2.35141	3.70762	2.52404	3.73776	2.73234	3.52903	6.52007
ENSMUSG00000032359	3456.98	Ctsh	0.566222	0.230414	2.45741	0.0139941	0.248113	0.0215696	0.411227	9	303.103	292.911	242.425	330.837	299.567	407.374	517.045	462.907	261.758	407.949	460.471	440.012	408.644	374.201
ENSMUSG00000024772	752.209	Ehd1	0.472794	0.192488	2.45622	0.0140406	0.248304	0.0216332	0.411939	19	66.4267	84.8496	70.547	63.2236	76.5547	76.0596	107.448	107.31	45.233	58.2634	70.9135	82.6007	91.6643	133.981
ENSMUSG00000029925	856.561	Tbxas1	-0.3257	0.132621	-2.45587	0.0140543	0.248304	0.0216518	0.412148	6	99.3881	86.9066	106.928	86.9324	89.965	114.033	129.146	113.402	73.305	72.2508	91.8865	77.6615	67.3231	85.0166
ENSMUSG00000015846	360.805	Rxra	0.400291	0.163058	2.45491	0.0140921	0.248648	0.0217034	0.412725	2	35.3805	27.769	52.0066	30.4263	29.1436	44.0404	32.8924	37.6225	37.394	28.5007	45.7875	50.3381	35.9237	61.3654
ENSMUSG00000031278	768.211	Acsl4	-0.29454	0.120034	-2.45381	0.014135	0.249081	0.0217621	0.413379	X	104.63	105.522	80.6918	99.0832	98.8348	64.0384	69.2471	75.352	94.9152	80.8746	57.4161	88.3807	86.597	59.5755
ENSMUSG00000022484	5.37391	Hoxc10	2.36068	0.963263	2.45071	0.0142574	0.250913	0.0219291	0.415235	15	0.302398	0	0.34982	0.395147	0.105593	1.01113	0.807883	0.427529	0.529661	0.105169	1.03827	1.26108	0.271464	1.53413
ENSMUSG00000042284	33.5806	Itga1	1.23803	0.506528	2.44414	0.0145197	0.25433	0.0222863	0.419163	13	1.51199	2.05696	9.32853	1.18544	1.68948	6.17914	1.15412	1.71012	1.16525	1.15685	4.98367	6.41049	7.05806	6.00869
ENSMUSG00000042293	95.0782	Gm5617	0.867209	0.354813	2.44413	0.0145202	0.25433	0.022287	0.419171	9	8.46714	9.05063	4.66427	9.08839	7.07471	7.41497	14.3111	13.8947	5.50847	13.9874	10.175	13.1363	11.8539	14.3186
ENSMUSG00000032232	125.501	Cgnl1	-0.790773	0.323527	-2.44423	0.0145162	0.25433	0.0222817	0.419112	9	21.4702	21.9066	12.2437	17.1889	26.6094	13.5941	11.1949	11.2226	6.46186	10.8324	6.85255	8.19702	9.13929	13.4237
ENSMUSG00000097111	20.8583	Peak1os	-1.17274	0.479851	-2.44397	0.0145267	0.25433	0.0222959	0.419268	9	4.33437	2.15981	1.16607	2.76603	3.06219	1.34818	2.53906	2.56517	4.02542	3.04989	1.24592	1.36617	1.08586	0.767067
ENSMUSG00000028902	297.081	Sf3a3	-0.469452	0.192196	-2.44257	0.0145833	0.254663	0.0223729	0.420108	4	40.5213	35.0712	38.3636	38.6257	41.9203	26.0648	25.6214	32.2784	37.6059	29.8679	22.9457	30.4761	30.3135	21.35
ENSMUSG00000073771	37.4906	Btbd19	-0.9733	0.398467	-2.44261	0.0145814	0.254663	0.0223704	0.42008	4	4.83837	5.65664	3.61481	5.72964	8.55301	3.81983	2.53906	0.96194	5.19067	4.94292	4.25689	2.20689	2.62415	2.17336
ENSMUSG00000028238	256.067	Atp6v0d2	0.665214	0.272525	2.44093	0.0146495	0.255397	0.0224629	0.421086	4	16.2287	10.5933	51.7734	11.8544	13.0935	36.2884	26.7755	18.0631	14.8305	11.5685	38.312	18.9162	14.84	107.773
ENSMUSG00000006378	60.0949	Gcat	-0.882808	0.361718	-2.4406	0.014663	0.255397	0.0224813	0.421286	15	8.46714	11.8275	3.4982	8.49567	9.60894	5.72975	1.61577	1.38947	7.52118	11.7789	9.55204	4.62396	4.43391	3.06827
ENSMUSG00000071470	5.45064	Ccnb1ip1	2.36211	0.970764	2.43324	0.0149642	0.260092	0.0228903	0.425687	14	0.100799	0.205696	0.466427	0	0	0	0.577059	1.92388	0.105932	0.73618	0.207653	0.94581	1.99074	0.894911
ENSMUSG00000103092	12.8086	Pcdha5	2.26734	0.931882	2.43308	0.014971	0.260092	0.0228995	0.425785	18	0.201599	1.02848	0	0.0987868	1.26711	3.59514	1.15412	1.60323	0.635593	0.946517	1.14209	0.63054	1.99074	5.11378
ENSMUSG00000049723	943.789	Mmp12	0.506617	0.208348	2.43159	0.0150326	0.260829	0.0229831	0.426677	9	48.6861	50.087	250.354	45.8371	49.3118	134.818	94.176	102.821	58.3686	36.0728	139.647	83.1262	77.0958	271.542
ENSMUSG00000037905	426.555	Bri3bp	-0.420144	0.172926	-2.42962	0.0151146	0.26158	0.0230941	0.427856	5	58.5644	55.0237	44.3105	54.234	60.5046	40.67	35.0852	37.8363	56.9915	50.3757	39.5579	36.6764	37.824	40.1432
ENSMUSG00000027351	1252.8	Spred1	-0.435928	0.179401	-2.42991	0.0151026	0.26158	0.0230779	0.427684	2	173.072	173.505	110.427	175.939	178.98	79.4301	110.565	126.121	197.14	160.697	88.1487	122.535	113.11	89.4911
ENSMUSG00000109587	4.59733	Gm31105	3.24859	1.33867	2.42672	0.0152358	0.263007	0.0232583	0.429591	8	0	0	0.233213	0.197574	0.316778	0.56174	1.03871	1.28259	0.105932	0.210337	0.622959	0	0.633416	1.66198
ENSMUSG00000027368	23.5384	Dusp2	1.2737	0.524858	2.42675	0.0152349	0.263007	0.023257	0.429578	2	1.10879	1.54272	1.28267	1.28423	0.844742	4.26923	7.04012	3.95464	0.635593	0.946517	2.07653	2.52216	2.71464	4.85809
ENSMUSG00000040195	89.7186	Nemp1	-0.799931	0.329764	-2.42577	0.0152759	0.263029	0.0233126	0.430163	10	11.9951	11.4161	15.5087	11.1629	15.3109	13.1447	5.30894	4.38217	10.4873	6.94112	9.34439	9.4581	8.77733	3.83533
ENSMUSG00000035385	81.6305	Ccl2	-1.31341	0.541401	-2.42595	0.0152682	0.263029	0.0233022	0.430053	11	11.8943	24.7864	3.26499	20.6464	12.2488	0.898785	7.27094	0.96194	15.4661	5.36359	0.934439	11.3497	7.78197	1.02276
ENSMUSG00000035637	40.0807	Grhpr	-0.878741	0.36252	-2.42398	0.0153516	0.263997	0.023415	0.431237	4	5.14076	7.7136	4.43105	3.85269	6.86353	4.15688	3.23153	2.45829	3.38983	5.88944	4.56837	2.20689	3.43854	3.57965
ENSMUSG00000073739	14.2956	Gm16287	1.89493	0.782274	2.42234	0.015421	0.264038	0.0235088	0.432218	4	0.503996	0.925632	0.116607	1.77816	0.527964	2.02227	1.962	2.77894	0.423728	1.9982	2.18036	1.57635	1.35732	3.32396
ENSMUSG00000055210	9.7532	Foxd2	1.67174	0.690074	2.42256	0.0154116	0.264038	0.0234962	0.432086	4	0.403197	0.51424	0.583033	0.889082	0.527964	1.57287	1.03871	0.320647	0.953389	1.6827	1.45357	1.47126	1.08586	2.3012
ENSMUSG00000016756	49.6862	Cmah	-0.813162	0.335689	-2.42237	0.0154198	0.264038	0.0235072	0.432201	13	6.45115	6.78797	3.73141	5.82842	8.6586	5.39271	3.69318	7.58864	5.6144	7.88764	3.84158	1.99671	4.79586	2.94042
ENSMUSG00000025420	5.61746	Katnal2	-2.78306	1.14904	-2.42208	0.0154319	0.264038	0.0235236	0.432372	18	1.00799	1.02848	1.16607	0.790295	0.527964	1.34818	0	0.106882	0.105932	0.210337	1.86888	0	0.361952	0.127844
ENSMUSG00000015776	298.843	Med22	0.45033	0.186162	2.41903	0.0155621	0.264461	0.0236995	0.434201	2	24.6958	30.3402	28.9184	30.9203	29.6716	36.7378	29.0838	30.3545	23.9407	35.2315	40.2847	34.1543	36.9191	41.8051
ENSMUSG00000021559	777.298	Dapk1	0.342024	0.141285	2.42082	0.0154858	0.264461	0.0235963	0.43313	13	60.1772	60.0632	118.006	62.0381	65.0451	100.102	106.987	111.051	61.8644	56.8962	88.1487	77.1361	89.8546	119.151
ENSMUSG00000097195	77.7632	Snhg5	-0.634908	0.262389	-2.41972	0.0155325	0.264461	0.0236595	0.433786	9	9.27353	8.02215	9.09532	8.39688	9.50334	9.32489	7.50177	7.90928	13.3474	10.7272	8.2023	6.3054	4.70537	5.753
ENSMUSG00000053219	68.7596	Raet1e	-1.08843	0.450081	-2.4183	0.0155933	0.264461	0.0237416	0.434638	10	5.74556	11.0047	9.67835	10.3726	15.2054	3.25809	1.962	4.27529	14.3008	9.36	6.95638	6.09522	4.34342	2.55689
ENSMUSG00000062310	23.7941	Glrp1	-1.09204	0.451547	-2.41843	0.0155875	0.264461	0.0237338	0.434557	1	5.03996	2.87974	1.28267	4.54419	2.42863	1.46052	2.07741	1.817	4.55508	3.9964	1.9727	1.36617	1.71927	0.894911
ENSMUSG00000034883	13.4104	Lrr1	-1.48074	0.612266	-2.41846	0.0155862	0.264461	0.023732	0.434539	12	1.31039	2.5712	3.4982	1.87695	2.32304	2.35931	0	0.641293	1.27119	1.15685	1.14209	0.84072	1.26683	0.383533
ENSMUSG00000036560	9.72606	Lgi4	-1.8852	0.779103	-2.4197	0.0155332	0.264461	0.0236604	0.433796	7	1.61279	1.43987	1.04946	0.790295	0.316778	2.13461	1.26953	1.38947	0.953389	0.525843	1.86888	0.52545	0.090488	0.767067
ENSMUSG00000027353	25.5157	Mcm8	-1.19325	0.493765	-2.41663	0.0156651	0.265347	0.0238385	0.435639	2	3.72957	2.15981	6.06355	1.87695	3.80134	4.38157	1.26953	1.06882	4.66101	2.31371	3.01097	1.78653	1.62878	1.40629
ENSMUSG00000097715	491.919	Gpr137b-ps	0.407876	0.168843	2.4157	0.0157049	0.265689	0.0238922	0.436193	13	47.1741	47.7215	49.6744	49.8874	52.2684	50.669	54.4744	61.4573	51.5889	47.9568	42.7765	56.1181	55.7406	77.2181
ENSMUSG00000029454	5.60136	Mapkapk5	3.12715	1.29594	2.41303	0.0158205	0.266979	0.0240482	0.437793	5	0	0	1.86571	0	0	0.449392	0.577059	1.60323	0	0	0.207653	0.42036	1.71927	1.66198
ENSMUSG00000025509	684.049	Pnpla2	0.419492	0.173821	2.41336	0.0158061	0.266979	0.0240287	0.437594	7	65.7211	60.3718	67.0488	63.3224	55.1194	78.756	97.7538	85.1851	55.7203	70.3577	77.4546	86.1738	70.3996	99.5909
ENSMUSG00000039086	42.0205	Ss18l1	0.821537	0.340752	2.41095	0.0159109	0.26817	0.0241699	0.439037	2	2.31838	2.87974	4.31445	4.64298	3.27337	5.39271	5.19353	4.59594	3.17796	5.15326	6.22959	3.88833	5.2483	7.28714
ENSMUSG00000028874	48.9702	Fgr	0.882665	0.366429	2.40883	0.0160037	0.269399	0.0242949	0.440308	4	3.52797	2.26266	5.48051	3.7539	5.27964	6.96558	5.53977	7.16111	2.54237	3.89124	7.89082	7.25121	4.16245	8.43774
ENSMUSG00000034342	2142.17	Cbl	0.320444	0.133136	2.4069	0.0160887	0.270494	0.0244094	0.441466	9	181.943	207.136	290.117	205.081	193.974	255.255	202.548	241.768	199.894	197.717	255.102	222.476	291.733	307.85
ENSMUSG00000038342	208.916	Mlxip	0.456849	0.189988	2.40462	0.0161893	0.271826	0.0245446	0.442829	5	18.3455	17.3813	25.5369	20.844	17.0004	25.0536	26.0831	26.9343	18.3263	17.2476	22.6342	26.5878	28.5942	25.5689
ENSMUSG00000041133	3118.59	Smc1a	-0.324237	0.134863	-2.4042	0.0162081	0.271826	0.0245699	0.443083	X	365.297	367.476	349.47	336.27	365.456	377.714	223.206	262.075	424.788	429.824	389.869	241.287	292.367	318.461
ENSMUSG00000015766	178.97	Eps8	-0.803658	0.334338	-2.40373	0.0162287	0.271836	0.0245976	0.443361	6	27.8206	27.5633	19.4733	26.6724	26.3982	14.2682	4.50106	6.41293	33.7923	25.4508	10.4865	23.1198	23.4364	3.83533
ENSMUSG00000023274	11.4029	Cd4	1.51614	0.630997	2.40276	0.0162717	0.271884	0.0246555	0.443941	6	1.00799	0.308544	1.16607	0.493934	0.844742	0.786436	1.38494	1.28259	0.635593	1.47236	0.726786	1.89162	3.16708	2.04551
ENSMUSG00000033589	285.731	Reep4	-0.484115	0.201453	-2.40312	0.016256	0.271884	0.0246343	0.443729	14	32.4574	45.1503	34.982	36.6499	33.7897	40.333	19.9662	16.8874	31.25	28.5007	36.3393	27.7438	26.9654	24.2905
ENSMUSG00000005057	135.299	Sh2b2	0.726529	0.302542	2.40141	0.016332	0.27249	0.0247364	0.44475	5	8.87034	10.0791	21.1058	10.4714	6.22997	23.9301	7.848	8.76434	7.41525	12.4099	29.0714	15.8686	18.731	25.8246
ENSMUSG00000030091	14.6099	Nup210	-1.3975	0.582036	-2.40105	0.0163482	0.27249	0.0247582	0.444967	6	1.31039	3.39398	1.28267	1.97574	3.37897	1.46052	0.230824	0.96194	1.69491	3.78607	0.622959	0.52545	0.995368	0.639222
ENSMUSG00000030144	5644.04	Clec4d	0.396184	0.165054	2.40033	0.0163805	0.272693	0.0248016	0.4454	6	556.815	539.232	737.187	524.953	638.308	511.521	463.84	523.83	590.572	557.814	573.226	896.208	732.862	730.759
ENSMUSG00000046111	269.761	Cep295	-0.456188	0.190107	-2.39964	0.0164114	0.272872	0.024843	0.445812	9	29.8366	30.6487	41.0455	26.6724	31.361	33.8168	16.8501	21.2696	35.6991	30.7092	39.9732	16.7093	24.4318	32.4725
ENSMUSG00000082560	6.19269	Gm15157	2.74802	1.14631	2.39727	0.0165179	0.274307	0.024986	0.447231	X	0.100799	0	0.34982	0.296361	0.211185	0.786436	1.38494	2.03076	0.635593	0	1.14209	1.0509	0.361952	0.894911
ENSMUSG00000094777	130.296	H2ac24	-2.69383	1.12411	-2.39642	0.0165562	0.274606	0.0250373	0.447738	13	3.93117	27.5633	75.0947	14.9168	21.7521	14.4929	2.30824	2.03076	16.8432	1.9982	4.25689	5.88504	10.949	0.894911
ENSMUSG00000050994	19.319	Adgb	1.25996	0.526116	2.39484	0.0166277	0.275118	0.0251332	0.448683	10	0.604796	0.719936	1.86571	0.592721	1.26711	1.79757	3.34694	5.77164	1.05932	1.26202	2.49184	1.36617	1.08586	5.753
ENSMUSG00000113786	10.6081	Gm49384	-3.3629	1.40422	-2.39485	0.016627	0.275118	0.0251323	0.448675	12	2.31838	0.925632	2.44874	1.97574	1.16152	1.23583	0	0.534411	0	3.89124	0.830612	0	0	0.894911
ENSMUSG00000030867	311.015	Plk1	-1.02837	0.430011	-2.3915	0.0167796	0.277293	0.0253368	0.45068	7	35.4813	58.9319	33.8159	41.4905	43.6098	62.4655	2.42365	3.09958	23.8347	55.3186	51.8094	21.6485	35.8332	6.26438
ENSMUSG00000021597	109.708	Slf1	-0.677302	0.283698	-2.38741	0.0169678	0.280061	0.0255887	0.45313	13	14.7167	12.5475	20.8726	11.8544	15.7333	9.99898	6.46306	7.90928	16.1017	10.8324	11.1094	8.82756	10.4966	10.0997
ENSMUSG00000108461	23.0822	AV356131	1.05404	0.441749	2.38607	0.0170296	0.28074	0.0256714	0.45393	7	1.61279	1.85126	1.7491	1.77816	2.53423	2.8087	2.07741	1.92388	1.27119	3.9964	2.49184	2.52216	4.25293	4.09102
ENSMUSG00000059495	151.386	Arhgef12	0.585534	0.245526	2.38482	0.0170876	0.281107	0.0257488	0.454677	9	9.67673	7.40506	28.1022	8.9896	8.86979	21.7955	15.1189	17.8493	13.983	8.83416	22.6342	12.6108	11.7634	42.9557
ENSMUSG00000000028	42.1093	Cdc45	-0.813376	0.341082	-2.38469	0.0170934	0.281107	0.0257566	0.454751	16	4.93916	6.37658	4.78087	5.72964	8.6586	5.28036	0.692471	0.748175	6.88559	5.6791	5.71046	3.78324	2.53366	2.68473
ENSMUSG00000034723	556.875	Tmx4	-0.603412	0.253216	-2.383	0.0171724	0.281804	0.0258622	0.455766	2	77.2122	73.1249	58.6531	65.6932	81.3064	51.7925	35.6622	50.1278	100.953	65.2045	55.1319	36.8866	43.0723	52.6719
ENSMUSG00000008035	506.717	Mid1ip1	-0.687632	0.288571	-2.38289	0.0171773	0.281804	0.0258688	0.455829	X	75.4987	73.6392	74.5117	74.3865	76.4491	44.8269	25.6214	28.6444	79.1313	37.44	32.2901	69.7798	58.7267	22.3728
ENSMUSG00000046718	2173.14	Bst2	-0.528759	0.222078	-2.38096	0.0172676	0.282767	0.0259894	0.456983	8	331.126	313.995	84.3066	377.958	238.64	111.337	287.952	308.783	363.559	223.273	132.171	263.25	175.999	60.9818
ENSMUSG00000036109	23.2878	Mbnl3	-1.0626	0.446332	-2.38074	0.0172778	0.282767	0.0260029	0.457112	X	4.23357	4.52531	1.51589	3.25997	3.90693	1.90992	1.61577	2.03076	2.01271	3.89124	1.5574	1.0509	2.62415	1.1506
ENSMUSG00000040430	576.137	Pitpnc1	0.381506	0.160281	2.38024	0.0173015	0.282814	0.0260346	0.457414	11	51.206	42.5791	81.7413	41.5893	43.6098	58.9827	83.2119	79.4135	58.7923	49.5344	60.0117	69.2543	59.4506	91.9202
ENSMUSG00000113769	37.3369	5033406O09Rik	-0.95644	0.401948	-2.37951	0.0173357	0.283031	0.0260802	0.457849	12	4.93916	7.50791	2.44874	6.32236	5.27964	1.57287	3.11612	5.13035	3.60169	5.6791	3.1148	2.83743	3.98147	0.894911
ENSMUSG00000093277	5.98723	Gm26236	2.70366	1.13718	2.37752	0.0174296	0.284222	0.0262055	0.459039	2	0.201599	0	0.116607	0.296361	0.105593	0.898785	1.38494	1.1757	0.423728	0.420674	1.14209	0.31527	0.180976	2.3012
ENSMUSG00000042349	459.818	Ikbke	0.374556	0.157679	2.37543	0.0175283	0.285488	0.0263371	0.460283	1	45.5613	37.4367	47.1091	43.1698	44.6657	51.2307	75.4793	74.9244	32.0974	31.7609	44.0225	59.7962	49.4064	55.868
ENSMUSG00000028551	158.462	Cdkn2c	-0.78265	0.329791	-2.37317	0.0176363	0.286902	0.026481	0.461637	4	14.7167	22.9351	23.5545	21.338	25.0255	23.9301	4.03941	4.27529	18.8559	20.5079	28.9676	13.2413	15.6544	5.62516
ENSMUSG00000027907	754.374	S100a11	0.718482	0.302888	2.3721	0.0176872	0.287385	0.0265488	0.462273	3	55.742	72.8164	59.8192	71.4229	59.2375	102.461	129.723	79.3066	35.3813	70.9887	88.9793	85.6484	103.428	121.708
ENSMUSG00000033174	33.5752	Mgll	0.972328	0.410221	2.37025	0.0177759	0.288481	0.0266669	0.463376	6	0.907194	1.43987	7.22961	0.889082	1.26711	6.62854	2.65447	2.9927	1.27119	1.89303	4.77602	1.57635	2.62415	15.2135
ENSMUSG00000096006	13.5223	Gm21596	2.6914	1.13618	2.36881	0.0178454	0.289056	0.0267594	0.464237	2	0	4.31962	0.34982	0	2.9566	0.337044	0	3.20647	0	4.20674	0	0.73563	2.2622	2.04551
ENSMUSG00000022439	135.92	Parvg	-0.847984	0.358006	-2.36863	0.017854	0.289056	0.0267708	0.464343	15	18.9503	31.0601	5.36391	17.6828	21.1185	12.583	8.65589	6.94734	13.7712	32.4971	9.96735	9.56319	12.7588	5.11378
ENSMUSG00000088948	4.7894	Gm23262	2.31249	0.976853	2.36729	0.017919	0.289288	0.0268573	0.465145	7	0.201599	0.102848	0.34982	0	0.105593	0.56174	0.807883	0.641293	0.423728	0.210337	0.726786	0.52545	0.90488	1.66198
ENSMUSG00000032577	378.315	Mapkapk3	0.388724	0.164218	2.36713	0.0179267	0.289288	0.0268674	0.465239	9	35.7837	39.0823	35.9148	39.5147	34.3176	42.0182	43.164	56.6476	33.4746	32.0764	37.4814	49.8127	45.6059	47.0468
ENSMUSG00000045092	491.835	S1pr1	-0.701362	0.296322	-2.36689	0.0179383	0.289288	0.0268829	0.465382	3	53.222	72.0965	113.575	54.9255	64.7283	63.589	18.5813	35.5918	53.6017	39.1227	41.7383	44.9785	63.7035	33.8788
ENSMUSG00000113918	5.43028	Gm6566	-2.34416	0.990531	-2.36657	0.0179538	0.289288	0.0269034	0.465573	12	0.403197	1.23418	1.63249	0.493934	0.527964	0.786436	0.692471	0.320647	0.317796	0.841348	0.415306	0	0.361952	0.255689
ENSMUSG00000035232	155.795	Pdk3	0.550517	0.232838	2.36438	0.0180602	0.290557	0.0270449	0.466877	X	13.4063	15.7357	12.0105	15.0156	16.0501	14.2682	30.0071	20.5214	12.0763	14.1977	11.7324	17.7602	20.0883	21.2222
ENSMUSG00000017548	1320.33	Suz12	-0.407802	0.1725	-2.36407	0.0180754	0.290557	0.027065	0.467063	11	161.178	180.19	145.642	152.231	174.334	142.794	89.2133	118.319	160.593	171.32	150.86	94.1606	123.154	143.953
ENSMUSG00000035367	189.166	Rmi1	-0.466797	0.197554	-2.36288	0.0181334	0.291144	0.0271421	0.467771	13	23.3854	22.0095	19.1235	21.6343	23.0192	21.9079	24.3519	17.7424	22.5635	22.6112	22.1151	14.8177	14.9305	16.1084
ENSMUSG00000019916	522.492	P4ha1	-0.391921	0.165915	-2.36218	0.0181679	0.291353	0.0271879	0.468191	10	61.8908	69.3196	66.116	67.2738	65.1507	52.5789	62.8994	53.2273	54.7669	45.1173	43.711	56.6435	55.3786	37.4584
ENSMUSG00000106990	28.9264	Gm42547	0.941012	0.398551	2.36108	0.0182217	0.291871	0.0272594	0.468844	6	1.61279	2.26266	2.44874	2.46967	1.37271	2.35931	7.27094	4.27529	2.75424	1.9982	2.38801	5.2545	3.61952	3.19611
ENSMUSG00000103772	17.4611	Gm36933	1.30223	0.552113	2.35863	0.0183425	0.293139	0.0274196	0.470304	1	0.705595	0.925632	1.28267	1.38302	0.950334	3.81983	1.15412	3.31335	1.16525	0.946517	3.1148	1.78653	1.35732	4.6024
ENSMUSG00000024870	633.816	Rab1b	0.381683	0.161826	2.3586	0.0183442	0.293139	0.0274218	0.470324	19	71.9707	48.03	60.5189	71.2253	68.7409	60.4433	64.169	60.1747	78.072	76.8782	69.6676	91.0079	66.0562	73.6384
ENSMUSG00000052593	2828.32	Adam17	0.328549	0.13944	2.3562	0.0184628	0.294341	0.0275791	0.47175	12	294.334	264.422	287.319	291.718	280.982	267.388	311.266	341.275	358.58	246.515	291.233	413.319	320.599	314.242
ENSMUSG00000083161	64.7499	Gm11427	-0.692983	0.294083	-2.35642	0.0184519	0.294341	0.0275647	0.471619	11	9.17273	8.33069	7.81265	9.18718	7.60268	6.29149	7.15553	8.55058	6.25	7.04629	5.19133	3.78324	5.2483	6.39222
ENSMUSG00000037649	362.529	H2-DMa	0.661572	0.280867	2.35546	0.0184998	0.294584	0.0276281	0.472192	17	23.4862	31.2658	35.0986	29.1421	28.6156	50.2196	57.3597	48.097	14.9364	29.6575	57.7276	38.6731	42.7103	59.9591
ENSMUSG00000006344	48.8553	Ggt5	1.29209	0.548865	2.35411	0.0185672	0.294963	0.0277173	0.472995	10	1.71359	2.98259	5.94694	2.07452	1.4783	10.336	6.92471	4.59594	1.05932	3.26022	12.9783	5.2545	8.14392	7.28714
ENSMUSG00000017390	444.77	Aldoc	-0.606001	0.257375	-2.35454	0.0185455	0.294963	0.0276887	0.472737	11	64.0075	79.6044	42.5614	67.1751	68.3185	61.1173	18.5813	20.6283	35.1695	62.6804	40.7	36.5713	34.5664	46.1519
ENSMUSG00000025314	939.123	Ptprj	0.506106	0.215114	2.35274	0.0186359	0.295708	0.0278084	0.473813	2	70.7611	74.1534	137.129	79.3258	76.0268	97.4058	122.221	136.702	86.5465	72.3559	91.4712	139.244	128.402	109.179
ENSMUSG00000078773	33.218	Rad54b	-1.17713	0.500458	-2.35211	0.0186673	0.295861	0.02785	0.474186	4	3.12478	4.62816	4.54766	2.86482	6.12438	7.63967	0.807883	0.534411	4.76695	7.25663	2.90714	0.73563	3.25757	1.66198
ENSMUSG00000020029	616.612	Nudt4	-0.361847	0.1539	-2.35119	0.0187137	0.296016	0.0279113	0.474734	10	73.7851	78.1645	82.5575	67.2738	83.5238	61.9038	41.4328	55.6856	79.0254	71.5146	64.2686	63.3693	60.6269	55.3567
ENSMUSG00000068129	53.1103	Cst7	-0.979069	0.41644	-2.35104	0.0187208	0.296016	0.0279208	0.474818	2	9.97913	8.84493	1.98231	7.5078	10.1369	2.24696	3.11612	1.1757	9.63982	12.1995	2.38801	4.83414	6.15318	0.383533
ENSMUSG00000036781	1396.83	Rps27l	-0.419336	0.178492	-2.34933	0.0188072	0.297035	0.028035	0.475837	9	191.216	173.299	145.292	169.222	222.695	122.347	118.066	123.663	215.996	147.762	111.094	158.055	129.217	93.3265
ENSMUSG00000017288	387.372	Vps53	0.428758	0.182577	2.34837	0.018856	0.297459	0.0280995	0.47641	11	35.7837	37.6424	34.0491	41.7868	44.1378	38.9848	45.5877	42.1116	36.6525	47.2207	39.8694	48.8669	40.4481	52.7998
ENSMUSG00000025353	383.599	Ormdl2	-0.406362	0.173263	-2.34535	0.0190092	0.299412	0.028302	0.478202	10	51.9116	49.0585	47.5755	44.2565	51.1069	36.9625	36.8164	35.8055	46.0805	34.9159	36.5469	42.7716	41.2625	27.2309
ENSMUSG00000022391	766.87	Rangap1	-0.593079	0.252905	-2.34506	0.0190239	0.299412	0.0283215	0.478374	15	94.0457	113.956	71.8297	89.896	107.599	105.27	42.3561	39.5464	66.3135	128.726	124.177	51.2839	61.8033	70.8258
ENSMUSG00000073705	52.7791	Cenps	-0.760155	0.324839	-2.3401	0.0192786	0.303068	0.0286577	0.481319	4	5.44316	8.74208	6.41337	6.12478	8.34182	8.4261	1.38494	2.13764	4.13135	8.20314	9.44821	3.36288	5.42928	3.06827
ENSMUSG00000067212	73.5609	H2-T23	-0.67222	0.287322	-2.3396	0.0193043	0.303069	0.0286915	0.481613	17	9.87833	8.94778	7.81265	8.89082	7.39149	5.50506	10.9641	8.44369	13.1356	6.94112	5.81429	8.93265	5.79123	2.68473
ENSMUSG00000023036	129.084	Pcdhgc4	-0.708783	0.302998	-2.33923	0.0193234	0.303069	0.0287168	0.481833	18	13.2047	33.3228	13.8762	16.1023	23.9695	17.6386	4.73188	4.70282	13.1356	11.5685	9.75969	13.5566	14.0256	7.54283
ENSMUSG00000038384	896.731	Setd1b	0.365132	0.156253	2.33679	0.0194499	0.303298	0.0288835	0.483279	5	82.7562	71.3765	101.098	81.4004	77.1883	111.674	135.263	119.494	79.3432	70.6732	106.215	116.335	98.4509	102.915
ENSMUSG00000023031	80.5393	Cela1	-0.600629	0.256962	-2.33742	0.0194173	0.303298	0.0288406	0.482907	15	12.3983	10.4905	5.83033	11.4593	10.2425	7.52732	4.96271	6.84046	15.4661	11.0427	7.78699	7.14612	6.60562	4.6024
ENSMUSG00000021792	94.8562	Prxl2a	-0.661545	0.283061	-2.33711	0.0194333	0.303298	0.0288616	0.483089	14	13.2047	14.0902	13.0599	13.9289	12.0376	11.9089	3.23153	8.87122	10.5932	10.0962	8.51378	7.3563	9.50124	8.30989
ENSMUSG00000049932	245.966	H2ax	-0.697223	0.298218	-2.33796	0.0193893	0.303298	0.0288036	0.482587	9	28.9294	33.837	40.9289	30.6239	33.5785	38.9848	3.57777	6.51981	31.25	30.9195	35.1972	23.9605	27.6893	11.1225
ENSMUSG00000110235	57.2234	Gm5086	-0.74119	0.317016	-2.33802	0.019386	0.303298	0.0287993	0.482549	13	8.46714	8.02215	5.48051	5.92721	7.07471	7.41497	6.46306	8.87122	5.50847	4.10157	6.12577	4.09851	3.89098	5.11378
ENSMUSG00000032175	548.931	Tyk2	0.330682	0.141618	2.33502	0.0195422	0.304335	0.0290051	0.484328	9	57.9596	47.1044	45.5932	61.7418	51.6348	55.1629	76.518	69.4734	60.3813	58.2634	58.2467	72.5121	54.3833	59.5755
ENSMUSG00000063145	8.98279	Bbs5	-1.83163	0.784541	-2.33466	0.0195613	0.304335	0.0290303	0.484544	2	0.806394	1.54272	2.09892	1.77816	1.90067	0.786436	0.577059	0.855058	1.27119	0.315506	0.519133	0.63054	0.271464	0.383533
ENSMUSG00000035293	417.483	G2e3	-0.542836	0.232665	-2.33313	0.0196414	0.30523	0.0291357	0.48545	12	47.2749	50.4984	62.851	45.6395	47.9391	64.7125	14.3111	18.5975	60.4872	49.4292	70.9135	41.5106	38.6384	26.0803
ENSMUSG00000118132	9.07297	4833408A19Rik	1.76846	0.758431	2.33174	0.0197144	0.306013	0.0292318	0.486272	19	0.302398	0.617088	0.233213	0.987868	0.633556	1.01113	0.923294	1.71012	0.847457	0.946517	1.45357	0.63054	2.35269	1.02276
ENSMUSG00000038712	395.171	Mindy1	0.659295	0.282806	2.33126	0.0197397	0.306056	0.0292651	0.486556	3	32.3566	51.3212	29.2683	44.5529	36.9575	54.9382	32.5461	36.1262	21.7161	40.4899	45.0607	55.8028	65.7848	52.2884
ENSMUSG00000111875	3.73677	Gm5425	-3.19416	1.37069	-2.33033	0.0197888	0.306466	0.0293296	0.487107	10	0.705595	1.23418	0.116607	0.296361	0.316778	0.56174	0.577059	0.534411	0.211864	0.420674	0.415306	0.10509	0	0.127844
ENSMUSG00000037697	78.9205	Ddhd1	0.622233	0.267104	2.32955	0.0198298	0.30675	0.0293835	0.487566	14	5.14076	6.47943	10.8444	5.82842	6.33556	9.88663	7.15553	11.2226	5.50847	7.25663	12.0439	10.4039	10.4061	11.2503
ENSMUSG00000073016	7.80662	Uprt	-1.82995	0.785756	-2.3289	0.0198642	0.306932	0.0294288	0.48795	X	1.20959	1.64557	1.04946	1.4818	0.633556	0.786436	1.15412	1.1757	0.741525	0.631011	0.207653	0.10509	0.45244	0.511378
ENSMUSG00000042029	827.313	Ncapg2	-0.50224	0.215722	-2.32818	0.0199026	0.307176	0.0294793	0.488379	12	122.27	104.494	100.981	116.371	109.394	81.003	34.8544	59.6403	115.254	97.1757	84.9301	81.0244	103.066	50.6264
ENSMUSG00000062070	1724.68	Pgk1	-0.451517	0.194099	-2.32623	0.0200064	0.308076	0.0296157	0.489532	X	257.139	269.668	146.691	237.78	271.479	156.501	113.796	119.387	177.224	243.675	159.997	166.463	153.83	146.382
ENSMUSG00000021572	15.6031	Cep72	-1.2653	0.543845	-2.32659	0.0199872	0.308076	0.0295904	0.489319	13	1.20959	1.95411	4.08123	0.987868	2.42863	2.69635	0.346235	0.748175	1.48305	2.41888	2.90714	0.63054	1.44781	0.639222
ENSMUSG00000040616	379.656	Tmem51	0.602016	0.258995	2.32444	0.0201022	0.308849	0.0297415	0.490591	4	25.7038	31.163	29.9679	29.8336	25.7646	52.5789	76.1718	59.9609	22.1398	30.4989	54.8204	40.3546	40.2671	51.01
ENSMUSG00000029915	607.911	Clec5a	-0.571586	0.245883	-2.32462	0.0200921	0.308849	0.0297282	0.49048	6	72.5755	77.7531	92.2359	72.6083	96.0894	44.8269	30.0071	40.1877	102.225	73.1973	60.7385	58.8504	64.4274	42.0608
ENSMUSG00000034317	160.653	Trim59	-1.12876	0.485702	-2.32397	0.0201269	0.308879	0.0297739	0.490864	3	16.3295	24.0664	42.678	20.2513	20.1682	23.0314	5.42435	5.66476	20.0212	14.1977	17.2352	15.133	19.6359	2.94042
ENSMUSG00000015568	20170.2	Lpl	0.572904	0.246612	2.3231	0.0201739	0.30925	0.0298356	0.491381	8	1422.18	1374.26	1921.56	1452.07	1619.37	1579.5	3915.46	4338.14	2181.25	1697.53	1684.07	1588.33	1796.28	3700.2
ENSMUSG00000028842	352.397	Ago3	0.369648	0.159432	2.31854	0.0204202	0.312672	0.0301587	0.494073	4	22.7806	34.1455	53.4058	25.9809	35.1624	50.1072	22.8515	33.1335	32.9449	34.3901	53.6783	33.7339	37.281	67.7576
ENSMUSG00000005131	5.01758	4930550C14Rik	2.12094	0.915879	2.31575	0.0205721	0.312877	0.0303577	0.495717	9	0.302398	0.205696	0.233213	0.987868	0.211185	0.337044	0.230824	0.534411	0.741525	0.315506	0.415306	1.0509	0.90488	1.1506
ENSMUSG00000027200	13.7274	Sema6d	1.80004	0.776749	2.3174	0.020482	0.312877	0.0302396	0.494743	2	0.100799	0.308544	5.01409	0.493934	0.105593	2.02227	0.230824	0.96194	0.529661	0.210337	2.59566	1.47126	2.17171	4.98594
ENSMUSG00000000957	197.776	Mmp14	0.757805	0.327124	2.31657	0.0205271	0.312877	0.0302988	0.495231	14	11.4911	9.05063	46.6427	10.9653	7.70827	29.5475	23.7748	20.5214	11.9703	5.78427	40.4923	30.5812	18.4595	34.3902
ENSMUSG00000001366	273.731	Fbxo9	0.380873	0.164401	2.31673	0.0205187	0.312877	0.0302877	0.49514	9	25.8046	29.7231	26.2365	30.3276	32.7337	27.75	22.6207	27.4687	30.1907	31.4454	26.2681	41.4055	33.933	29.4042
ENSMUSG00000037108	38.313	Zcwpw1	-0.919691	0.397123	-2.31588	0.0205646	0.312877	0.0303479	0.495636	5	3.83037	5.86234	6.76319	3.06239	2.9566	8.31376	0.807883	1.92388	5.29661	5.15326	6.22959	1.68144	3.43854	3.4518
ENSMUSG00000115816	17.0501	Gm34589	-1.23858	0.534672	-2.31653	0.0205294	0.312877	0.0303018	0.495256	14	3.22558	2.15981	2.56535	1.18544	3.06219	2.69635	0.923294	0.96194	1.58898	2.83955	1.34974	0.84072	1.44781	1.1506
ENSMUSG00000073700	164.918	Klhl21	0.576728	0.249164	2.31465	0.0206319	0.313083	0.030436	0.496361	4	14.7167	16.8671	16.5581	16.2998	14.255	23.7054	13.3878	13.4672	11.2288	18.72	21.1806	23.5402	24.1603	22.3728
ENSMUSG00000058290	72.8864	Espl1	-0.797774	0.344613	-2.31499	0.0206137	0.313083	0.0304122	0.496165	15	8.87034	11.1076	9.32853	10.3726	11.2984	11.9089	0.807883	2.24453	6.88559	11.884	9.96735	6.09522	8.05343	2.68473
ENSMUSG00000030243	128.412	Recql	-0.449074	0.194186	-2.3126	0.0207448	0.314444	0.0305838	0.497572	6	18.4463	15.9414	16.3249	16.4974	13.0935	14.3806	8.54047	9.6194	16.8432	15.6701	13.7051	12.1904	12.2159	12.0174
ENSMUSG00000013846	354.179	St3gal1	0.476842	0.206243	2.31204	0.0207752	0.314554	0.0306236	0.497897	15	24.4942	37.231	39.2964	34.3778	32.417	44.8269	45.2414	48.8452	25.4237	28.9213	39.0388	39.9342	54.1118	41.2938
ENSMUSG00000110631	144.972	Gm42047	-0.999246	0.432294	-2.31149	0.0208056	0.314661	0.0306632	0.49822	8	17.7407	19.4383	14.4592	16.2998	21.3297	13.5941	9.92542	19.7732	18.4322	19.2458	20.35	9.35301	18.1881	1.78982
ENSMUSG00000011008	336.876	Mcoln2	0.364274	0.157632	2.31092	0.0208372	0.314787	0.0307045	0.498557	3	43.1421	34.6598	28.452	43.4662	34.9512	27.1882	19.7354	21.804	47.7754	42.3829	32.3939	59.7962	45.244	31.1941
ENSMUSG00000034265	429.562	Zdhhc14	0.696429	0.301668	2.30859	0.0209661	0.315706	0.0308732	0.499926	17	34.4734	45.0474	32.6499	39.2184	33.7897	62.2408	48.1267	47.8832	19.5974	43.0139	59.5964	50.9687	60.1745	73.127
ENSMUSG00000031107	101.28	Rbmx2	-0.553612	0.239808	-2.30856	0.0209679	0.315706	0.0308754	0.499945	X	11.3903	10.9019	12.5935	12.2496	14.255	10.6731	8.19424	9.40563	16.6313	12.0944	12.1477	9.56319	7.78197	6.13654
ENSMUSG00000114909	7.663	Csnk2a1-ps1	-1.91232	0.828134	-2.3092	0.0209327	0.315706	0.0308295	0.499572	14	1.91519	0.617088	1.28267	1.18544	0.950334	0.337044	0.346235	0.96194	1.27119	0.841348	0.934439	0.63054	0.271464	0.127844
ENSMUSG00000031728	100.859	Zfp821	0.644679	0.279561	2.30604	0.0211085	0.317471	0.0310592	0.501428	8	7.86234	7.61075	9.44514	6.81629	5.27964	13.8188	15.8114	14.3222	12.3941	8.41348	12.1477	15.2381	10.1347	12.9123
ENSMUSG00000060675	248.743	Plaat3	-0.510983	0.221684	-2.305	0.0211663	0.317784	0.0311347	0.502035	19	35.8845	32.7057	13.0599	32.896	28.4044	16.9646	50.8966	31.744	30.1907	28.711	14.0166	28.6896	20.4503	8.30989
ENSMUSG00000022421	38.1959	Nptxr	-1.14384	0.496278	-2.30483	0.0211762	0.317784	0.0311475	0.502138	15	5.14076	8.22784	3.61481	4.44541	3.48456	7.97671	2.19282	2.03076	2.86017	2.62921	7.78699	3.1527	2.17171	2.55689
ENSMUSG00000026640	138.808	Plxna2	0.580328	0.251858	2.30419	0.021212	0.317969	0.0311943	0.502514	1	11.7935	10.5933	15.7419	14.5217	12.1432	13.5941	13.1569	18.4906	19.1737	12.7254	12.9783	15.5533	18.55	21.4779
ENSMUSG00000054545	9.9282	Ugt1a6a	1.86222	0.808989	2.30192	0.0213399	0.319322	0.0313612	0.503847	1	0.201599	0.308544	1.16607	0.987868	0.422371	1.23583	0.692471	1.1757	0.211864	1.26202	1.34974	0.31527	2.17171	3.57965
ENSMUSG00000022797	135.831	Tfrc	0.594939	0.2585	2.3015	0.0213632	0.319322	0.0313916	0.504089	16	13.9103	11.9304	19.3567	10.9653	15.2054	14.4929	9.81	8.44369	13.8771	10.3065	11.1094	22.174	15.021	30.427
ENSMUSG00000021957	2642.37	Tkt	-0.499414	0.217011	-2.30133	0.021373	0.319322	0.0314043	0.504191	14	340.702	362.745	312.039	341.704	315.722	255.817	151.536	214.085	431.779	318.345	279.293	250.009	179.528	272.309
ENSMUSG00000047084	116.751	Ngrn	0.502317	0.218365	2.30035	0.0214281	0.319794	0.0314762	0.504763	7	9.57593	10.9019	12.8267	10.3726	14.783	16.1781	9.92542	9.40563	10.6991	13.0409	13.9128	15.7635	14.9305	15.0857
ENSMUSG00000119520	26.0344	Gm24265	1.52975	0.665165	2.2998	0.0214593	0.319906	0.0315169	0.505085	5	1.71359	0.822784	2.44874	0.592721	0	1.23583	4.73188	9.94005	2.54237	0.315506	2.18036	5.46468	3.43854	3.4518
ENSMUSG00000062075	106.511	Lmnb2	-0.71663	0.311731	-2.29887	0.0215123	0.320345	0.031586	0.505633	10	13.8095	19.8497	10.1448	11.4593	15.2054	19.7733	2.8853	3.31335	9.85169	13.1461	16.5084	6.09522	12.0349	8.69343
ENSMUSG00000030410	35.0507	Dmwd	1.1631	0.506051	2.29838	0.02154	0.320404	0.031622	0.505918	7	2.01599	2.98259	1.98231	1.18544	1.68948	3.0334	8.65589	7.8024	1.16525	4.31191	1.45357	3.46797	4.43391	8.0542
ENSMUSG00000094122	5.66745	Rpl31-ps9	2.79588	1.21824	2.29501	0.0217323	0.321043	0.0318725	0.50789	1	0	0.411392	0.116607	1.4818	0.633556	0	0.230824	0.748175	0.211864	1.47236	0.103827	0.63054	1.99074	0.511378
ENSMUSG00000086013	6.98707	Gm15706	1.86708	0.813126	2.29617	0.0216662	0.321043	0.0317864	0.507214	6	0.201599	0.102848	0.816247	0.691508	0.739149	1.23583	0.923294	0.748175	0.423728	0.73618	0.31148	0.84072	1.26683	1.53413
ENSMUSG00000029254	1041.24	Stap1	0.585115	0.255027	2.29433	0.0217716	0.321043	0.0319236	0.50829	5	65.8219	71.9936	124.653	66.3848	83.5238	60.8927	212.589	249.677	103.919	67.8337	72.6786	105.3	123.969	151.624
ENSMUSG00000040659	3110.61	Efhd2	0.458769	0.199818	2.29594	0.0216792	0.321043	0.0318034	0.507347	4	257.744	316.566	328.947	306.437	251.205	282.668	502.272	459.273	267.161	244.201	238.178	440.958	501.122	289.184
ENSMUSG00000021608	623.138	Lpcat1	0.458455	0.19979	2.29468	0.0217516	0.321043	0.0318976	0.508087	13	49.2908	59.1376	66.8156	62.9272	49.2062	90.4402	60.7066	80.2685	42.9025	52.1636	88.1487	58.0097	77.7292	107.134
ENSMUSG00000041126	1129.72	H2az2	-0.525595	0.22891	-2.29607	0.0216718	0.321043	0.0317937	0.507271	11	133.559	168.157	133.748	144.13	138.115	178.97	45.3568	58.5715	107.521	145.448	175.571	110.555	109.4	75.1726
ENSMUSG00000046417	81.3903	Lrrc75a	-0.640507	0.279271	-2.2935	0.0218195	0.321043	0.0319859	0.508778	11	10.0799	10.182	9.09532	10.3726	13.4103	8.6508	7.38636	5.87852	9.11016	11.884	9.03291	6.51558	4.97684	7.03145
ENSMUSG00000029449	51.0232	Rhof	-0.818984	0.356669	-2.2962	0.0216644	0.321043	0.031784	0.507195	5	6.04796	9.87341	3.4982	8.19931	7.07471	6.0668	3.00071	2.9927	5.19067	10.0962	4.87985	4.09851	4.43391	2.04551
ENSMUSG00000027635	38.6228	Dsn1	-1.05899	0.461643	-2.29396	0.0217926	0.321043	0.0319509	0.508504	2	4.83837	3.80538	5.83033	4.44541	7.81386	5.16801	0.923294	2.24453	4.97881	6.31011	5.81429	3.78324	2.08122	1.02276
ENSMUSG00000049396	21.8705	Gemin4	-1.36004	0.593001	-2.29349	0.0218198	0.321043	0.0319864	0.508781	11	3.22558	3.49683	3.03177	2.46967	3.80134	2.8087	1.15412	2.03076	4.44915	1.6827	1.03827	1.47126	2.44318	0.255689
ENSMUSG00000024044	16.9529	Epb41l3	1.16337	0.507631	2.29177	0.021919	0.32184	0.0321154	0.509787	17	1.51199	0.719936	1.16607	1.77816	1.68948	3.25809	1.15412	1.49635	1.69491	0.73618	2.90714	2.20689	1.90025	3.57965
ENSMUSG00000032763	358.936	Ilvbl	0.360763	0.15742	2.29173	0.0219215	0.32184	0.0321187	0.509813	10	37.9005	31.3686	38.0138	41.0953	36.9575	36.0637	34.9698	36.6606	35.8051	38.1762	41.9459	46.4498	39.9052	48.9644
ENSMUSG00000079339	756.577	Ifit1bl1	0.63005	0.27506	2.29059	0.0219873	0.322456	0.0322042	0.510477	19	52.3148	20.8781	22.8549	42.8735	22.7024	14.6052	428.178	242.943	52.9661	15.1443	17.7543	101.727	44.7011	17.1312
ENSMUSG00000038026	17.8493	Kcnj9	1.58377	0.692235	2.28791	0.0221427	0.324112	0.0324062	0.512039	1	0.201599	0.411392	5.2473	1.08666	0.422371	3.93218	1.73118	1.60323	0.317796	0.631011	3.84158	1.99671	2.44318	3.4518
ENSMUSG00000108291	50.4077	Gm44292	0.742723	0.324697	2.28743	0.0221706	0.324112	0.0324424	0.512319	6	3.93117	2.67405	5.71373	4.24783	4.01252	6.51619	10.1562	5.77164	3.49576	3.47056	6.6449	5.99013	6.24367	7.03145
ENSMUSG00000010097	328.493	Nxf1	0.512643	0.224115	2.28741	0.0221719	0.324112	0.0324441	0.512332	19	29.7358	18.7183	37.1975	29.7348	31.361	43.9281	40.3941	36.7675	27.5424	38.4917	45.476	41.8258	30.7659	45.3848
ENSMUSG00000067199	115.265	Frat1	0.677926	0.296596	2.28569	0.0222723	0.325228	0.0325745	0.513334	19	10.7855	8.12499	9.44514	10.7678	16.2613	17.0769	9.92542	11.8639	7.20338	14.4081	14.1204	15.9737	15.8354	12.9123
ENSMUSG00000049103	2189.06	Ccr2	-0.91664	0.401515	-2.28295	0.0224333	0.327227	0.0327834	0.514931	9	311.974	244.47	172.694	317.896	293.125	113.584	321.768	353.566	405.826	159.12	75.7934	284.268	220.338	23.2677
ENSMUSG00000070003	750.746	Ssbp4	-0.408954	0.179263	-2.2813	0.0225305	0.328292	0.0329096	0.51589	8	85.881	94.2088	77.077	79.9186	72.5422	87.1821	69.0163	74.2831	89.6186	116.737	101.646	62.8438	56.0121	71.9764
ENSMUSG00000061533	134.582	Cep128	-0.471809	0.206934	-2.27999	0.0226081	0.329068	0.0330102	0.516652	12	14.8175	14.193	17.7242	14.818	14.5718	20.1103	6.92471	10.0469	19.4915	19.4562	20.1423	9.56319	11.6729	11.7617
ENSMUSG00000002020	10.4739	Ltbp2	1.76778	0.777387	2.274	0.022966	0.331808	0.0334737	0.520133	12	0.403197	0.205696	0.932853	0.395147	0.105593	0.898785	1.61577	2.35141	0.211864	0.105169	2.38801	0.63054	0.814392	4.73025
ENSMUSG00000020099	42.5309	Unc5b	0.859288	0.37788	2.27397	0.0229677	0.331808	0.0334759	0.52015	10	2.72158	1.43987	6.29676	2.96361	1.58389	6.51619	8.88671	6.19917	4.66101	1.47236	4.15306	7.25121	2.80513	7.15929
ENSMUSG00000078173	35.408	Lenep	0.836318	0.367704	2.27443	0.0229401	0.331808	0.0334401	0.519883	3	2.21758	2.87974	3.26499	3.55633	2.21745	6.0668	4.8473	3.09958	3.2839	3.36539	3.94541	5.04432	3.8005	6.00869
ENSMUSG00000024939	1054.79	Fam89b	0.410094	0.180286	2.27469	0.0229248	0.331808	0.0334203	0.519735	19	105.234	111.076	87.9214	106.69	106.543	126.729	111.834	99.5073	98.7287	128.516	117.22	139.454	125.145	132.83
ENSMUSG00000005370	222.175	Msh6	-0.615071	0.270289	-2.2756	0.0228697	0.331808	0.033349	0.519202	17	27.3166	28.9003	34.7488	27.5615	28.9324	24.2672	13.5032	14.4291	40.2542	19.6665	19.3117	26.2725	20.1788	13.8072
ENSMUSG00000019942	430.822	Cdk1	-0.845465	0.371552	-2.2755	0.022876	0.331808	0.0333571	0.519263	10	42.6381	75.6961	72.7626	55.7158	73.4925	77.0708	11.3104	11.9708	43.9618	35.2315	56.5855	40.6698	49.5874	13.6794
ENSMUSG00000031425	8.27195	Plp1	-2.24968	0.989085	-2.27451	0.0229352	0.331808	0.0334338	0.519836	X	0.705595	0.308544	2.44874	0.395147	1.16152	0.786436	1.73118	1.28259	1.69491	0.946517	0.415306	0.21018	0.180976	0.255689
ENSMUSG00000023908	134.616	Pkmyt1	-0.697097	0.306668	-2.27313	0.0230183	0.332013	0.0335413	0.520637	17	12.8015	19.1297	11.6607	17.2877	18.6899	25.166	2.30824	2.9927	12.9237	25.9766	30.525	7.98684	10.6776	7.67067
ENSMUSG00000086213	11.8732	A330040F15Rik	-2.16195	0.951175	-2.27292	0.023031	0.332013	0.0335577	0.520759	19	1.61279	0.51424	0.233213	0.691508	0.316778	0.337044	7.27094	4.27529	0.741525	0.105169	0.519133	0.42036	0.090488	0
ENSMUSG00000052926	186.088	Rnaseh2a	-0.436027	0.191871	-2.2725	0.0230562	0.332024	0.0335903	0.521002	8	18.6479	21.9066	26.1199	20.5477	20.3794	23.5931	19.1584	15.0704	21.2924	22.5061	25.3337	17.3399	13.7542	17.1312
ENSMUSG00000085795	372.867	Zfp703	0.623487	0.274569	2.27078	0.0231601	0.33246	0.0337246	0.521998	8	30.2398	34.9683	31.134	27.9567	29.566	60.7803	42.9332	42.2185	20.4449	38.702	51.3941	34.4695	53.6594	65.8399
ENSMUSG00000034152	801.668	Exoc3	0.423683	0.186576	2.27084	0.0231568	0.33246	0.0337205	0.521967	13	71.2651	69.6281	86.4055	71.6205	58.1816	108.978	89.4441	106.989	60.0635	81.6108	108.81	92.4792	90.488	117.745
ENSMUSG00000012609	114.444	Ttll5	-0.484906	0.213486	-2.27137	0.0231246	0.33246	0.0336788	0.521658	12	15.1199	15.0158	13.0599	14.1265	16.1557	14.2682	5.30894	8.97811	14.5127	14.9339	12.4592	9.03774	11.311	10.0997
ENSMUSG00000053559	897.273	Smagp	0.382854	0.168854	2.26737	0.0233677	0.335085	0.0339929	0.523974	15	91.6265	86.4952	86.872	88.3154	79.8281	102.012	85.9818	90.5292	86.2287	105.063	118.155	124.111	109.219	105.855
ENSMUSG00000021003	522.208	Galc	0.325662	0.143706	2.26616	0.0234415	0.335788	0.0340882	0.524672	12	48.7869	48.1329	68.4481	45.4419	47.6223	67.1841	50.0887	54.9375	46.2923	47.0103	68.837	66.522	61.9843	71.7208
ENSMUSG00000027864	38.817	Ptgfrn	1.29073	0.569704	2.26562	0.0234746	0.335908	0.034131	0.524985	3	0.806394	1.95411	10.378	1.97574	0.950334	5.8421	4.96271	7.05423	0.847457	0.631011	5.91811	5.88504	5.51977	6.26438
ENSMUSG00000110972	18.5728	5830462O15Rik	1.26618	0.559517	2.26298	0.023637	0.337518	0.0343405	0.526511	9	0.705595	0.51424	2.79856	1.08666	1.26711	3.25809	1.61577	3.84776	0.317796	0.841348	4.04923	1.89162	1.90025	4.09102
ENSMUSG00000032279	112.482	Idh3a	-0.731969	0.323443	-2.26305	0.0236325	0.337518	0.0343347	0.526469	9	11.7935	13.9873	22.8549	13.7314	13.8326	10.8978	9.92542	12.5052	16.1017	8.72899	8.30612	9.4581	10.7681	8.43774
ENSMUSG00000063253	585.208	Scoc	-0.491209	0.217164	-2.26192	0.0237022	0.338093	0.0344246	0.527121	8	63.2011	67.8797	96.2005	56.5061	74.5485	74.4868	36.701	44.0355	95.127	55.0031	72.9901	50.4432	50.3113	56.1237
ENSMUSG00000046688	634.483	Tifa	0.376115	0.166351	2.26098	0.0237607	0.338572	0.0345001	0.527667	3	56.5484	55.5379	69.4976	60.1612	60.399	67.0718	94.6377	88.0709	52.9661	57.422	65.5145	86.9094	76.4623	66.2234
ENSMUSG00000020868	870.528	Xylt2	0.343542	0.152042	2.25952	0.0238508	0.339056	0.0346162	0.528504	11	78.825	74.6677	88.7377	79.5234	49.523	82.6882	170.463	133.389	88.2415	72.0404	87.3181	102.253	86.235	114.932
ENSMUSG00000004508	837.993	Gab2	0.334449	0.148038	2.25922	0.0238698	0.339056	0.0346407	0.52868	7	82.1514	78.473	78.1265	83.6725	76.4491	102.349	94.6377	96.5146	82.3093	90.7604	106.215	97.7337	93.5646	105.6
ENSMUSG00000037894	4726.48	H2az1	-0.443657	0.196348	-2.25955	0.0238491	0.339056	0.034614	0.528488	3	557.622	699.264	554.465	600.13	671.464	632.52	249.059	266.671	529.343	547.507	576.133	520.931	511.619	288.417
ENSMUSG00000031442	11.2738	Mcf2l	1.38919	0.615676	2.25637	0.0240478	0.34087	0.0348699	0.530323	8	0.302398	0.719936	0.816247	0.790295	0.844742	1.01113	1.73118	1.49635	0.741525	1.36719	2.49184	1.15599	1.35732	2.17336
ENSMUSG00000036093	721.686	Arl5a	0.303386	0.134455	2.25641	0.0240449	0.34087	0.0348662	0.530297	2	66.2251	65.2056	82.2077	68.1629	72.859	88.5303	84.5969	91.2774	58.2627	69.8319	87.7334	81.3397	83.068	93.1986
ENSMUSG00000029135	260.566	Fosl2	0.550366	0.24399	2.25569	0.02409	0.341112	0.0349243	0.530711	5	22.075	24.4778	33.4661	24.104	21.9633	34.0415	23.7748	26.6137	18.4322	25.0301	30.1097	42.8767	38.9098	29.6599
ENSMUSG00000106981	12.3616	Gm45495	1.41411	0.627168	2.25475	0.0241492	0.341592	0.0350004	0.531254	5	1.20959	0.719936	0.583033	0.790295	1.68948	1.34818	1.84659	1.28259	1.58898	0.525843	0.622959	1.68144	2.08122	2.68473
ENSMUSG00000030365	30.9301	Clec2i	-0.902717	0.400523	-2.25385	0.0242058	0.342036	0.0350733	0.531771	6	3.52797	5.75949	1.16607	3.95147	7.1803	1.57287	4.03941	4.38217	3.60169	4.52225	1.5574	1.78653	2.62415	0.894911
ENSMUSG00000024007	111.54	Ppil1	-0.539747	0.239895	-2.24993	0.0244534	0.345175	0.0353916	0.534021	17	16.1279	14.193	14.809	11.1629	13.7271	11.2348	6.69388	7.26799	14.3008	17.5631	12.1477	8.51229	9.7727	12.4009
ENSMUSG00000050240	44.2835	Hic2	0.817075	0.363336	2.24882	0.0245242	0.345605	0.0354826	0.534659	16	2.31838	3.29114	5.2473	3.16118	5.70201	5.16801	6.46306	4.27529	4.76695	3.6809	4.77602	5.2545	6.51513	6.39222
ENSMUSG00000033282	44.3399	Rpgrip1l	-0.720929	0.320605	-2.24865	0.0245348	0.345605	0.0354963	0.534756	8	5.24156	6.37658	7.11301	5.53206	4.01252	5.50506	3.00071	3.52711	5.08474	5.88944	5.19133	2.83743	4.79586	3.4518
ENSMUSG00000042476	489.239	Abcb4	0.430361	0.191463	2.24775	0.0245921	0.346052	0.0355699	0.53527	5	46.6701	52.4525	57.9535	45.8371	49.523	45.3886	31.6228	52.2654	46.2923	54.898	51.7056	58.0097	60.7174	90.5139
ENSMUSG00000020319	24.0965	Wdpcp	-0.988441	0.440027	-2.24632	0.0246834	0.346976	0.0356871	0.536089	11	3.22558	2.7769	5.2473	2.76603	2.63982	3.93218	1.26953	0.96194	4.13135	2.41888	2.18036	1.47126	1.99074	1.91767
ENSMUSG00000042286	3349.12	Stab1	0.547423	0.243774	2.24561	0.0247287	0.347252	0.0357452	0.536494	14	325.279	306.179	354.834	321.551	312.66	445.909	260.831	264.533	223.199	381.551	493.488	530.494	456.783	411.148
ENSMUSG00000039126	68.8624	Prune2	-0.896536	0.399416	-2.24462	0.0247927	0.34779	0.0358273	0.537064	19	8.16474	9.77056	14.9257	9.68111	7.39149	7.63967	3.80859	5.34411	10.6991	5.46876	4.25689	7.88175	7.05806	3.19611
ENSMUSG00000062939	42.512	Stat4	-0.875023	0.389952	-2.24393	0.0248371	0.348053	0.0358844	0.53746	1	5.24156	7.9193	5.01409	4.64298	9.18657	1.90992	3.00071	3.42023	6.03813	5.46876	1.86888	3.78324	5.70074	1.40629
ENSMUSG00000050890	379.443	Pdik1l	-0.327228	0.145868	-2.24331	0.0248767	0.348248	0.0359352	0.537811	4	45.8637	47.9272	53.5225	43.9601	46.9888	48.085	21.582	26.0793	47.1398	37.8607	44.8531	39.3037	37.643	37.9698
ENSMUSG00000113140	11.1163	Gm48624	1.60434	0.715326	2.2428	0.0249094	0.348346	0.0359771	0.538101	13	0.100799	0.308544	1.7491	0.395147	0.422371	2.35931	1.50035	1.1757	0.423728	1.05169	2.69949	0.63054	1.62878	2.42905
ENSMUSG00000007036	299.991	Abhd16a	0.452483	0.201935	2.24074	0.025043	0.349853	0.0361484	0.539281	17	26.3086	31.163	32.4166	32.7972	25.2367	33.9291	38.4321	31.744	28.1779	24.7146	28.6561	42.5615	44.882	32.856
ENSMUSG00000021226	342.895	Acot2	0.501057	0.2238	2.23886	0.0251651	0.351197	0.0363048	0.540354	12	26.2078	27.3576	51.1903	26.9688	24.9199	29.9969	43.2794	38.6914	37.394	33.5488	34.9895	43.4022	32.8471	69.036
ENSMUSG00000031098	10.6688	Syt8	1.48959	0.665734	2.23752	0.0252522	0.35205	0.0364164	0.541116	7	0.705595	0.51424	0.932853	0.296361	0.527964	1.46052	1.26953	1.49635	0.847457	0.525843	2.07653	2.41707	1.5383	1.53413
ENSMUSG00000037341	40.93	Slc9a7	0.887952	0.397214	2.23545	0.0253879	0.353578	0.0365901	0.542298	X	1.71359	2.7769	6.52997	3.85269	2.63982	3.59514	4.50106	5.9854	4.23728	3.26022	4.56837	5.2545	6.87709	6.26438
ENSMUSG00000003420	651.392	Fcgrt	0.922414	0.413484	2.23083	0.0256923	0.35745	0.0369795	0.544924	7	37.6989	51.2183	60.4022	43.565	27.4541	114.595	95.0993	90.1017	16.2076	58.3685	108.603	59.0606	115.734	104.96
ENSMUSG00000026821	325.907	Ralgds	0.538546	0.241532	2.22971	0.0257669	0.35812	0.0370749	0.545563	2	33.8686	31.2658	36.2647	32.6984	32.7337	26.8512	16.1577	25.8655	47.5635	32.7074	31.7709	64.4202	51.3972	32.7282
ENSMUSG00000002105	164.383	Slc39a13	0.472761	0.21214	2.22853	0.0258449	0.358836	0.0371745	0.546228	2	16.1279	14.0902	13.4098	16.0035	12.7767	13.7065	24.9289	26.9343	13.7712	16.7218	19.3117	19.7569	18.3691	21.6057
ENSMUSG00000006179	42.2791	Prss16	-0.74616	0.335225	-2.22585	0.0260245	0.360591	0.0374038	0.547752	13	5.34236	8.33069	5.13069	5.63085	6.01878	2.8087	1.50035	3.634	5.82627	5.6791	3.32245	4.41378	4.61489	2.17336
ENSMUSG00000026274	14.2324	Pask	-1.3674	0.614239	-2.22616	0.0260034	0.360591	0.0373769	0.547573	1	1.81439	2.7769	3.03177	1.4818	3.27337	2.35931	0	0.320647	0.635593	1.05169	2.28418	0.84072	1.62878	0.383533
ENSMUSG00000038658	149.775	Ric1	0.456224	0.205298	2.22225	0.0262663	0.363199	0.0377124	0.549786	19	16.2287	14.0902	16.3249	11.9532	14.8886	12.6953	15.9268	15.8186	14.4068	13.3564	18.585	20.0722	22.5315	20.0716
ENSMUSG00000028251	193.028	Tstd3	-0.491206	0.221024	-2.22241	0.0262558	0.363199	0.0376989	0.549698	4	27.9214	24.375	17.1412	24.4991	30.0939	16.5152	19.0429	15.0704	34.322	20.8234	14.951	19.1264	15.5639	13.4237
ENSMUSG00000047843	5244.41	Bri3	0.546919	0.246175	2.22167	0.0263057	0.363373	0.0377626	0.550116	5	488.272	505.498	389.116	465.582	477.068	624.88	699.511	545.206	375.635	661.825	684.113	655.551	632.149	716.185
ENSMUSG00000055401	239.027	Fbxo6	0.563793	0.254063	2.2191	0.0264797	0.365033	0.0379844	0.551564	4	21.1678	24.2721	16.0917	26.6724	22.0689	26.7388	33.2386	29.927	18.4322	27.5542	24.3992	30.6863	23.8888	35.4129
ENSMUSG00000099481	45.3215	Xndc1	-0.730707	0.32927	-2.21917	0.026475	0.365033	0.0379784	0.551525	7	5.34236	5.1424	10.1448	3.85269	5.17404	6.29149	3.80859	3.09958	5.40254	4.62741	4.56837	3.67815	3.98147	4.09102
ENSMUSG00000028433	509.88	Ubap2	-0.397729	0.1793	-2.21824	0.0265385	0.365099	0.0380592	0.552051	4	64.4107	53.0696	62.268	58.9757	75.2876	56.6234	35.316	46.1731	69.9152	61.3132	58.3505	42.2462	43.5247	48.3252
ENSMUSG00000025925	125.395	Terf1	-0.608073	0.274102	-2.21842	0.026526	0.365099	0.0380433	0.551948	1	13.6079	12.9589	22.6217	12.6447	13.1991	17.1893	7.96341	7.8024	21.1864	13.5667	18.3773	10.1937	12.1254	8.18205
ENSMUSG00000029761	275.25	Cald1	0.489189	0.220798	2.21556	0.0267219	0.366507	0.0382928	0.553564	6	25.3006	8.53639	28.6852	24.0052	7.60268	48.6467	68.7854	21.804	32.6271	8.20314	47.0334	36.9917	9.0488	47.0468
ENSMUSG00000039206	719.203	Daglb	0.32815	0.148098	2.21576	0.0267077	0.366507	0.0382746	0.553446	5	60.9836	56.155	99.2323	67.9653	59.1319	92.0131	82.2886	80.803	71.6101	58.1582	104.761	86.1738	77.0053	94.8606
ENSMUSG00000074218	42.5148	Cox7a1	-0.747014	0.337078	-2.21614	0.0266817	0.366507	0.0382416	0.553233	7	8.46714	6.58227	4.43105	5.92721	6.01878	3.81983	2.07741	2.56517	3.91949	4.73258	4.87985	4.2036	3.52903	3.57965
ENSMUSG00000018509	14.9038	Cenpv	-1.15571	0.521986	-2.21407	0.0268242	0.367538	0.038423	0.554402	11	3.12478	2.46835	1.63249	1.4818	2.32304	1.46052	1.03871	1.1757	1.27119	2.31371	1.14209	0.84072	1.08586	1.27844
ENSMUSG00000028156	497.574	Eif4e	-0.472595	0.213788	-2.21058	0.0270652	0.370312	0.0387295	0.556364	3	69.9547	66.4398	45.0102	72.6083	76.5547	45.9504	36.0085	43.3942	67.055	61.3132	46.6181	42.6665	36.1047	46.1519
ENSMUSG00000082127	4.15835	Gm13577	-2.64583	1.19702	-2.21034	0.0270813	0.370312	0.0387499	0.556495	2	0.907194	0.617088	0.583033	0.889082	0.739149	0.337044	0.115412	0.106882	0.529661	0.631011	0.519133	0	0	0.383533
ENSMUSG00000048279	113.727	Sacs	-0.50279	0.22752	-2.20988	0.0271138	0.370382	0.0387912	0.556757	14	12.9023	16.7642	12.3603	11.8544	14.0438	13.8188	8.54047	8.12305	13.5593	16.3011	15.3663	7.3563	10.8586	11.1225
ENSMUSG00000107197	3.48673	Gm43312	3.94229	1.78572	2.20768	0.0272665	0.371602	0.0389852	0.557988	5	0.100799	0	0	0.395147	0	0.786436	0	0.96194	0.635593	0.525843	0.103827	0.31527	0.814392	0.639222
ENSMUSG00000026807	10.1083	Ak8	1.86144	0.843188	2.20762	0.0272705	0.371602	0.0389902	0.55802	2	0.201599	0.719936	1.86571	0.395147	1.37271	1.68522	0.577059	0.320647	0	0.315506	1.5574	2.52216	2.2622	1.66198
ENSMUSG00000000171	13.9664	Sdhd	-1.6043	0.726778	-2.20741	0.0272854	0.371602	0.0390092	0.558139	9	1.41119	1.23418	7.81265	0.889082	0.844742	0.449392	0.807883	1.49635	1.27119	0.841348	1.86888	1.0509	1.08586	0.511378
ENSMUSG00000027605	70.9777	Acss2	-0.586086	0.265571	-2.20689	0.027322	0.371728	0.0390557	0.558434	2	10.9871	11.1076	4.19784	11.2617	9.71453	5.28036	8.42506	7.05423	10.0636	8.72899	3.32245	8.19702	5.42928	3.4518
ENSMUSG00000044345	311.403	Marveld1	0.460114	0.208621	2.2055	0.0274189	0.372671	0.0391786	0.559208	19	32.5582	33.4256	30.3177	29.8336	30.5163	30.1093	15.1189	29.7133	35.3813	40.4899	35.924	40.3546	40.1767	49.8594
ENSMUSG00000027646	12.076	Src	1.52421	0.691478	2.20428	0.0275046	0.373441	0.0392875	0.559892	2	0.100799	0.411392	2.56535	0.395147	0.739149	2.13461	1.962	1.28259	0.529661	0.315506	2.28418	1.57635	1.35732	2.68473
ENSMUSG00000089417	21.3718	Gm22009	1.12338	0.509995	2.20274	0.0276133	0.373441	0.0394253	0.560755	3	1.10879	0.822784	2.09892	0.395147	1.37271	2.69635	1.962	5.02346	1.48305	1.36719	4.46454	1.78653	1.62878	6.13654
ENSMUSG00000020883	181.344	Fbxl20	0.462909	0.210132	2.20295	0.0275985	0.373441	0.0394066	0.560638	11	18.3455	13.5759	25.0704	17.7816	12.3543	23.256	15.8114	19.3457	15.9958	13.6719	25.126	21.5435	23.9793	29.7878
ENSMUSG00000007659	507.251	Bcl2l1	-0.737568	0.334831	-2.20281	0.0276082	0.373441	0.0394189	0.560715	2	84.4698	100.277	26.4697	72.4108	82.2567	31.9068	28.6221	34.3092	57.5211	106.01	39.0388	28.7947	39.5432	37.842
ENSMUSG00000075706	169.585	Gpx4	-0.775228	0.351873	-2.20314	0.0275846	0.373441	0.039389	0.560528	10	20.2607	25.4035	29.5015	22.0295	25.5534	13.3694	16.9655	17.6356	24.4703	9.04449	8.40995	15.7635	18.8215	10.6111
ENSMUSG00000040328	54.2508	Olfr56	-0.898704	0.408218	-2.20153	0.0276983	0.374217	0.0395332	0.561428	11	12.0959	3.80538	1.63249	6.42114	4.54049	1.79757	11.5412	9.51252	13.5593	4.83775	2.07653	5.99013	2.9861	0.383533
ENSMUSG00000097487	54.7845	Ptges3l	-0.728461	0.330983	-2.2009	0.0277432	0.37445	0.03959	0.561781	11	10.1807	6.47943	4.43105	8.10052	7.91945	3.70749	2.65447	2.9927	10.6991	10.4117	3.5301	3.78324	5.2483	3.19611
ENSMUSG00000024145	64.3373	Pigf	-0.793521	0.360782	-2.19945	0.027846	0.375358	0.0397204	0.562591	17	8.36634	7.7136	11.5441	7.01387	9.18657	8.98785	6.23224	3.74088	7.30932	6.41528	5.71046	6.83085	6.24367	2.68473
ENSMUSG00000102733	10.0628	Gm38262	-1.87156	0.851032	-2.19917	0.0278659	0.375358	0.0397455	0.562746	1	0.907194	0.411392	1.63249	0.691508	0.633556	2.35931	0.692471	1.817	2.01271	1.47236	1.9727	0.10509	0.361952	0.255689
ENSMUSG00000108528	75.4314	Gm8319	-0.871799	0.396601	-2.19817	0.0279366	0.375938	0.0398352	0.563301	7	9.27353	9.77056	12.2437	7.01387	6.96912	7.97671	4.96271	7.26799	12.8178	8.72899	10.0712	1.99671	5.61025	10.3554
ENSMUSG00000053453	655.11	Thoc7	-0.384881	0.17539	-2.19443	0.0282043	0.379164	0.0401741	0.565383	14	69.8539	87.8322	87.9214	70.1387	78.9834	77.7449	72.3632	67.2289	77.966	62.7856	56.3778	59.1657	70.3996	55.101
ENSMUSG00000021363	11.5612	Mak	-1.30794	0.596316	-2.19337	0.0282811	0.379818	0.0402712	0.565976	13	1.61279	2.5712	0.69964	1.97574	2.74541	1.01113	0.346235	0.534411	1.27119	1.89303	1.03827	0.52545	0.995368	0.383533
ENSMUSG00000047250	958.178	Ptgs1	0.628396	0.286567	2.19284	0.0283191	0.379953	0.0403193	0.56627	2	46.7709	56.7721	225.167	38.8232	62.9333	155.153	91.1753	138.092	49.5762	49.1137	173.183	110.345	108.948	154.18
ENSMUSG00000031907	178.884	Zfp90	0.486641	0.222033	2.19175	0.0283977	0.380255	0.0404187	0.566875	8	12.5999	12.4446	29.9679	11.8544	14.6774	22.4696	20.0817	28.6444	14.4068	13.4616	19.9347	21.5435	20.9027	28.2536
ENSMUSG00000031681	387.373	Smad1	-0.400344	0.182653	-2.19182	0.0283922	0.380255	0.0404118	0.566832	8	47.7789	42.0648	49.791	45.7383	48.0447	36.7378	43.0486	44.463	54.8728	37.5452	33.2245	35.8357	35.0188	33.1117
ENSMUSG00000026427	127.998	Eif2d	-0.465121	0.212499	-2.18881	0.0286108	0.381975	0.040688	0.568504	1	18.6479	16.5585	13.4098	14.6205	17.0004	13.7065	14.1957	11.5433	14.9364	11.884	12.9783	12.6108	12.5778	9.33265
ENSMUSG00000028884	304.852	Rpa2	-0.514489	0.23505	-2.18885	0.0286079	0.381975	0.0406844	0.568483	4	37.2957	49.1614	29.1517	31.0191	42.6595	41.1194	12.4645	14.1085	31.6737	50.0602	47.3449	26.6929	24.2508	27.8701
ENSMUSG00000032254	676.719	Kif23	-0.73716	0.336686	-2.18946	0.0285634	0.381975	0.0406282	0.568143	9	78.0186	86.8037	121.854	76.0659	97.8844	109.764	14.5419	24.6898	84.8516	73.3025	101.75	63.054	79.0865	25.8246
ENSMUSG00000034438	57.8349	Gbp8	-0.637545	0.291356	-2.1882	0.028655	0.382189	0.0407439	0.568841	5	7.76154	4.52531	8.39568	6.026	4.64608	4.60627	15.0035	11.1157	4.66101	3.26022	3.63393	4.09851	3.43854	5.36947
ENSMUSG00000072437	60.0647	Nanos1	-0.789805	0.361115	-2.18713	0.0287331	0.382854	0.0408426	0.569434	19	6.14876	10.0791	4.31445	6.42114	11.0872	4.38157	6.92471	8.33681	7.20338	9.36	5.19133	2.1018	4.43391	4.73025
ENSMUSG00000095054	30.9768	Gm13146	0.984541	0.450528	2.1853	0.0288665	0.383593	0.041011	0.570443	4	2.51998	1.13133	5.13069	2.56846	1.26711	3.37044	2.07741	3.52711	1.80085	2.10337	4.04923	2.52216	3.89098	11.2503
ENSMUSG00000004933	42.7295	Matk	0.735665	0.336657	2.18521	0.0288735	0.383593	0.0410198	0.570495	10	2.31838	1.85126	8.27907	1.58059	2.53423	7.19028	3.11612	5.87852	2.75424	3.15506	7.68316	3.88833	4.07196	10.8668
ENSMUSG00000032518	4978.06	Rpsa	-0.27362	0.125185	-2.18572	0.0288362	0.383593	0.0409727	0.570214	9	564.476	597.136	497.094	533.647	631.656	547.809	541.281	556.856	521.398	648.574	550.177	425.615	488.092	433.521
ENSMUSG00000024773	287.798	Atg2a	0.654888	0.30003	2.18274	0.0290549	0.385248	0.0412487	0.571858	19	25.3006	25.5063	22.8549	34.773	21.5409	41.007	28.6221	23.0866	18.75	35.9676	43.711	34.6797	39.7242	40.6545
ENSMUSG00000024301	22.0202	Kifc5b	-1.18738	0.543978	-2.18277	0.0290526	0.385248	0.0412457	0.571841	17	2.41918	2.67405	2.91517	3.35875	4.54049	4.83097	0.115412	0.427529	2.11864	2.20854	4.87985	1.47126	1.44781	0.383533
ENSMUSG00000031078	8.17343	Cttn	1.90419	0.873497	2.17996	0.0292606	0.387217	0.0415079	0.573392	7	0.503996	0.205696	0.466427	0.691508	0	1.79757	1.962	0.534411	0.423728	0.420674	1.45357	1.89162	0.90488	1.02276
ENSMUSG00000040034	30.2778	Nup43	-0.932216	0.427569	-2.18027	0.0292377	0.387217	0.0414791	0.573222	10	4.33437	4.31962	2.91517	3.25997	6.33556	2.02227	2.53906	1.38947	5.6144	4.62741	2.49184	2.94252	2.08122	1.1506
ENSMUSG00000116838	90.9744	Gm6475	-0.682702	0.313393	-2.17842	0.0293749	0.388351	0.0416521	0.574239	17	16.0271	9.56487	9.21193	8.89082	9.92572	5.95445	8.7713	13.4672	13.3474	12.9357	8.51378	5.46468	7.78197	7.79851
ENSMUSG00000091337	2717.61	Eid1	-0.319176	0.146586	-2.1774	0.0294508	0.388975	0.0417477	0.5748	2	336.266	325.103	299.912	301.003	349.934	260.31	247.443	280.031	372.987	332.333	262.785	223.316	282.051	250.192
ENSMUSG00000051184	103.025	Zfp524	0.693499	0.318611	2.17663	0.029508	0.389159	0.0418197	0.575221	7	8.56794	11.0047	8.04586	8.89082	9.18657	11.4595	15.0035	8.65746	7.20338	10.5169	12.6668	10.9294	17.7356	15.7249
ENSMUSG00000010755	285.258	Cars	-0.529423	0.243252	-2.17644	0.0295222	0.389159	0.0418376	0.575325	7	41.7309	40.4193	21.9221	33.4887	39.4917	26.2894	32.0845	23.1934	36.9703	42.6984	25.3337	22.174	22.441	23.5234
ENSMUSG00000105019	6.22128	Gm43547	2.12071	0.975126	2.1748	0.0296448	0.389402	0.0419918	0.576224	5	0.100799	0.51424	0.466427	0.197574	0.211185	0.786436	0.346235	1.38947	0	1.15685	0.622959	1.26108	0.814392	1.53413
ENSMUSG00000029426	1819.6	Scarb2	0.257671	0.118439	2.17555	0.0295886	0.389402	0.0419211	0.575813	5	192.426	174.43	182.956	192.931	174.334	195.71	249.867	223.491	170.339	158.279	189.483	227.625	209.299	208.003
ENSMUSG00000020532	122.68	Acaca	-0.597214	0.274624	-2.17466	0.0296556	0.389402	0.0420055	0.576304	11	19.8575	21.3924	8.97871	17.3865	18.6899	10.1113	8.19424	8.22993	11.4407	18.9303	11.7324	10.4039	11.4015	9.46049
ENSMUSG00000062248	229.77	Cks2	-0.858277	0.394626	-2.17491	0.0296367	0.389402	0.0419817	0.576165	13	23.1838	43.0933	41.8618	26.3761	37.6966	39.5465	5.07812	5.45099	25.3178	20.1924	25.4375	23.7503	28.6847	6.77576
ENSMUSG00000026088	798.582	Mitd1	-0.332665	0.153071	-2.17327	0.02976	0.390395	0.0421368	0.577066	1	110.879	92.8718	52.1232	100.664	90.2818	56.7358	146.688	112.333	109.534	70.2526	55.5472	95.1065	67.5945	39.3761
ENSMUSG00000026622	44.7086	Nek2	-1.61382	0.743128	-2.17166	0.0298812	0.391605	0.0422893	0.577947	1	3.22558	6.58227	23.0881	5.33449	4.01252	3.93218	0.461647	0.106882	5.6144	3.15506	3.94541	3.99342	5.61025	0.383533
ENSMUSG00000032595	6.20086	Cdhr4	1.90964	0.879615	2.17099	0.0299316	0.391887	0.0423527	0.578313	9	0.302398	0.205696	0.583033	0.0987868	0.316778	1.68522	0.115412	0.641293	0.423728	0.631011	0.830612	1.0509	1.17634	1.40629
ENSMUSG00000023026	204.12	Dip2b	0.435823	0.200861	2.16977	0.0300241	0.392339	0.0424689	0.57898	15	16.9343	16.0443	30.7842	18.6707	18.4787	21.1214	19.62	27.0412	17.3729	18.72	22.6342	23.6453	27.5083	31.1941
ENSMUSG00000032737	3572.69	Inppl1	-0.352374	0.162393	-2.16988	0.0300158	0.392339	0.0424585	0.578921	7	483.131	392.879	331.863	445.627	443.173	306.935	418.137	408.931	540.572	400.271	321.447	331.979	273.002	308.617
ENSMUSG00000068394	84.1358	Cep152	-0.610692	0.281615	-2.16853	0.0301181	0.39319	0.0425871	0.579658	2	9.37433	10.9019	8.39568	8.69324	13.0935	12.2459	7.04012	6.41293	7.52118	11.7789	13.6013	4.83414	6.7866	7.15929
ENSMUSG00000030659	1315.14	Nucb2	-0.313024	0.1445	-2.16625	0.0302917	0.395075	0.0428051	0.580902	7	195.954	155.506	110.077	175.841	179.296	103.023	121.875	111.371	209.64	169.111	103.619	130.417	133.289	94.8606
ENSMUSG00000004814	6.43463	Ccl24	1.78936	0.826557	2.16483	0.0304006	0.395374	0.0429419	0.581678	5	0.302398	0.205696	0.466427	0.197574	0.422371	0.674088	1.03871	1.1757	0.423728	0.631011	0.830612	0.63054	1.90025	0.767067
ENSMUSG00000117877	11.8452	Gm8184	1.51813	0.701275	2.16481	0.0304022	0.395374	0.0429438	0.581689	19	0.403197	0.925632	0.69964	0.197574	1.26711	1.46052	0.577059	1.28259	2.22457	1.36719	1.5574	1.0509	1.44781	3.57965
ENSMUSG00000019960	735.082	Dusp6	-0.905733	0.418248	-2.16554	0.0303464	0.395374	0.0428737	0.581291	10	74.3899	155.815	92.2359	120.52	122.91	47.9726	40.0479	40.5084	132.839	45.9586	28.6561	101.097	101.075	17.0033
ENSMUSG00000033075	221.92	Senp1	-0.399338	0.18452	-2.16419	0.0304495	0.39561	0.0430032	0.582025	15	21.9742	28.5918	31.3672	26.0797	22.0689	28.087	20.6587	25.2242	24.6822	23.4526	24.2954	21.2282	18.55	20.8387
ENSMUSG00000113776	31.5512	Gm19327	0.891705	0.412123	2.16369	0.0304884	0.395631	0.043052	0.582301	12	1.81439	1.74842	3.4982	1.58059	2.53423	5.05566	5.30894	3.52711	1.16525	1.78786	5.19133	2.52216	2.62415	9.33265
ENSMUSG00000027187	4399.88	Cat	0.331461	0.153233	2.16313	0.0305315	0.395631	0.0431061	0.582606	2	389.791	396.993	701.855	396.432	491.851	606.23	244.442	340.099	307.521	433.82	605.724	520.616	517.41	760.675
ENSMUSG00000020380	1500.12	Rad50	-0.525567	0.242977	-2.16303	0.0305387	0.395631	0.0431151	0.582658	11	182.144	163.631	227.616	162.998	189.645	151.108	98.1	138.626	251.695	167.954	161.658	99.9406	126.14	165.303
ENSMUSG00000020024	692.458	Cep83	-0.480042	0.222126	-2.16113	0.0306856	0.397154	0.0432993	0.583694	10	89.3082	73.2278	92.7023	69.8423	91.9713	74.5991	38.4321	56.0063	110.699	100.541	77.3508	48.5516	58.8172	73.3827
ENSMUSG00000034413	324.51	Neurl1b	-0.718996	0.332811	-2.16037	0.0307439	0.397529	0.0433724	0.584104	17	35.1789	52.1439	37.6639	38.0329	34.74	59.5445	6.00141	9.40563	35.4873	48.1672	66.6566	26.2725	33.3901	13.935
ENSMUSG00000072770	77.609	Acrbp	0.655881	0.304019	2.15737	0.030977	0.400161	0.0436645	0.585733	6	4.73757	6.27373	6.76319	3.95147	6.65234	14.1559	8.88671	10.7951	4.97881	7.88764	13.9128	7.56648	7.5105	13.4237
ENSMUSG00000022408	74.2954	Fam83f	0.732155	0.339451	2.15688	0.0310151	0.400272	0.0437123	0.585999	15	5.64476	6.06803	3.26499	7.40901	7.60268	9.77428	10.5025	9.6194	5.72033	11.0427	10.3827	6.93594	8.50587	9.46049
ENSMUSG00000031537	1077.82	Ikbkb	0.267685	0.124197	2.15532	0.0311367	0.400697	0.0438646	0.586842	8	101.404	91.0205	125.702	98.9844	93.1328	123.133	139.648	131.038	102.225	108.955	139.854	124.847	104.333	146.638
ENSMUSG00000028645	264.808	Slc2a1	-0.516711	0.239702	-2.15564	0.0311116	0.400697	0.0438332	0.586668	4	35.2797	33.6313	46.5261	33.5875	35.6903	22.6943	16.3885	19.1319	35.5932	22.1906	23.0495	31.1066	27.0559	22.1171
ENSMUSG00000094595	14.1348	Fsbp	-1.55345	0.720695	-2.15549	0.0311237	0.400697	0.0438483	0.586752	4	1.20959	1.74842	2.91517	2.56846	2.42863	2.13461	0.461647	0.106882	2.22457	2.94472	0.934439	0.10509	0.995368	0.894911
ENSMUSG00000030602	67.0454	Pak4	0.609839	0.283131	2.15391	0.031247	0.401354	0.0440027	0.587604	7	4.33437	6.89082	5.48051	8.79203	7.1803	8.8755	5.77059	6.09229	6.03813	8.30831	8.72143	6.62067	8.14392	10.4832
ENSMUSG00000079547	439.833	H2-DMb1	0.579632	0.269101	2.15396	0.0312434	0.401354	0.0439981	0.587579	17	38.6061	33.2199	35.565	37.0451	28.7212	66.173	76.9797	59.4265	24.5763	34.9159	62.2959	45.0836	47.9586	71.8486
ENSMUSG00000073096	86.7359	Lrrc61	0.764378	0.355005	2.15315	0.0313069	0.401362	0.0440776	0.588016	6	6.65275	9.25632	5.71373	9.48354	6.75793	13.2571	10.6179	10.7951	4.34322	9.36	8.72143	11.8752	14.3876	9.71618
ENSMUSG00000002728	147.924	Naa20	-0.54837	0.254662	-2.15333	0.0312929	0.401362	0.0440601	0.58792	2	20.1599	23.5522	18.7737	17.5841	20.485	9.99898	13.9648	13.0396	12.8178	21.1389	10.2788	11.0345	18.8215	12.6566
ENSMUSG00000079109	64.1545	Pms2	-0.639172	0.296921	-2.15267	0.0313449	0.40147	0.0441251	0.588277	5	9.07194	8.84493	8.86211	7.31023	9.71453	8.31376	3.11612	5.34411	8.5805	6.73079	4.98367	7.04103	5.06733	4.85809
ENSMUSG00000106251	3.96108	Gm42658	2.95647	1.37587	2.1488	0.0316499	0.402113	0.0445065	0.59036	3	0	0.205696	0	0.296361	0	0.449392	0.461647	0.96194	0.635593	0.420674	0.726786	0.42036	0.361952	1.02276
ENSMUSG00000032578	7.52272	Cish	1.90164	0.884718	2.14943	0.0316003	0.402113	0.0444445	0.590023	9	0.403197	0.51424	0.116607	0.592721	0.527964	1.23583	0.115412	0.213764	0.423728	1.36719	2.18036	1.68144	1.44781	0.639222
ENSMUSG00000026674	19.8264	Ddr2	1.17041	0.544883	2.14801	0.0317129	0.402113	0.0445852	0.590787	1	1.41119	0.51424	2.09892	2.2721	0.527964	6.51619	3.57777	1.28259	0.635593	0.841348	1.76505	2.41707	1.5383	4.6024
ENSMUSG00000024042	23.5976	Sik1	0.946556	0.44017	2.15043	0.0315209	0.402113	0.0443452	0.589482	17	1.51199	1.74842	2.09892	0.987868	1.90067	1.12348	4.96271	4.27529	1.48305	2.83955	2.18036	3.25779	4.5244	2.42905
ENSMUSG00000021298	104.094	Gpr132	0.648123	0.301664	2.14849	0.0316746	0.402113	0.0445374	0.590528	12	9.87833	8.33069	7.34622	8.10052	11.404	12.92	13.8494	14.6429	8.5805	7.78247	14.7434	15.8686	11.6729	12.0174
ENSMUSG00000024985	507.756	Tcf7l2	0.404025	0.187985	2.14924	0.0316153	0.402113	0.0444633	0.590125	19	27.7198	44.019	60.2856	32.2045	38.3302	48.1973	108.833	108.485	36.7584	41.5416	44.9569	42.4564	49.5874	77.9851
ENSMUSG00000021676	2359.4	Iqgap2	0.255008	0.118561	2.15086	0.0314873	0.402113	0.0443032	0.589252	13	262.28	229.043	237.878	236.496	256.379	211.327	273.064	309.745	256.25	226.112	212.844	301.188	304.673	250.959
ENSMUSG00000030654	5762.09	Arl6ip1	-0.341693	0.159082	-2.1479	0.0317216	0.402113	0.044596	0.590846	7	720.916	709.24	619.181	686.766	725.422	727.454	523.508	469.213	669.067	621.23	682.556	605.424	579.666	410.764
ENSMUSG00000102418	177.671	Sh2d1b1	-0.448063	0.208566	-2.1483	0.0316898	0.402113	0.0445564	0.590631	1	20.6639	21.4952	18.7737	21.7331	24.0751	20.672	16.7347	22.1246	23.6229	19.982	15.0548	18.8111	15.1115	10.4832
ENSMUSG00000024640	104.041	Psat1	-0.622582	0.289707	-2.149	0.0316342	0.402113	0.0444869	0.590253	19	16.2287	14.913	7.81265	15.6083	17.9508	11.1225	4.61647	4.91658	12.0763	17.9838	10.9018	10.509	6.42465	7.28714
ENSMUSG00000029575	86.6084	Mmab	-0.642139	0.298504	-2.15119	0.0314613	0.402113	0.0442707	0.589075	5	13.9103	15.1187	7.69604	12.9411	9.08097	12.1336	3.34694	4.91658	9.42796	11.3582	9.13674	8.93265	7.96294	6.00869
ENSMUSG00000107761	69.7507	2010008C14Rik	0.650762	0.303038	2.14746	0.0317565	0.40218	0.0446397	0.591082	6	5.34236	4.73101	7.11301	6.61872	6.86353	6.85323	9.46377	7.48175	4.97881	8.51865	11.3171	8.30211	8.50587	9.33265
ENSMUSG00000072809	27.3636	9330160F10Rik	1.03395	0.481648	2.1467	0.0318176	0.402201	0.044716	0.591495	11	1.41119	2.7769	2.21553	2.96361	1.05593	4.38157	3.69318	3.20647	1.27119	2.41888	3.01097	3.78324	4.16245	4.98594
ENSMUSG00000091957	3890.83	Rps2-ps10	-0.316292	0.147323	-2.14693	0.0317991	0.402201	0.0446929	0.59137	18	526.071	455.205	457.098	475.659	508.64	375.13	254.829	275.756	620.127	443.916	381.563	469.962	374.53	305.165
ENSMUSG00000042292	523.929	Mrtfa	0.405406	0.188999	2.14501	0.0319517	0.402769	0.0448834	0.592398	15	41.4285	48.6471	59.3528	50.6776	59.0263	53.4777	55.2823	59.7472	63.3474	53.2153	56.0663	78.7124	54.9262	60.3426
ENSMUSG00000024191	79.324	Bnip1	-0.627078	0.292339	-2.14504	0.03195	0.402769	0.0448814	0.592387	17	11.0879	11.2104	8.51229	9.58232	9.50334	9.66193	7.96341	7.37487	9.00423	10.0962	6.6449	4.30869	7.42001	7.92636
ENSMUSG00000048087	22.2064	Ahcyl	-1.30979	0.610497	-2.14544	0.0319174	0.402769	0.0448406	0.592167	16	4.13277	1.02848	5.01409	1.77816	3.06219	3.70749	0.461647	1.38947	4.34322	3.04989	2.18036	1.15599	0.995368	1.78982
ENSMUSG00000026131	371.671	Dst	0.471526	0.219889	2.14438	0.0320023	0.403032	0.0449466	0.592737	1	29.0302	32.1914	40.4625	30.6239	28.6156	49.2085	34.9698	47.9901	29.1313	44.6966	50.4597	27.1132	47.3252	71.7208
ENSMUSG00000020893	122.092	Per1	0.540307	0.252169	2.14264	0.0321418	0.404414	0.0451208	0.593671	11	10.8863	11.3133	11.0776	11.4593	11.7208	17.0769	12.1182	14.1085	8.26271	14.4081	14.951	16.6042	14.5686	16.3641
ENSMUSG00000032549	112.188	Rab6b	0.513642	0.239775	2.14219	0.0321784	0.404499	0.0451664	0.593914	9	7.66075	7.81645	18.4239	8.10052	7.07471	17.9757	9.92542	12.3983	11.4407	8.51865	17.1314	12.6108	12.9398	18.7931
ENSMUSG00000020818	967.591	Mfsd11	0.330675	0.154415	2.14147	0.0322364	0.404852	0.0452387	0.5943	11	97.7753	98.2199	99.1157	100.664	96.6173	111.899	90.5983	85.292	93.8559	117.158	112.548	131.783	121.344	110.969
ENSMUSG00000002028	1101.19	Kmt2a	0.259743	0.121419	2.13923	0.0324172	0.405656	0.0454641	0.595498	9	86.1834	93.2832	164.998	83.2773	88.3811	162.343	109.641	127.51	92.7965	101.382	158.439	92.7945	119.354	192.917
ENSMUSG00000052539	48.626	Magi3	-0.626871	0.292916	-2.1401	0.0323463	0.405656	0.0453758	0.595029	3	5.94716	6.27373	6.76319	4.34662	5.91319	7.07793	2.76988	3.09958	6.67372	6.31011	6.95638	4.41378	3.43854	4.21887
ENSMUSG00000028977	35.1835	Casz1	-0.760775	0.355573	-2.13958	0.032389	0.405656	0.0454291	0.595312	4	3.93117	5.96519	5.36391	3.85269	4.3293	3.0334	3.23153	2.45829	4.13135	4.31191	4.04923	2.73234	4.07196	2.04551
ENSMUSG00000054752	30.9073	Fsd1l	-0.926301	0.433015	-2.13919	0.0324201	0.405656	0.0454678	0.595517	4	3.83037	4.73101	5.94694	4.14905	6.22997	2.35931	1.50035	2.13764	3.38983	2.62921	2.38801	2.83743	3.8005	1.27844
ENSMUSG00000009418	1726.71	Nav1	0.311168	0.145486	2.13881	0.0324508	0.405665	0.045506	0.59572	1	155.836	169.288	189.719	158.454	154.905	225.37	159.73	191.319	157.839	202.344	218.347	170.876	197.535	268.346
ENSMUSG00000020256	5.93951	Aldh1l2	-2.02365	0.946783	-2.13739	0.032566	0.40673	0.0456496	0.596478	10	1.91519	0.925632	0.34982	0.691508	0.844742	1.01113	0.692471	0.106882	0.529661	0.525843	0.622959	0.31527	0.090488	0.383533
ENSMUSG00000031714	53.7949	Gab1	1.36996	0.641215	2.13651	0.0326382	0.406888	0.0457395	0.596952	8	1.10879	1.95411	22.0387	2.07452	2.00626	8.53845	3.69318	5.55787	2.22457	0.946517	5.39898	8.93265	11.6729	6.52007
ENSMUSG00000025505	122.206	Tmem80	0.517419	0.242181	2.1365	0.0326387	0.406888	0.0457402	0.596956	7	11.0879	11.3133	10.378	13.5338	13.1991	13.7065	13.3878	13.0396	9.11016	15.4598	14.5357	16.1839	14.1161	15.8527
ENSMUSG00000026249	23.8333	Serpine2	1.21918	0.570846	2.13574	0.032701	0.406916	0.0458178	0.597363	1	2.01599	0.822784	1.7491	3.55633	0.316778	4.38157	4.61647	0.96194	2.33051	1.36719	3.84158	2.31198	2.35269	5.36947
ENSMUSG00000030826	97.0167	Bcat2	0.602633	0.28216	2.13579	0.0326969	0.406916	0.0458127	0.597336	7	6.55195	11.2104	7.22961	10.175	9.08097	14.3806	9.23294	11.6502	7.41525	9.88584	12.2515	8.51229	14.9305	14.4464
ENSMUSG00000040675	42.2981	Mthfd1l	-0.756621	0.354569	-2.13392	0.0328493	0.408012	0.0460024	0.59833	10	5.44316	6.99367	4.19784	3.85269	7.70827	6.17914	2.19282	2.56517	4.66101	5.6791	5.39898	3.67815	2.71464	3.19611
ENSMUSG00000036825	67.0735	Ssx2ip	-0.876578	0.410722	-2.13424	0.0328233	0.408012	0.04597	0.598161	3	10.3823	11.4161	3.73141	12.052	11.2984	8.76315	4.03941	2.9927	5.6144	11.4634	6.85255	2.62725	6.42465	4.21887
ENSMUSG00000029094	15.7365	Afap1	1.24897	0.585642	2.13265	0.0329538	0.408253	0.0461324	0.599008	5	0.604796	1.13133	0.932853	2.17331	1.16152	2.8087	1.03871	0.748175	1.05932	2.73438	3.21862	2.31198	1.44781	2.55689
ENSMUSG00000021203	34.1967	Otub2	0.953888	0.447327	2.13242	0.0329726	0.408253	0.0461558	0.59913	12	2.01599	1.64557	1.86571	1.67938	3.37897	2.8087	10.0408	5.34411	3.70762	4.20674	3.63393	4.62396	3.8005	2.17336
ENSMUSG00000064105	110.572	Cnnm2	0.538649	0.252624	2.13221	0.0329892	0.408253	0.0461765	0.599237	19	11.0879	10.9019	11.6607	8.00173	10.2425	11.1225	8.7713	12.6121	7.52118	14.6184	13.2898	16.6042	16.2878	14.9578
ENSMUSG00000062931	42.5138	Zfp938	-0.751982	0.352641	-2.13243	0.0329717	0.408253	0.0461547	0.599124	10	5.64476	6.89082	8.16247	5.03813	5.17404	4.49392	2.19282	2.03076	5.72033	3.57573	3.84158	5.14941	4.79586	2.3012
ENSMUSG00000070737	149.741	Tmem35b	0.497845	0.2336	2.13118	0.0330742	0.408931	0.0462822	0.599786	4	10.0799	13.7816	20.756	15.8059	12.8823	16.7399	17.3118	18.7044	10.5932	11.6737	19.1041	18.6009	20.1788	20.7108
ENSMUSG00000024193	93.1737	Phf1	0.563154	0.264405	2.12989	0.0331805	0.409726	0.0464144	0.600471	17	6.14876	8.43354	14.226	6.91508	6.86353	11.5719	7.04012	10.2607	7.52118	8.09798	14.0166	13.977	8.50587	18.2818
ENSMUSG00000024135	109.053	Srbd1	-0.51118	0.240028	-2.12967	0.0331989	0.409726	0.0464374	0.60059	17	14.7167	15.0158	14.4592	10.5702	14.4662	13.2571	4.61647	9.72628	13.6652	12.0944	13.186	9.56319	10.7681	10.2276
ENSMUSG00000061315	2307.7	Naca	-0.319358	0.150008	-2.12893	0.03326	0.410106	0.0465133	0.600981	10	287.076	283.243	253.969	286.482	338.108	221.326	229.323	228.835	278.072	231.266	198.205	261.884	248.299	153.158
ENSMUSG00000017466	1995.85	Timp2	0.698331	0.328257	2.12739	0.0333877	0.410863	0.046672	0.601798	11	182.043	212.998	126.168	187.003	167.364	297.722	152.921	156.582	105.402	270.388	303.381	235.507	283.318	347.481
ENSMUSG00000050379	194.776	Septin6	-0.445316	0.209354	-2.12709	0.0334124	0.410863	0.0467027	0.601955	X	27.3166	28.2832	15.8585	23.3137	26.6094	22.1326	11.4258	16.1392	26.0593	26.5025	20.973	15.5533	22.3505	13.5515
ENSMUSG00000041313	109.761	Slc7a1	-0.745146	0.350291	-2.12722	0.033402	0.410863	0.0466897	0.601889	5	14.6159	20.1582	6.29676	13.6326	16.1557	9.43724	12.2337	10.5813	12.7119	19.8768	8.30612	6.51558	6.7866	8.56558
ENSMUSG00000040249	2940.04	Lrp1	-0.547005	0.257321	-2.12577	0.0335224	0.411843	0.0468393	0.602655	10	278.206	340.016	662.442	300.806	342.12	332.55	243.865	258.762	378.813	257.978	261.228	267.454	280.694	282.281
ENSMUSG00000032340	17.2798	Neo1	1.09327	0.514477	2.12502	0.0335848	0.412236	0.0469168	0.603051	9	0.907194	1.23418	1.51589	1.97574	1.37271	3.0334	2.53906	1.28259	1.05932	1.89303	1.76505	2.94252	2.17171	2.42905
ENSMUSG00000117406	9.05051	Ntn3	1.5864	0.74676	2.12438	0.0336383	0.412519	0.0469833	0.60339	17	0.403197	0.719936	0.233213	0.493934	1.16152	1.79757	0.923294	0.641293	0.741525	1.6827	0.934439	1.47126	1.08586	1.40629
ENSMUSG00000108933	32.0069	Gm44582	-0.9201	0.433245	-2.12374	0.0336919	0.412802	0.0470498	0.603729	7	6.04796	4.21677	4.66427	3.35875	4.01252	2.69635	0.692471	2.13764	6.56779	3.6809	3.1148	3.1527	1.80976	2.81258
ENSMUSG00000073412	1835.68	Lst1	0.851858	0.401394	2.12225	0.0338171	0.413962	0.0472052	0.604517	17	123.983	161.471	86.872	167.444	109.816	227.505	407.865	273.512	64.4067	202.344	244.304	197.674	238.164	242.137
ENSMUSG00000032216	60.7368	Nedd4	0.874592	0.412324	2.12113	0.033911	0.414242	0.0473217	0.605106	9	4.53597	2.98259	5.94694	4.93934	2.42863	13.0324	7.96341	4.8097	6.56779	1.57753	12.3554	12.1904	3.8005	9.07696
ENSMUSG00000093726	31.5347	Gm20667	-1.10217	0.519676	-2.12088	0.0339317	0.414242	0.0473473	0.605235	14	3.62877	4.01107	4.78087	3.65511	3.48456	6.0668	0.115412	0.106882	3.60169	6.09977	7.26786	1.89162	3.16708	0.511378
ENSMUSG00000007646	13.7895	Rad51c	-1.29148	0.608903	-2.12099	0.0339226	0.414242	0.047336	0.605178	11	1.31039	2.3655	3.38159	1.77816	1.79508	1.68522	0.230824	0.748175	2.01271	1.36719	1.5574	0.42036	0.633416	1.91767
ENSMUSG00000020827	161.586	Mink1	0.687472	0.324376	2.11937	0.0340596	0.415056	0.047506	0.606035	11	12.8015	14.913	12.2437	15.1144	12.7767	22.8067	14.1957	18.8113	7.94491	22.2957	23.5686	14.3973	22.3505	30.5548
ENSMUSG00000069833	8202.29	Ahnak	0.224493	0.105921	2.11943	0.0340539	0.415056	0.0474989	0.605999	19	838.549	810.854	990.107	827.735	811.374	899.459	707.244	791.783	961.122	901.925	902.356	1020.74	993.106	1002.68
ENSMUSG00000035860	8.45145	Cdhr3	-1.61575	0.762918	-2.11786	0.034187	0.416234	0.0476639	0.606827	12	0.604796	3.29114	1.16607	0.592721	2.21745	0.786436	0.346235	0.213764	0.529661	1.26202	0.415306	0.63054	0.723904	0.127844
ENSMUSG00000077714	5.93708	Snord17	2.01166	0.951004	2.1153	0.0344046	0.41773	0.0479334	0.608171	2	0.201599	0.411392	0.233213	0	0.105593	0.449392	0.461647	1.28259	0	1.05169	0.934439	0.52545	0.995368	2.3012
ENSMUSG00000013974	9.95523	Mcemp1	1.67834	0.793644	2.11473	0.0344531	0.41773	0.0479935	0.60847	8	0.604796	0.925632	0.34982	1.67938	1.05593	0.224696	0.346235	1.60323	0.423728	0.73618	1.34974	2.1018	2.2622	1.40629
ENSMUSG00000048126	25.9997	Col6a3	1.39352	0.659365	2.11342	0.0345648	0.41773	0.0481318	0.609155	1	1.00799	0.102848	4.78087	2.46967	0.633556	6.0668	7.96341	1.28259	1.37712	1.05169	4.04923	3.46797	1.90025	2.94042
ENSMUSG00000087385	14.1954	Frg2f1	1.22401	0.579041	2.11386	0.0345269	0.41773	0.048085	0.608923	4	0.604796	0.925632	2.21553	0.493934	2.00626	1.68522	1.26953	1.49635	0.847457	1.36719	0.830612	2.62725	2.2622	2.94042
ENSMUSG00000048537	43.3655	Phldb1	0.921447	0.436059	2.11313	0.0345899	0.41773	0.048163	0.609309	9	1.71359	4.52531	3.14838	2.96361	5.8076	6.74088	4.38565	3.20647	2.54237	5.88944	7.47551	5.14941	3.8005	8.43774
ENSMUSG00000018965	1239.17	Ywhah	0.296117	0.140027	2.11472	0.0344539	0.41773	0.0479945	0.608474	5	112.895	107.99	149.373	109.159	115.202	118.527	163.192	173.684	118.114	119.997	137.363	125.162	132.474	190.488
ENSMUSG00000032349	509.967	Elovl5	-0.338928	0.160224	-2.11534	0.034401	0.41773	0.047929	0.608149	9	66.3259	67.3655	53.5225	69.9411	72.1198	43.3664	41.5482	47.5626	64.0889	59.1047	43.8148	58.325	44.7915	42.3165
ENSMUSG00000041707	690.454	Tmem273	-0.3758	0.17784	-2.11314	0.0345892	0.41773	0.0481621	0.609305	14	96.9689	92.7689	52.0066	85.5494	105.593	56.3987	54.8206	57.6095	88.1355	114.634	64.6839	63.2642	63.613	50.8821
ENSMUSG00000004897	1979.24	Hdgf	-0.406044	0.192077	-2.11397	0.034518	0.41773	0.0480739	0.608868	3	225.992	250.743	317.17	233.038	245.081	197.62	134.224	149.528	268.114	195.824	207.238	213.963	221.515	156.993
ENSMUSG00000004562	35.9174	Arhgef40	-0.762042	0.360679	-2.1128	0.0346182	0.41773	0.048198	0.609482	14	3.83037	4.73101	6.41337	2.2721	5.06845	6.51619	1.26953	2.56517	4.44915	4.10157	5.19133	2.41707	2.71464	3.4518
ENSMUSG00000049321	3.67313	Zfp2	2.57769	1.22111	2.11095	0.0347768	0.418694	0.0483942	0.610449	11	0	0.102848	0.466427	0.0987868	0.211185	1.46052	0	0.320647	0.105932	0.210337	0.519133	0.63054	0.361952	1.1506
ENSMUSG00000087259	36.849	2610035D17Rik	1.09025	0.51665	2.11023	0.0348385	0.418694	0.0484706	0.610823	11	2.92318	1.95411	2.91517	2.96361	1.05593	8.98785	4.73188	2.77894	1.90678	1.47236	8.30612	5.04432	4.70537	6.13654
ENSMUSG00000003228	107.074	Grk5	0.507677	0.24068	2.10934	0.0349149	0.418694	0.0485651	0.611286	19	7.35835	11.0047	14.6924	8.59445	7.60268	13.3694	10.3871	14.536	10.3813	7.57213	11.8362	13.4515	13.8447	17.8982
ENSMUSG00000041236	860.804	Vps41	0.272401	0.129122	2.10964	0.0348892	0.418694	0.0485332	0.61113	13	88.7034	89.4778	81.9745	92.4645	91.7601	83.6993	90.9445	102.714	88.5593	92.1276	92.3018	104.775	96.0077	107.773
ENSMUSG00000040681	849.835	Hmgn1	-0.354461	0.167991	-2.11	0.0348583	0.418694	0.048495	0.610943	16	103.218	121.464	89.4373	98.2929	133.047	91.0019	60.245	59.5334	88.6652	107.798	100.193	83.1262	78.996	77.3459
ENSMUSG00000021583	398.487	Erap1	-0.477022	0.226005	-2.11067	0.0348007	0.418694	0.0484238	0.610594	13	54.3308	45.6645	46.7593	48.1092	56.3865	35.1649	33.1232	44.1424	65.0423	41.4364	31.8747	34.5746	35.1093	33.4953
ENSMUSG00000016308	501.906	Ube2a	-0.510613	0.242145	-2.10871	0.0349698	0.418694	0.0486329	0.611618	X	64.0075	53.3781	73.1124	61.9393	69.6912	41.7935	43.9719	42.3254	83.8982	50.4809	42.3612	61.4777	41.2625	33.7509
ENSMUSG00000028678	85.2874	Kif2c	-1.02515	0.485974	-2.10947	0.0349039	0.418694	0.0485514	0.611219	4	12.3983	13.4731	14.226	10.3726	12.2488	15.6164	0.923294	0.855058	9.63982	7.99281	13.186	6.3054	12.1254	1.53413
ENSMUSG00000053137	4.60265	Mapk11	-2.42544	1.15024	-2.10863	0.0349762	0.418694	0.0486408	0.611656	15	1.00799	1.23418	0.116607	0.395147	1.16152	0.112348	0.346235	0.106882	0.847457	0.841348	0.415306	0	0.271464	0.127844
ENSMUSG00000049643	341.38	2310022A10Rik	0.387924	0.184123	2.10687	0.0351288	0.420151	0.0488295	0.612576	7	42.8397	34.9683	22.7383	34.6742	29.6716	24.9413	41.8945	38.0501	48.6228	39.5434	31.148	48.9719	36.5571	41.1659
ENSMUSG00000028184	148.006	Adgrl2	0.639372	0.303603	2.10595	0.035209	0.420738	0.0489286	0.613057	3	9.27353	8.74208	31.134	8.59445	12.2488	15.6164	7.73259	17.5287	13.0297	11.253	20.6615	15.6584	16.4688	38.2255
ENSMUSG00000025020	29.0396	Slit1	0.890665	0.42335	2.10385	0.0353915	0.421215	0.049154	0.614146	19	3.02398	1.85126	2.79856	1.28423	1.58389	1.23583	4.38565	4.70282	2.11864	1.78786	4.87985	5.67486	3.07659	5.36947
ENSMUSG00000008604	105.57	Ubqln4	0.542012	0.257724	2.10307	0.0354597	0.421215	0.0492381	0.614552	3	9.47513	10.5933	8.16247	11.1629	12.9879	11.2348	7.73259	9.83316	9.32203	14.0926	14.5357	11.0345	12.3064	17.7704
ENSMUSG00000063286	5253.26	Gvin-ps7	-0.297965	0.141642	-2.10364	0.0354095	0.421215	0.0491761	0.614253	7	701.966	416.123	322.767	627.395	497.342	348.054	1132.07	1034.3	789.936	491.347	365.781	487.828	393.17	252.621
ENSMUSG00000008393	344.095	Carhsp1	-0.411083	0.195475	-2.10299	0.0354664	0.421215	0.0492465	0.614592	16	45.7629	43.1962	24.2542	41.7868	43.0818	30.2216	47.4343	32.5991	45.7627	48.062	34.4704	33.839	28.8657	20.1994
ENSMUSG00000031629	58.378	Cenpu	-0.670369	0.318731	-2.10324	0.0354445	0.421215	0.0492194	0.614462	8	7.45915	8.43354	6.87979	6.91508	7.2859	9.77428	1.73118	1.38947	8.36864	6.83595	10.2788	3.99342	6.15318	3.83533
ENSMUSG00000029446	38.9222	Psph	-0.772708	0.367389	-2.10324	0.0354447	0.421215	0.0492197	0.614463	5	6.45115	7.19936	4.43105	4.14905	6.65234	3.14575	2.30824	2.9927	5.50847	2.83955	2.90714	3.99342	4.88635	1.78982
ENSMUSG00000031379	35.9682	Pir	-0.800271	0.380456	-2.10345	0.0354264	0.421215	0.049197	0.614354	X	5.34236	6.27373	4.89748	4.54419	6.01878	4.15688	1.26953	2.56517	3.2839	3.6809	3.1148	3.67815	4.88635	1.1506
ENSMUSG00000082334	16.1998	Gm13244	-1.32389	0.629649	-2.10259	0.0355018	0.421266	0.0492902	0.614802	4	2.11678	2.05696	1.86571	1.97574	2.21745	2.47166	2.19282	1.92388	1.48305	1.6827	1.86888	0	0.995368	1.66198
ENSMUSG00000117080	3.36097	1700063J08Rik	3.02772	1.44206	2.09958	0.0357662	0.421817	0.0496164	0.616363	17	0.100799	0.102848	0	0.197574	0.105593	1.23583	0.230824	0.748175	0	0.105169	0.519133	0.73563	0.361952	0.639222
ENSMUSG00000066682	59.8964	Pilrb2	0.739818	0.352349	2.09967	0.0357576	0.421817	0.0496057	0.616312	5	4.03197	4.93671	4.08123	2.86482	3.90693	4.38157	14.4265	16.2461	1.58898	5.57393	5.60663	6.3054	7.69148	7.54283
ENSMUSG00000005533	163.923	Igf1r	0.547234	0.260522	2.10053	0.0356824	0.421817	0.049513	0.61587	7	8.56794	13.2674	35.0986	12.4471	10.3481	28.087	12.9261	13.3603	8.8983	11.0427	26.1643	19.4417	20.5408	30.1713
ENSMUSG00000004270	389.369	Lpcat3	-0.371444	0.17691	-2.09963	0.0357618	0.421817	0.049611	0.616337	6	54.4316	51.8354	34.0491	51.3692	54.1691	34.3785	30.815	34.0954	46.1864	57.3168	37.3776	35.1001	36.4667	33.1117
ENSMUSG00000030275	970.643	Etnk1	-0.387096	0.184262	-2.10079	0.0356593	0.421817	0.0494845	0.615733	6	126.402	103.568	92.4691	118.643	109.5	79.8795	155.46	129.327	145.551	76.9834	72.4709	122.745	78.996	51.6492
ENSMUSG00000062762	204.782	Ei24	-0.408763	0.194605	-2.10048	0.035687	0.421817	0.0495186	0.615897	9	24.2926	23.1408	29.0351	20.844	27.7709	25.0536	18.3505	22.0177	20.9746	21.7699	21.5959	21.6485	17.7356	16.8755
ENSMUSG00000027654	29.5737	Fam83d	-0.939913	0.447288	-2.10136	0.0356095	0.421817	0.0494231	0.615439	2	3.83037	4.42247	4.08123	4.05026	5.17404	5.50506	0.230824	0.534411	4.02542	3.04989	4.15306	2.73234	2.80513	0.767067
ENSMUSG00000017002	8.84922	Slpi	1.64117	0.782286	2.09792	0.0359122	0.422947	0.0497964	0.617219	2	0.503996	0.617088	0.466427	0.0987868	0.950334	0.56174	0.923294	0.748175	0.953389	0.631011	1.76505	0.94581	3.07659	1.1506
ENSMUSG00000028613	54.9023	Lrp8	-0.981701	0.467971	-2.09778	0.0359245	0.422947	0.0498116	0.617291	4	8.76954	10.799	4.43105	8.69324	10.1369	4.71862	1.61577	2.13764	6.99152	7.99281	5.91811	2.1018	2.80513	6.64791
ENSMUSG00000029752	136.059	Asns	-0.830147	0.395812	-2.09733	0.0359648	0.423055	0.0498613	0.617526	6	21.4702	22.5237	6.18015	18.4731	26.3982	8.6508	8.19424	7.69552	29.661	26.2921	8.30612	8.19702	5.97221	8.69343
ENSMUSG00000034320	964.111	Slc26a2	0.255036	0.121705	2.09553	0.0361239	0.42419	0.0500574	0.618453	18	96.6665	89.2721	110.776	99.0832	96.5117	101.338	96.5997	103.676	109.852	96.5447	114.002	114.233	99.8987	134.109
ENSMUSG00000041396	28.1287	Mettl18	-0.934138	0.445756	-2.09563	0.0361153	0.42419	0.0500468	0.618403	1	4.43517	4.01107	4.78087	2.96361	3.59015	3.37044	1.73118	1.817	4.66101	2.31371	2.38801	1.89162	3.71001	1.27844
ENSMUSG00000025036	233.454	Sfxn2	-0.387974	0.185201	-2.09488	0.0361821	0.424505	0.0501291	0.618791	19	31.0462	29.5174	21.4556	22.9185	26.3982	24.2672	27.6988	27.4687	27.9661	26.187	26.7872	22.8045	19.9978	18.6653
ENSMUSG00000036202	714.45	Rif1	-0.478557	0.228697	-2.09254	0.0363902	0.426578	0.0503853	0.619993	2	81.345	80.7357	99.4655	62.7296	95.3502	77.2955	61.1683	78.7722	95.5508	88.9726	77.5584	46.66	53.2069	87.1899
ENSMUSG00000046794	84.5363	Ppp1r3b	-0.502128	0.240118	-2.09117	0.0365128	0.427645	0.0505363	0.620697	8	9.57593	13.4731	10.961	9.7799	10.4537	8.53845	4.8473	3.84776	11.6525	12.3047	9.96735	7.25121	7.96294	8.30989
ENSMUSG00000040354	420.803	Mars1	-0.502781	0.240759	-2.08832	0.0367693	0.430277	0.0508518	0.622162	10	54.4316	52.761	53.9889	40.1075	64.5172	35.839	24.2365	28.4307	66.6313	60.6822	48.6946	40.0393	28.9562	42.0608
ENSMUSG00000021556	151.63	Golm1	-0.467923	0.224151	-2.08753	0.0368399	0.430547	0.0509387	0.622563	13	18.4463	23.5522	15.3921	19.5598	24.6031	17.8633	9.11753	9.72628	15.678	19.8768	16.5084	16.8144	12.1254	11.506
ENSMUSG00000026281	77.6686	Dtymk	-0.627958	0.300839	-2.08736	0.0368559	0.430547	0.0509583	0.622653	1	8.26554	13.0617	11.0776	10.669	12.1432	5.95445	7.50177	6.6267	9.21609	6.41528	6.02194	7.77666	8.41538	4.85809
ENSMUSG00000030579	10569.5	Tyrobp	0.499469	0.239353	2.08674	0.0369112	0.430822	0.0510263	0.622967	7	1012.73	1093.58	725.527	1153.44	1074.83	1150.44	1379.17	1230.75	707.521	1280.53	1216.43	1311.52	1317.23	1297.75
ENSMUSG00000047996	16.2943	Prrg1	1.31071	0.628347	2.08597	0.0369814	0.430898	0.0511125	0.623363	X	0.907194	0.411392	2.79856	1.58059	1.26711	2.02227	2.07741	2.24453	0.317796	0.841348	2.18036	2.1018	3.61952	2.3012
ENSMUSG00000026069	22.546	Il1rl1	-1.0655	0.510772	-2.08605	0.0369741	0.430898	0.0511036	0.623322	1	2.21758	3.59968	2.21553	2.37088	3.06219	0.898785	4.38565	2.77894	3.49576	3.26022	1.34974	2.52216	1.35732	0.383533
ENSMUSG00000026586	24.6162	Prrx1	1.00616	0.482754	2.08421	0.0371412	0.432126	0.0513089	0.624263	1	1.00799	0.822784	2.56535	2.96361	0.739149	3.37044	7.15553	2.56517	3.38983	0.631011	3.32245	4.09851	1.44781	2.81258
ENSMUSG00000009772	184.586	Nuak2	0.41346	0.198401	2.08395	0.0371643	0.432126	0.0513373	0.624393	1	17.6399	17.9984	19.3567	16.9913	13.6215	22.8067	23.7748	25.1173	13.4534	15.9856	19.0003	21.9638	20.2693	31.0662
ENSMUSG00000041238	606.204	Rbbp8	-0.349499	0.167726	-2.08376	0.0371824	0.432126	0.0513595	0.624494	18	75.1963	63.5601	70.6636	68.9532	67.7905	51.9048	74.556	75.2451	89.7245	65.7303	52.5362	59.9013	49.0445	52.6719
ENSMUSG00000086191	32.7719	Zfp652os	0.818307	0.392851	2.083	0.0372516	0.432559	0.0514445	0.624882	11	3.02398	2.98259	2.21553	2.17331	2.21745	4.49392	4.50106	5.34411	2.01271	2.94472	3.1148	4.51887	5.61025	4.21887
ENSMUSG00000020321	1194.86	Mdh1	-0.367457	0.176619	-2.0805	0.0374794	0.433997	0.0517241	0.626152	11	150.897	136.479	172.811	141.759	166.309	112.236	99.9466	104.851	136.97	122.206	121.892	132.729	101.98	116.083
ENSMUSG00000007613	635.262	Tgfbr1	-0.50856	0.244472	-2.08024	0.0375036	0.433997	0.0517538	0.626286	4	69.0475	58.7262	105.762	75.3744	78.9834	81.2276	53.4357	66.5876	101.271	53.6359	64.8916	56.8537	51.7591	49.8594
ENSMUSG00000046432	227.309	Bex3	-0.527888	0.253686	-2.08087	0.0374461	0.433997	0.0516833	0.625967	X	33.5662	33.1171	18.074	27.4627	32.2058	31.6822	12.4645	12.719	22.6695	36.5986	27.6179	17.55	23.1649	16.8755
ENSMUSG00000022673	149.65	Mcm4	-0.773998	0.371963	-2.08085	0.037448	0.433997	0.0516856	0.625977	16	13.4063	25.9177	29.5015	15.5095	23.1248	13.4818	8.54047	13.0396	20.7627	13.0409	10.6941	17.55	16.9213	7.03145
ENSMUSG00000031274	14.8564	Col4a5	-1.40423	0.675411	-2.07908	0.0376104	0.434863	0.0518849	0.626878	X	1.81439	1.95411	2.68195	0.889082	2.11185	0.449392	1.38494	3.84776	2.54237	1.78786	0.415306	1.0509	0.90488	0.639222
ENSMUSG00000061458	148.502	Nol10	-0.508489	0.244643	-2.07849	0.037664	0.43511	0.0519506	0.627174	12	19.4543	15.8386	19.1235	13.6326	19.957	13.5941	17.658	18.0631	22.2457	14.4081	13.4974	12.6108	12.3969	12.5288
ENSMUSG00000031168	696.712	Ebp	-0.277278	0.133585	-2.07568	0.0379238	0.437366	0.0522692	0.628602	X	95.4569	82.6898	73.6954	85.8458	86.4804	75.6102	59.3217	56.4338	95.5508	70.9887	71.6403	82.3906	63.3416	59.0642
ENSMUSG00000021123	10.3383	Rdh12	-1.55862	0.750877	-2.07574	0.0379181	0.437366	0.0522623	0.628571	12	1.10879	1.33702	1.51589	1.18544	1.05593	2.8087	0.230824	0.427529	1.16525	1.9982	1.66122	0.21018	0.995368	0.127844
ENSMUSG00000027284	48.9588	Cdan1	-0.709475	0.341862	-2.07533	0.0379564	0.43737	0.0523092	0.628781	2	5.54396	6.58227	8.39568	5.33449	7.49708	4.26923	2.07741	4.27529	6.77966	5.15326	6.6449	4.30869	4.34342	3.57965
ENSMUSG00000038967	70.8754	Pdk2	0.612583	0.295263	2.0747	0.0380141	0.437662	0.0523798	0.629096	11	6.04796	5.65664	6.87979	6.61872	7.91945	11.0101	7.27094	4.91658	4.76695	7.04629	11.2133	7.77666	8.95831	11.506
ENSMUSG00000026773	316.219	Pfkfb3	0.515783	0.248653	2.07431	0.0380505	0.43771	0.0524245	0.629295	2	33.8686	30.5459	25.4203	30.6239	26.2926	32.8056	38.4321	37.195	24.5763	30.9195	40.8038	49.1821	44.7915	32.3447
ENSMUSG00000032261	127.916	Sh3bgrl2	0.47464	0.228982	2.07283	0.0381883	0.438922	0.0525932	0.630044	9	11.8943	13.1645	15.3921	12.6447	12.9879	16.2905	7.15553	5.55787	9.95762	16.0908	18.585	15.8686	17.8261	21.6057
ENSMUSG00000108732	22.3597	2310043P16Rik	1.04641	0.505369	2.07058	0.0383983	0.439472	0.0528504	0.63118	7	2.51998	0.51424	1.28267	1.67938	0.950334	1.34818	7.15553	5.45099	0.953389	1.47236	1.34974	3.99342	2.2622	2.17336
ENSMUSG00000028064	279.968	Sema4a	0.931899	0.449785	2.07188	0.0382769	0.439472	0.0527018	0.630524	3	17.8415	29.7231	35.0986	21.8319	19.2179	37.9736	41.202	33.0266	11.0169	9.46517	22.8418	55.0672	70.4901	18.0261
ENSMUSG00000029647	776.095	Pan3	0.265238	0.128086	2.07077	0.03838	0.439472	0.052828	0.631081	5	71.0635	74.2563	90.4868	75.3744	77.7162	94.1477	78.0184	83.0475	68.8559	82.2418	103.619	84.8076	85.2397	108.412
ENSMUSG00000045538	228.253	Ddx28	-0.361633	0.17462	-2.07098	0.038361	0.439472	0.0528048	0.630979	8	29.8366	29.2088	23.7878	30.6239	28.2988	19.8856	28.0451	20.842	28.4957	24.2939	19.0003	22.174	22.622	18.4096
ENSMUSG00000026238	11345.1	Ptma	-0.386058	0.186411	-2.071	0.0383586	0.439472	0.0528018	0.630966	1	1401.51	1520.71	1018.56	1293.32	1343.98	1257.4	1068.71	1206.59	1286.23	1556.6	1290.98	796.267	1019.26	1134.75
ENSMUSG00000027339	907.541	Rassf2	0.669511	0.323408	2.07017	0.038436	0.439533	0.0528966	0.631384	2	56.1452	78.1645	157.419	82.7834	66.4178	103.585	120.836	105.493	62.6059	43.3294	85.5531	156.269	162.878	93.8379
ENSMUSG00000074417	22.5043	Pira12	0.865087	0.418524	2.067	0.0387345	0.440345	0.0532618	0.632983	7	2.51998	1.43987	1.86571	2.76603	1.79508	2.24696	4.03941	1.817	1.69491	1.89303	1.5574	3.57306	2.9861	3.70749
ENSMUSG00000096001	35.2394	2610528A11Rik	0.745258	0.360433	2.06767	0.0386707	0.440345	0.0531837	0.632643	14	1.71359	1.95411	6.41337	1.67938	2.63982	7.30262	2.76988	2.67206	3.17796	1.9982	6.33342	3.88833	3.25757	8.0542
ENSMUSG00000044145	100.978	1810024B03Rik	0.546236	0.264099	2.0683	0.0386117	0.440345	0.0531116	0.632327	2	10.0799	9.35917	8.16247	9.48354	11.2984	11.4595	12.3491	7.48175	10.1695	12.5151	10.798	12.2955	12.9398	14.4464
ENSMUSG00000006273	3153.13	Atp6v1b2	0.328849	0.158942	2.06899	0.038547	0.440345	0.0530324	0.63198	8	274.98	342.484	288.485	333.603	278.237	333.337	517.737	413.955	304.767	263.657	282.304	374.12	385.75	358.859
ENSMUSG00000014355	427.446	Anapc1	-0.328133	0.158744	-2.06706	0.0387285	0.440345	0.0532545	0.632952	2	57.6572	51.9383	55.6214	46.7262	56.7033	41.5688	31.8537	36.7675	54.2372	45.6431	41.7383	48.6567	42.7103	38.3533
ENSMUSG00000021040	809.959	Slirp	-0.332104	0.160663	-2.06708	0.0387268	0.440345	0.0532523	0.632942	12	110.98	91.7404	74.8615	114.593	113.935	65.3866	93.2527	75.0313	125.318	79.1919	58.8696	104.144	69.5853	49.6037
ENSMUSG00000042498	18.5171	Radx	-1.02447	0.495573	-2.06725	0.0387102	0.440345	0.053232	0.632854	X	2.01599	4.21677	1.86571	2.37088	3.16778	2.02227	0.230824	0.534411	1.90678	4.52225	1.45357	1.57635	1.99074	0.383533
ENSMUSG00000020122	7.23872	Egfr	1.84577	0.893811	2.06506	0.0389177	0.440576	0.0534858	0.633958	11	0.100799	0.51424	0.583033	0.0987868	0.633556	1.01113	1.15412	0.641293	0.635593	0.105169	1.24592	1.68144	0.633416	1.91767
ENSMUSG00000024136	7.13489	Dnase1l2	1.48823	0.720757	2.06481	0.0389406	0.440576	0.0535138	0.634079	17	0.403197	0.411392	0.466427	0.691508	0.527964	0.56174	0.807883	1.38947	0.423728	0.525843	0.934439	1.0509	0.90488	1.66198
ENSMUSG00000061393	40.51	Acvr2b	0.770599	0.373074	2.06554	0.0388723	0.440576	0.0534303	0.633717	9	1.41119	2.5712	7.11301	4.44541	3.59015	7.07793	3.23153	4.70282	2.9661	1.9982	6.02194	3.67815	4.88635	8.0542
ENSMUSG00000028270	760.652	Gbp2	0.497888	0.241141	2.06472	0.0389499	0.440576	0.0535251	0.634128	3	68.2411	42.2705	28.6852	68.6569	43.0818	34.4909	310.112	173.363	71.2923	37.7555	33.7436	113.707	69.8567	24.2905
ENSMUSG00000021495	287.614	Fam193b	0.391811	0.189747	2.06492	0.0389307	0.440576	0.0535016	0.634027	13	23.4862	21.8038	38.4802	21.0416	20.485	43.9281	29.7762	33.3472	20.8686	28.2903	48.9023	29.4252	31.4898	45.257
ENSMUSG00000027378	51.5056	Nphp1	-0.718018	0.347498	-2.06625	0.0388051	0.440576	0.0533481	0.633359	2	5.64476	7.30221	9.21193	5.82842	6.12438	4.38157	4.15482	3.09958	8.8983	5.57393	4.98367	4.41378	5.61025	3.32396
ENSMUSG00000094191	4.35183	Rpl31-ps14	2.4643	1.1946	2.06286	0.0391256	0.441826	0.0537398	0.635057	1	0.403197	0	0.116607	0.197574	0.844742	0.449392	0.692471	0.427529	0.105932	0.105169	0.415306	1.26108	1.26683	0.255689
ENSMUSG00000067297	12.5064	Ifit1bl2	-1.37483	0.666404	-2.06306	0.0391073	0.441826	0.0537174	0.63496	19	2.62078	1.74842	0.932853	1.38302	0.844742	1.23583	2.30824	0.96194	2.01271	1.89303	0.622959	1.68144	0.45244	0.127844
ENSMUSG00000061615	13.3893	H2ac4	-1.49234	0.723611	-2.06235	0.0391744	0.442009	0.0537995	0.635314	13	1.61279	2.3655	1.04946	1.87695	1.79508	3.70749	0.230824	0.320647	0.423728	2.83955	2.49184	0.63054	0.723904	0.383533
ENSMUSG00000043794	36.107	D830025C05Rik	0.726058	0.352278	2.06104	0.0392996	0.442015	0.0539523	0.635971	8	2.72158	2.05696	3.38159	5.13692	2.63982	3.70749	4.50106	5.23723	4.66101	2.83955	4.46454	5.2545	3.25757	4.73025
ENSMUSG00000052248	309.92	Zeb2os	0.325662	0.157957	2.06171	0.0392351	0.442015	0.0538735	0.635632	2	31.9534	27.049	25.5369	29.8336	28.9324	31.9068	39.0092	37.5157	43.9618	35.0211	33.8475	36.3611	32.5757	35.0294
ENSMUSG00000064128	187.826	Cenpj	-0.47867	0.232254	-2.06097	0.0393054	0.442015	0.0539595	0.636001	14	19.6559	21.3924	28.8018	20.844	25.4478	20.7844	14.5419	17.8493	27.7542	17.9838	22.1151	13.977	18.2786	16.6198
ENSMUSG00000036983	23.6493	Tfb1m	-0.794793	0.385605	-2.06116	0.0392881	0.442015	0.0539383	0.635911	17	3.42718	3.59968	3.03177	2.76603	2.9566	3.0334	1.962	2.03076	2.43644	2.73438	2.28418	2.1018	2.17171	1.40629
ENSMUSG00000066233	45.7471	Tmem42	0.714962	0.347192	2.05927	0.0394687	0.443483	0.0541587	0.636854	9	2.62078	2.98259	5.01409	3.45754	3.69575	4.94331	5.53977	7.05423	6.67372	4.20674	5.60663	4.09851	4.16245	9.2048
ENSMUSG00000064351	5164.79	mt-Co1	0.434544	0.211104	2.05844	0.0395483	0.443607	0.0542558	0.637269	MT	400.98	485.031	544.553	439.503	401.464	801.716	683.584	607.198	309.322	462.741	736.234	502.961	607.717	830.989
ENSMUSG00000039781	53.2477	Cep131	-0.588667	0.286021	-2.05813	0.039578	0.443607	0.0542921	0.637423	11	5.54396	7.40506	7.81265	5.53206	7.70827	6.85323	4.15482	3.95464	5.40254	5.78427	7.26786	3.04761	4.88635	5.753
ENSMUSG00000006398	361.453	Cdc20	-0.912958	0.443561	-2.05825	0.0395663	0.443607	0.0542778	0.637362	4	46.8717	56.4636	44.3105	48.208	51.3181	55.6123	0.923294	5.34411	46.1864	60.2616	58.8696	39.4088	31.6708	8.30989
ENSMUSG00000026170	541.238	Cyp27a1	0.684421	0.332839	2.05631	0.0397523	0.445193	0.0545048	0.638326	1	36.9933	25.9177	96.3171	31.9081	33.8953	62.3532	100.755	90.3155	45.8686	22.7164	54.9242	98.2592	59.0886	57.1465
ENSMUSG00000033306	673.444	Lpp	0.29299	0.142539	2.05551	0.0398302	0.445329	0.0545998	0.638728	16	64.6123	66.337	76.0275	71.2253	65.1507	68.9817	61.0528	75.7795	74.9999	75.511	72.8862	71.7765	83.7919	93.5822
ENSMUSG00000024205	16.9569	Rpl36-ps2	-1.10096	0.535588	-2.05562	0.0398195	0.445329	0.0545866	0.638673	11	1.81439	2.26266	2.56535	2.17331	1.90067	1.01113	2.65447	1.71012	2.01271	1.47236	3.01097	1.36617	0.814392	0.894911
ENSMUSG00000064373	11326	Selenop	0.547504	0.266435	2.05492	0.0398863	0.445588	0.0546681	0.639017	15	1043.57	897.04	1310.89	1057.22	1044.95	1390.76	1245.99	1258.54	1353.07	690.536	1236.47	2143.52	1491.33	1007.67
ENSMUSG00000020048	7214.86	Hsp90b1	-0.309872	0.150875	-2.05383	0.0399918	0.446032	0.0547968	0.639559	10	957.089	890.87	689.029	894.317	914.961	627.464	759.063	816.901	1048.09	765.942	573.226	650.507	755.575	583.866
ENSMUSG00000052423	100.336	B4galt3	-0.59958	0.291902	-2.05405	0.0399713	0.446032	0.0547718	0.639453	1	11.5919	12.4446	13.9928	8.49567	11.932	20.2227	10.8487	6.84046	9.74576	9.14966	12.563	6.41049	8.77733	9.58834
ENSMUSG00000055670	481.881	Zzef1	0.289054	0.140764	2.05347	0.0400275	0.446034	0.0548402	0.639741	11	44.4525	48.2357	55.8546	45.3432	43.293	52.8036	52.974	58.037	45.5508	54.7928	51.1865	57.4842	59.0886	60.7261
ENSMUSG00000064181	41.8884	Rab3ip	-0.671629	0.327121	-2.05315	0.0400578	0.446034	0.0548772	0.639897	10	5.64476	6.27373	5.13069	5.13692	5.59641	4.26923	4.38565	3.634	3.91949	4.10157	4.87985	4.72905	3.16708	2.68473
ENSMUSG00000048285	109.41	Frmd6	0.632743	0.308401	2.05169	0.0402002	0.447094	0.0550507	0.640624	12	6.14876	7.40506	13.8762	8.69324	4.85727	16.0658	20.5433	23.5141	5.6144	8.93932	8.92908	10.7192	12.8493	16.2363
ENSMUSG00000084166	38.4493	Gm6451	-0.753359	0.367225	-2.05149	0.040219	0.447094	0.0550736	0.640719	X	4.33437	3.70253	5.2473	4.93934	4.54049	3.0334	3.69318	5.02346	5.08474	6.73079	4.04923	2.31198	3.52903	2.04551
ENSMUSG00000038291	47.9058	Snx25	-0.895474	0.436735	-2.05038	0.0403271	0.447928	0.0552052	0.641269	8	7.05595	6.99367	8.97871	6.22357	8.55301	4.38157	2.53906	4.38217	5.6144	2.31371	3.01097	6.3054	4.97684	1.78982
ENSMUSG00000042712	1788.89	Tceal9	-0.269441	0.13144	-2.04992	0.0403721	0.448061	0.05526	0.641497	X	218.029	270.387	176.892	216.442	246.665	182.004	89.0979	121.632	207.521	261.133	196.647	162.89	202.965	170.928
ENSMUSG00000028282	562.443	Casp8ap2	-0.428032	0.208902	-2.04896	0.040466	0.448368	0.0553743	0.641972	4	64.0075	61.1946	79.8756	58.7782	65.4675	62.2408	46.6264	68.2977	83.5804	59.1047	56.3778	43.0869	51.4877	54.8453
ENSMUSG00000016382	209.228	Pls3	-0.430167	0.20994	-2.049	0.0404618	0.448368	0.0553692	0.641951	X	27.0142	21.8038	30.0845	24.2028	26.9261	24.4919	12.6953	13.8947	33.4746	23.1371	24.0878	17.4449	17.1927	22.7563
ENSMUSG00000040624	121.739	Plekhg1	0.632309	0.308668	2.04851	0.04051	0.448489	0.0554279	0.642194	10	7.55995	6.89082	14.4592	7.90295	7.2859	8.08906	35.316	25.5448	12.0763	5.36359	8.2023	17.6551	13.9351	11.2503
ENSMUSG00000020248	229.729	Nfyb	-0.342024	0.16715	-2.04621	0.0407354	0.450617	0.0557022	0.643328	10	27.7198	30.1345	27.1694	22.5234	28.1933	24.4919	17.3118	23.0866	24.4703	29.342	28.4485	19.5467	21.9886	24.674
ENSMUSG00000031558	4.19119	Slit2	2.23883	1.09519	2.04423	0.0409304	0.451532	0.0559393	0.644302	5	0.201599	0.102848	0.116607	0.197574	0.211185	0.337044	1.26953	0.213764	0.847457	0.210337	0.415306	0.94581	0.180976	1.02276
ENSMUSG00000032086	19.8708	Bace1	1.08626	0.531438	2.04401	0.0409529	0.451532	0.0559667	0.644414	9	0.907194	1.02848	2.79856	1.08666	0.633556	4.15688	1.61577	2.24453	2.01271	1.89303	3.42628	3.1527	2.35269	2.94042
ENSMUSG00000038046	30.837	Mrm3	0.81224	0.39722	2.04481	0.0408735	0.451532	0.0558701	0.644018	11	3.72957	2.3655	1.7491	3.06239	3.80134	2.47166	2.8853	2.77894	4.23728	3.26022	3.01097	4.30869	3.43854	5.62516
ENSMUSG00000037997	426.981	Parp11	-0.328422	0.160727	-2.04335	0.0410181	0.451532	0.0560458	0.644738	6	69.6523	42.3734	24.021	58.7782	48.6782	24.9413	82.0578	60.4953	55.6144	42.5932	24.2954	53.9112	35.4713	17.6425
ENSMUSG00000025626	203.837	Phf6	-0.358198	0.175271	-2.04368	0.0409856	0.451532	0.0560064	0.644577	X	28.2238	23.1408	22.9715	23.8076	25.659	18.3127	20.4279	18.5975	28.4957	23.5577	18.4811	22.9096	20.2693	14.3186
ENSMUSG00000056145	43.2292	AI504432	-0.656862	0.321437	-2.04352	0.0410012	0.451532	0.0560254	0.644654	3	5.24156	5.24525	4.54766	4.24783	6.01878	6.40384	3.23153	3.31335	6.56779	6.09977	5.50281	3.25779	3.52903	2.55689
ENSMUSG00000062151	3.60171	Unc13c	2.45521	1.20196	2.04268	0.0410841	0.451554	0.0561261	0.645066	9	0.100799	0.102848	0.116607	0.691508	0.211185	0.337044	0.230824	0	1.16525	0.315506	0.622959	0.42036	0.542928	0.639222
ENSMUSG00000026988	113.019	Wdsub1	0.485418	0.237641	2.04265	0.0410867	0.451554	0.0561293	0.645079	2	9.07194	7.40506	14.809	10.4714	12.4599	13.1447	12.5799	11.4364	14.5127	9.78067	13.9128	14.8177	11.6729	15.4692
ENSMUSG00000032122	2085.09	Slc37a2	0.470521	0.230427	2.04195	0.0411566	0.451955	0.0562142	0.645425	9	204.119	185.332	136.08	213.577	170.638	200.317	317.729	310.279	224.47	241.993	216.063	200.091	200.612	319.1
ENSMUSG00000056054	71.3371	S100a8	0.690537	0.338327	2.04104	0.0412473	0.452222	0.0563244	0.645873	3	6.85435	6.89082	2.33213	4.93934	6.44116	3.0334	14.4265	20.2007	4.23728	8.51865	2.69949	13.1363	9.0488	3.4518
ENSMUSG00000021025	3821.95	Nfkbia	0.284921	0.139596	2.04103	0.0412476	0.452222	0.0563248	0.645874	12	324.372	346.701	506.306	363.338	327.865	440.629	472.842	487.917	371.292	292.368	476.356	456.091	437.238	485.809
ENSMUSG00000109940	5.67178	Gm45399	-2.44595	1.19874	-2.04044	0.0413062	0.452499	0.056396	0.646163	7	1.10879	0.617088	1.7491	0.0987868	0.105593	1.46052	0.461647	0	0.423728	1.15685	1.03827	0.21018	0.271464	0
ENSMUSG00000020032	291.916	Nuak1	0.553704	0.271444	2.03984	0.0413659	0.452786	0.0564685	0.646457	10	14.5151	14.913	66.2326	17.0901	17.7396	52.8036	34.3927	47.2419	12.7119	16.0908	42.9842	31.4219	28.1418	47.4303
ENSMUSG00000053398	41.2259	Phgdh	-1.14709	0.562564	-2.03904	0.0414461	0.453298	0.0565659	0.646851	3	6.65275	10.0791	1.39928	5.63085	7.60268	1.57287	2.07741	0.748175	2.9661	13.2512	3.1148	1.57635	4.5244	1.27844
ENSMUSG00000040813	341.209	Tex264	0.537855	0.26409	2.03663	0.0416871	0.455492	0.0568583	0.648028	9	33.3646	37.231	23.5545	36.8475	29.4604	41.007	40.625	30.5683	27.0127	44.6966	37.3776	45.2938	46.2394	42.5722
ENSMUSG00000057530	201.048	Ece1	-0.419939	0.206254	-2.03603	0.0417475	0.455492	0.0569317	0.648322	4	24.8974	34.0427	20.173	26.4749	25.5534	17.8633	20.6587	20.3076	24.0466	16.7218	15.4702	21.7536	23.4364	13.2958
ENSMUSG00000076437	191.916	Selenoh	-0.577719	0.283718	-2.03624	0.0417259	0.455492	0.0569055	0.648217	2	21.7726	24.9921	24.021	22.9185	35.3736	17.4139	8.54047	11.757	28.8135	26.6076	21.0768	22.5944	19.0025	7.79851
ENSMUSG00000025723	44.1223	Nmb	-0.73028	0.358865	-2.03497	0.0418535	0.456281	0.0570603	0.648836	7	7.35835	6.06803	3.84802	4.93934	7.91945	6.29149	2.42365	2.45829	4.87288	6.83595	3.63393	3.04761	5.2483	2.17336
ENSMUSG00000000244	78.0118	Tspan32	-0.521727	0.256604	-2.0332	0.0420327	0.457866	0.0572775	0.649701	7	11.1887	13.3702	4.19784	12.4471	13.5159	4.60627	4.27024	5.13035	10.2754	14.5133	5.71046	6.72576	8.59636	3.83533
ENSMUSG00000089809	564.417	Rasgef1b	0.798435	0.39299	2.03169	0.0421846	0.458415	0.0574617	0.650431	5	50.0972	56.5664	15.8585	51.8631	55.5418	30.334	136.071	119.067	33.4746	73.4076	33.1207	48.1312	55.7406	81.3091
ENSMUSG00000018217	2508.28	Pmp22	0.410926	0.202238	2.03189	0.0421644	0.458415	0.0574371	0.650334	11	271.251	319.446	162.899	298.534	297.455	207.956	235.325	239.737	215.254	352.209	236.102	313.273	365.028	280.874
ENSMUSG00000035109	18.2509	Shc4	-0.90045	0.443108	-2.03213	0.042141	0.458415	0.0574088	0.650222	2	2.92318	3.18829	1.86571	2.07452	2.11185	1.46052	1.50035	2.13764	2.75424	1.9982	1.45357	1.78653	1.5383	0.894911
ENSMUSG00000016984	147.055	Etaa1	-0.519204	0.25561	-2.03124	0.0422308	0.458549	0.0575176	0.650653	11	19.3535	16.7642	20.8726	14.9168	20.3794	16.4028	11.0795	13.1465	22.8813	13.9874	15.0548	11.5599	11.5825	15.9806
ENSMUSG00000021910	1457.48	Nisch	0.295857	0.145742	2.03001	0.0423553	0.459533	0.0576684	0.651248	14	135.777	125.063	201.263	130.399	126.922	193.351	131.916	140.871	138.877	144.712	203.085	188.952	162.064	192.15
ENSMUSG00000072568	260.578	Lratd2	0.329992	0.162615	2.02929	0.042429	0.459964	0.0577578	0.651599	15	26.8126	25.3006	26.0033	24.3016	22.4912	18.8745	37.6242	35.2711	28.8135	26.5025	24.8145	32.1575	29.4991	34.7737
ENSMUSG00000071072	947.622	Ptges3	-0.359721	0.177343	-2.02839	0.04252	0.460582	0.0578679	0.652031	10	113.399	110.459	129.783	106.196	132.941	93.1365	83.789	95.1252	124.047	97.0705	83.0612	90.2723	91.3024	89.3633
ENSMUSG00000042046	346.372	Dstyk	0.332343	0.163917	2.02751	0.0426102	0.461191	0.0579771	0.652459	1	34.4734	29.6202	36.6145	32.1057	32.1002	46.2874	29.43	35.1642	36.1229	38.1762	50.0444	39.5138	35.2903	51.1378
ENSMUSG00000048779	1450.82	P2ry6	0.346678	0.171141	2.02569	0.0427966	0.46247	0.0582028	0.65334	7	142.228	133.6	164.765	138.302	134.736	185.037	129.146	118.212	141.102	166.166	203.604	210.6	157.811	178.727
ENSMUSG00000020462	170.498	Cfap36	-0.527807	0.260516	-2.02601	0.0427637	0.46247	0.058163	0.653185	11	22.075	19.4383	32.8831	19.2634	16.1557	19.2115	9.57918	11.8639	27.0127	16.6166	16.7161	14.7126	18.55	16.4919
ENSMUSG00000021916	257.034	Glt8d1	0.775571	0.383115	2.02438	0.042931	0.463553	0.0583654	0.653971	14	8.26554	31.78	28.3354	8.89082	27.6653	32.1315	30.5841	28.3238	26.6949	30.604	33.7436	35.3102	31.8518	35.2851
ENSMUSG00000032609	11.1333	Klhdc8b	1.52078	0.751763	2.02295	0.0430786	0.463697	0.0585439	0.654662	9	0.705595	0.51424	0.34982	1.18544	0.950334	0.898785	0.923294	1.06882	0.529661	1.05169	4.04923	1.68144	1.17634	1.78982
ENSMUSG00000097343	10.6998	9030407P20Rik	1.35888	0.671433	2.02384	0.0429862	0.463697	0.0584321	0.65423	7	0.604796	1.02848	0.233213	1.18544	1.26711	2.13461	0.923294	1.06882	1.48305	0.631011	0.830612	1.99671	1.17634	1.66198
ENSMUSG00000078502	118.57	Zfp268	0.536119	0.265013	2.02299	0.0430743	0.463697	0.0585386	0.654641	4	10.0799	9.46202	14.226	10.9653	14.4662	10.7854	9.34836	14.1085	12.6059	14.6184	11.2133	19.5467	15.4734	13.0401
ENSMUSG00000100280	112.839	Gm28417	0.423856	0.209527	2.02292	0.0430813	0.463697	0.0585471	0.654674	1	9.87833	8.74208	14.1094	9.38475	10.6649	14.7176	11.8874	13.6809	9.00423	10.622	14.5357	10.4039	12.6683	20.8387
ENSMUSG00000054304	62.9605	D130007C19Rik	0.876799	0.433532	2.02246	0.0431293	0.463846	0.0586052	0.654898	4	4.43517	7.09651	3.26499	7.60659	4.11812	9.66193	4.73188	5.55787	3.2839	7.46696	10.2788	6.41049	9.95368	11.6338
ENSMUSG00000032387	4.26432	Rbpms2	2.29449	1.13471	2.0221	0.0431661	0.463873	0.0586497	0.65507	9	0.302398	0.102848	0	0.790295	0.633556	1.12348	0.577059	0.106882	0.423728	0.105169	0.415306	0.94581	0.542928	0.383533
ENSMUSG00000027291	392.592	Vps39	0.483959	0.239385	2.02168	0.0432096	0.463972	0.0587022	0.655272	2	37.0941	38.6709	35.2152	42.4783	34.4232	43.4787	42.8178	42.7529	25.6356	44.2759	53.9898	48.5516	50.9447	53.8225
ENSMUSG00000056091	1118.18	St3gal5	0.46061	0.227991	2.0203	0.0433524	0.464769	0.0588748	0.655935	6	74.8939	90.8148	92.9355	69.8423	82.8903	75.9473	319.575	283.238	76.1652	71.3043	68.5255	86.1738	96.1887	174.763
ENSMUSG00000090626	70.1559	Tex9	-0.664397	0.32881	-2.02061	0.0433202	0.464769	0.058836	0.655786	9	8.56794	6.99367	11.7773	8.69324	6.75793	6.17914	5.77059	7.58864	10.3813	7.99281	8.82526	4.51887	3.8005	8.94911
ENSMUSG00000025591	180.613	Tma16	0.529668	0.262325	2.01913	0.0434737	0.465701	0.0590213	0.656496	8	14.2127	16.25	21.6888	19.3622	19.8514	15.504	13.3878	20.842	17.3729	17.7735	23.2571	20.2824	18.2786	36.4357
ENSMUSG00000060093	4.1769	H4c1	2.40392	1.19109	2.01825	0.0435655	0.466316	0.0591322	0.656919	13	0	0.411392	0.116607	0.493934	0.527964	1.12348	0	0.213764	0	0.105169	0.519133	0.42036	0.542928	1.91767
ENSMUSG00000083282	115.65	Ctsf	0.649621	0.321968	2.01766	0.0436271	0.466607	0.0592067	0.657202	19	7.25755	10.9019	9.67835	6.51993	7.70827	17.5263	12.5799	15.4979	6.56779	17.3528	19.9347	10.509	17.0117	15.8527
ENSMUSG00000051323	9.69546	Pcdh19	1.72248	0.854369	2.01608	0.0437916	0.467933	0.0594053	0.657956	X	0.100799	0.411392	2.21553	0.493934	0.422371	1.23583	1.73118	0.427529	0.211864	0.315506	1.86888	2.52216	1.35732	1.40629
ENSMUSG00000031231	1655.83	Cox7b	-0.467535	0.231934	-2.01581	0.0438201	0.467933	0.0594397	0.658087	X	220.246	198.085	225.634	202.908	255.957	127.066	142.418	133.389	258.157	148.813	131.029	203.77	153.287	117.361
ENSMUSG00000050914	17.8349	Ankrd37	-1.32132	0.65577	-2.01491	0.0439137	0.468563	0.0595526	0.658514	8	2.62078	1.95411	4.54766	2.66724	2.00626	1.12348	0.923294	0.641293	4.44915	1.05169	1.66122	1.26108	2.08122	0.383533
ENSMUSG00000027523	4775.07	Gnas	-0.49183	0.24427	-2.01347	0.0440656	0.469813	0.0597359	0.659204	2	499.662	525.965	897.521	508.159	524.373	426.249	555.823	566.583	590.042	454.538	360.278	422.672	510.352	406.545
ENSMUSG00000026914	485.277	Psmd14	-0.482073	0.239565	-2.01228	0.04419	0.470769	0.0598859	0.659768	2	58.6652	72.5079	62.9676	62.5321	65.1507	35.3896	47.5497	44.1424	74.3644	39.4382	31.2518	58.6402	52.2116	32.089
ENSMUSG00000025666	4.00692	Tmem47	2.39647	1.19367	2.00765	0.0446802	0.473017	0.0604768	0.661968	X	0.100799	0.102848	0.233213	0.395147	0.105593	0.337044	0.923294	0.106882	0.423728	0	1.14209	0.31527	0.45244	1.40629
ENSMUSG00000038331	10.2792	Satb2	1.45421	0.723944	2.00874	0.0445648	0.473017	0.0603377	0.661453	1	0.705595	0.51424	0.34982	0.691508	0.739149	1.12348	1.03871	2.03076	1.05932	1.05169	1.34974	1.47126	0.45244	2.94042
ENSMUSG00000024049	13.5901	Myom1	1.10283	0.548932	2.00905	0.0445317	0.473017	0.0602978	0.661305	17	1.41119	0.822784	1.04946	1.28423	0.422371	1.34818	1.73118	1.71012	0.953389	1.36719	1.5574	1.89162	2.53366	2.42905
ENSMUSG00000100975	291.808	Gm28875	0.339212	0.168937	2.00792	0.0446516	0.473017	0.0604422	0.66184	12	25.5022	29.0031	30.6675	26.6724	27.2429	34.9402	32.0845	29.2857	28.4957	33.9694	38.7273	35.9408	32.1232	37.5863
ENSMUSG00000027006	541.494	Dnajc10	-0.305915	0.152332	-2.00822	0.0446201	0.473017	0.0604044	0.6617	2	69.7531	78.9873	55.6214	67.3726	68.952	60.4433	39.9325	41.3634	53.7076	68.1492	56.4816	55.4875	60.6269	45.8962
ENSMUSG00000002477	694.08	Snrpd1	-0.325086	0.161837	-2.00872	0.0445665	0.473017	0.0603397	0.66146	18	87.1914	89.992	65.0665	79.721	92.4992	69.8805	58.9754	52.3723	93.0084	98.9636	77.9737	67.7831	58.4552	62.0046
ENSMUSG00000024754	236.637	Cemip2	-0.45502	0.226537	-2.00859	0.0445802	0.473017	0.0603563	0.661522	19	31.147	39.905	22.1553	29.0433	24.7087	27.0759	30.3533	28.9651	17.9025	19.5613	20.35	23.9605	20.9027	21.6057
ENSMUSG00000037820	492.132	Tgm2	-0.896815	0.446591	-2.00813	0.044629	0.473017	0.0604151	0.66174	2	59.9756	96.5743	30.4343	67.4714	66.4178	63.3643	93.3681	104.851	5.72033	18.8252	23.7763	16.9195	36.4667	53.3112
ENSMUSG00000071662	203.805	Polr2g	0.453642	0.226044	2.00687	0.0447634	0.473056	0.060577	0.662339	19	15.4223	23.7579	17.2578	24.0052	25.5534	24.8289	20.1971	18.2769	16.2076	22.8216	25.126	23.7503	29.4086	22.2449
ENSMUSG00000038518	626.986	Jarid2	0.408395	0.203501	2.00685	0.0447655	0.473056	0.0605795	0.662348	13	62.1932	54.3038	40.6957	57	56.7033	55.3876	135.378	112.868	45.233	59.4202	55.0281	63.9998	72.9333	67.2462
ENSMUSG00000004317	444.097	Clcn5	0.360039	0.179454	2.00631	0.0448236	0.473056	0.0606494	0.662606	X	45.5613	50.8069	42.9112	39.9099	50.5789	42.917	34.6235	44.7836	35.5932	59.1047	51.3941	54.857	58.0933	62.6438
ENSMUSG00000032528	29.0372	Vipr1	-0.874179	0.435673	-2.0065	0.0448025	0.473056	0.060624	0.662512	9	2.72158	3.90823	6.06355	4.05026	4.3293	5.6174	0.692471	0.641293	1.90678	1.9982	6.33342	1.68144	2.62415	2.04551
ENSMUSG00000062991	4.03838	Nrg1	2.63085	1.31372	2.00259	0.0452212	0.474311	0.0611279	0.66436	8	0	0.308544	0.816247	0	0	0.337044	0.230824	0	0.105932	0	0.31148	1.47126	1.44781	1.1506
ENSMUSG00000026938	51.9393	Fcna	0.783801	0.391396	2.00258	0.0452225	0.474311	0.0611295	0.664366	2	4.83837	5.75949	2.44874	6.12478	5.91319	5.05566	6.69388	4.91658	2.9661	7.04629	4.87985	9.35301	6.33416	6.00869
ENSMUSG00000110317	35.0305	Gm45250	0.766027	0.382241	2.00404	0.0450654	0.474311	0.0609405	0.663675	8	2.31838	2.3655	4.19784	2.86482	4.01252	3.0334	3.00071	4.91658	4.02542	2.83955	4.56837	3.1527	4.34342	7.54283
ENSMUSG00000095567	368.683	Noc2l	0.668245	0.333679	2.00266	0.0452142	0.474311	0.0611195	0.66433	4	34.171	40.3164	16.908	34.1802	39.2805	37.5243	50.435	50.8759	25.1059	45.2225	37.689	36.3611	39.8147	67.6297
ENSMUSG00000026600	3109.84	Soat1	0.239361	0.119426	2.00426	0.0450424	0.474311	0.0609128	0.663574	1	314.292	306.487	376.756	319.773	335.996	331.989	294.531	322.998	331.673	310.247	319.786	347.743	365.028	442.853
ENSMUSG00000043391	582.423	2510009E07Rik	-0.408458	0.203849	-2.00372	0.0450995	0.474311	0.0609816	0.663826	16	73.0795	80.53	51.89	73.4974	74.3373	70.2175	43.8565	59.5334	64.5127	73.8283	66.8643	40.2495	52.845	58.9363
ENSMUSG00000061607	186.462	Mdc1	-0.469689	0.234535	-2.00264	0.0452161	0.474311	0.0611218	0.664338	17	21.8734	19.644	27.286	17.1889	22.4912	24.4919	11.772	19.2388	28.4957	20.4027	22.738	14.9228	17.1022	16.4919
ENSMUSG00000038047	144.538	Haus6	-0.550453	0.27478	-2.00325	0.0451506	0.474311	0.061043	0.66405	4	18.6479	15.5301	23.7878	18.5719	19.6402	12.0212	8.88671	11.9708	21.3983	15.3546	14.8472	16.394	13.8447	9.46049
ENSMUSG00000072893	37.7336	4933439C10Rik	0.923699	0.46168	2.00073	0.0454211	0.475066	0.0613683	0.665235	11	1.61279	2.5712	3.84802	3.55633	2.00626	6.51619	3.11612	4.91658	1.48305	6.62562	6.43725	3.36288	4.88635	6.26438
ENSMUSG00000040964	136.339	Arhgef10l	0.532092	0.265959	2.00065	0.0454299	0.475066	0.0613789	0.665273	4	13.6079	10.182	17.6076	11.0641	11.404	8.8755	13.1569	16.5667	19.4915	10.9375	15.574	23.2249	18.55	16.6198
ENSMUSG00000032076	2981.21	Cadm1	0.426766	0.213318	2.00061	0.0454347	0.475066	0.0613847	0.665294	9	268.63	230.894	399.611	260.797	223.857	238.964	403.826	438.858	374.682	268.075	224.058	398.291	349.827	426.745
ENSMUSG00000021998	8723.65	Lcp1	-0.268401	0.134127	-2.00109	0.045383	0.475066	0.0613225	0.665069	14	1025.53	1112.51	984.51	1061.46	1127.41	797.896	973.96	999.99	1051.48	793.707	708.408	978.178	915.105	682.945
ENSMUSG00000040990	1582.36	Sh3kbp1	0.355374	0.177717	1.99966	0.0455372	0.475402	0.0615079	0.665741	X	138.196	134.937	216.422	143.932	147.091	178.746	189.622	214.513	170.339	106.115	155.117	207.448	186.224	208.642
ENSMUSG00000022150	5842.48	Dab2	-0.228057	0.114061	-1.99943	0.0455615	0.475402	0.0615372	0.665847	15	689.467	857.033	623.846	685.087	834.182	528.373	273.872	418.337	729.978	853.022	568.969	641.364	728.7	463.181
ENSMUSG00000031381	49.0375	Piga	-0.625733	0.312971	-1.99934	0.0455721	0.475402	0.0615499	0.665893	X	6.14876	7.30221	6.18015	4.05026	6.33556	6.17914	3.69318	3.31335	7.09745	6.73079	5.0875	3.88833	3.8005	4.85809
ENSMUSG00000066151	1004.72	Fkbp15	0.272349	0.136264	1.99868	0.0456427	0.475407	0.0616348	0.666199	4	107.049	91.4319	116.14	96.6135	99.8907	112.573	86.9051	92.6669	104.555	119.682	126.668	128.105	119.716	123.753
ENSMUSG00000002812	1087.73	Flii	0.231491	0.115812	1.99885	0.0456251	0.475407	0.0616136	0.666123	11	112.089	107.579	105.529	124.768	100.841	113.359	134.109	121.525	124.364	111.268	115.04	129.576	117.996	127.589
ENSMUSG00000042073	123.24	Abhd14b	0.423784	0.212191	1.99718	0.0458051	0.476366	0.0618299	0.666902	9	10.6847	12.9589	15.1589	10.8666	15.0998	16.0658	8.30965	8.76434	11.3347	12.0944	15.8855	15.2381	19.4549	15.7249
ENSMUSG00000031555	78.2848	Adam9	-1.1268	0.56412	-1.99744	0.045777	0.476366	0.0617962	0.666781	8	7.76154	8.12499	31.9502	10.0763	7.70827	4.04453	5.19353	5.45099	9.11016	4.10157	4.98367	9.35301	9.41075	3.06827
ENSMUSG00000050270	70.9998	Tmem220	0.543563	0.272245	1.99659	0.0458695	0.476435	0.0619072	0.667179	11	5.03996	5.75949	8.04586	4.74177	6.22997	11.7965	7.96341	8.01617	7.62711	5.15326	10.5903	7.77666	7.87245	11.1225
ENSMUSG00000036864	56.5297	Proser3	-0.627546	0.314327	-1.99648	0.0458821	0.476435	0.0619223	0.667234	7	6.04796	5.75949	9.21193	6.91508	6.75793	4.60627	3.69318	3.634	9.95762	7.57213	8.72143	5.67486	3.61952	4.09102
ENSMUSG00000108752	21.8714	Gm45191	1.13172	0.567034	1.99586	0.0459497	0.476636	0.0620036	0.667524	7	0.302398	1.02848	3.61481	2.37088	1.16152	2.92105	2.8853	3.31335	1.69491	1.89303	3.01097	1.36617	3.34806	4.21887
ENSMUSG00000024083	515.934	Pja2	0.274602	0.1376	1.99565	0.0459718	0.476636	0.0620301	0.667619	17	45.6621	48.1329	56.0878	48.1092	52.5852	63.252	54.2435	68.6184	52.4364	52.3739	60.6347	51.1788	53.8403	74.5333
ENSMUSG00000008206	41.2081	Cers4	-0.78731	0.394581	-1.99531	0.0460094	0.476661	0.0620752	0.667781	8	5.24156	3.70253	9.21193	4.24783	4.22371	3.93218	2.30824	4.70282	4.97881	4.41708	5.71046	1.89162	3.89098	4.47456
ENSMUSG00000044783	284.24	Hjurp	-0.671804	0.336912	-1.99401	0.0461514	0.477403	0.0622457	0.668389	1	26.8126	44.5332	30.9008	30.2288	33.7897	60.3309	12.5799	13.0396	15.7839	47.6413	53.9898	15.133	28.6847	20.1994
ENSMUSG00000019808	40.0142	Adat2	-0.801066	0.401697	-1.9942	0.0461297	0.477403	0.0622197	0.668296	10	6.95515	5.24525	3.84802	6.22357	3.69575	3.93218	4.38565	2.88582	5.50847	6.31011	2.69949	2.20689	4.5244	2.17336
ENSMUSG00000026972	331.759	Arrdc1	0.375671	0.188453	1.99344	0.0462132	0.477487	0.0623199	0.668653	2	31.8526	31.78	30.2011	35.0693	30.6219	42.4676	33.1232	34.7367	29.4491	39.7537	43.5033	38.2528	39.4528	42.4444
ENSMUSG00000027883	59.2361	Gpsm2	-0.884384	0.443681	-1.99329	0.04623	0.477487	0.06234	0.668725	3	5.84636	7.7136	11.7773	7.70537	7.81386	6.40384	5.30894	3.74088	9.95762	5.25843	4.25689	6.62067	6.15318	1.78982
ENSMUSG00000052906	157.425	Ubxn8	0.406187	0.20385	1.99258	0.0463076	0.477924	0.0624333	0.669055	8	12.8015	12.5475	20.173	14.5217	16.4725	18.6498	16.1577	17.3149	17.2669	16.7218	17.1314	16.6042	16.4688	26.0803
ENSMUSG00000029322	15.9924	Plac8	-1.31224	0.658943	-1.99143	0.0464332	0.478855	0.0625839	0.669589	5	3.72957	3.18829	0.116607	4.14905	2.00626	0.337044	1.962	1.71012	2.86017	0.841348	0.622959	1.36617	1.08586	0.127844
ENSMUSG00000030291	225.387	Med21	-0.39903	0.20043	-1.99087	0.0464949	0.479127	0.0626579	0.66985	6	28.5262	30.0316	26.5863	28.0555	24.6031	23.7054	21.2358	18.5975	33.8983	25.2404	18.2735	20.7027	25.0652	17.7704
ENSMUSG00000078676	320.661	Casc3	0.330982	0.166417	1.98887	0.0467151	0.480665	0.062922	0.67078	11	28.7278	31.0601	31.9502	30.6239	32.8393	36.6255	40.625	34.4161	30.2966	37.0193	37.4814	35.3102	37.1906	40.9102
ENSMUSG00000022035	605.759	Ccdc25	-0.315714	0.158724	-1.98908	0.0466922	0.480665	0.0628946	0.670683	14	88.0986	68.3939	54.6885	75.3744	66.629	50.8937	94.4069	56.6476	85.4872	59.1047	48.7985	69.2543	48.6825	48.0695
ENSMUSG00000105504	246.654	Gbp5	0.718573	0.361373	1.98845	0.0467614	0.480777	0.0629775	0.670974	3	20.4623	9.97626	19.4733	20.6464	11.404	15.6164	80.6729	47.0282	27.6483	8.09798	20.35	52.2297	21.8981	10.9946
ENSMUSG00000034731	332.348	Dgkh	0.371395	0.186806	1.98813	0.0467978	0.480786	0.0630211	0.671127	14	28.3246	28.1804	45.1268	22.8198	29.1436	35.3896	37.3934	48.8452	36.9703	29.8679	34.5742	38.8833	40.1767	47.8138
ENSMUSG00000019943	10939.2	Atp2b1	0.337497	0.169902	1.98643	0.0469861	0.481626	0.0632468	0.671916	10	993.982	811.677	1518.57	902.714	929.533	1106.4	1336.12	1558.13	1286.23	925.588	1161.82	1328.02	1170.19	1537.84
ENSMUSG00000029191	1894.38	Rfc1	-0.376748	0.189654	-1.9865	0.0469774	0.481626	0.0632364	0.671879	5	258.651	212.998	175.843	226.518	242.335	170.207	173.349	191.319	322.034	247.041	173.909	166.042	144.69	168.627
ENSMUSG00000033752	12.0852	Mnd1	-1.21868	0.613459	-1.98656	0.0469706	0.481626	0.0632282	0.671851	3	1.61279	2.67405	1.39928	2.17331	1.58389	1.79757	0	0.106882	1.69491	1.6827	1.34974	0.94581	0.361952	1.1506
ENSMUSG00000104647	16.5553	Gm43485	1.14109	0.574544	1.98607	0.0470254	0.481664	0.0632939	0.67208	3	0.806394	0.822784	1.04946	2.07452	1.16152	1.23583	1.50035	2.24453	2.11864	2.62921	3.21862	1.0509	1.44781	3.70749
ENSMUSG00000028367	2347.89	Txn1	-0.522555	0.263352	-1.98424	0.0472288	0.483382	0.0635375	0.672926	4	266.614	320.886	322.068	326.095	330.611	219.191	253.56	221.567	332.627	154.387	173.598	219.638	279.155	144.209
ENSMUSG00000104002	7.06456	Gm38336	1.87068	0.943302	1.98312	0.0473544	0.483936	0.0636878	0.673446	1	0.302398	0.617088	0	0.395147	0.950334	0.337044	0.577059	1.49635	0.635593	0.73618	1.03827	0.42036	0.723904	2.42905
ENSMUSG00000034303	42.7003	Ccdc15	-0.865931	0.436622	-1.98325	0.0473393	0.483936	0.0636698	0.673383	9	4.93916	2.5712	8.7455	3.35875	4.96286	7.41497	1.962	2.9927	8.79237	5.04809	6.02194	2.62725	1.5383	4.47456
ENSMUSG00000021880	327.849	Rnase6	-0.42541	0.214571	-1.98261	0.0474113	0.484152	0.0637559	0.673681	14	45.7629	32.8085	17.8408	42.182	34.1064	20.7844	75.0177	68.7253	29.9788	36.4935	12.6668	35.2052	26.7844	10.7389
ENSMUSG00000047454	161.576	Gphn	-0.61177	0.308693	-1.98181	0.0475007	0.4847	0.0638629	0.674049	12	19.1519	17.9984	30.4343	13.9289	19.5347	19.5486	14.6573	19.1319	23.411	10.0962	15.6778	12.2955	16.1069	14.0629
ENSMUSG00000048371	418.81	Pdp2	-0.321479	0.162251	-1.98136	0.0475505	0.484843	0.0639225	0.674254	8	63.9067	56.9778	34.399	55.9134	53.6411	38.9848	43.5103	36.9812	50.9534	46.6948	32.1862	48.7618	37.643	33.7509
ENSMUSG00000033222	143.804	Ttf2	-0.492469	0.248604	-1.98094	0.0475983	0.484965	0.0639797	0.67445	3	17.7407	20.981	16.2083	16.5962	18.9011	16.2905	6.69388	11.757	15.3602	21.4544	19.0003	14.0821	10.0442	13.935
ENSMUSG00000042305	371.44	Tmem183a	-0.422078	0.213151	-1.98018	0.0476831	0.485364	0.0640812	0.674799	1	59.5724	47.2072	37.7806	34.9705	46.9888	41.6811	33.4694	30.5683	42.3728	41.1209	41.9459	41.8258	37.5525	26.7195
ENSMUSG00000028037	3199.49	Ifi44	-0.559588	0.282627	-1.97995	0.047709	0.485364	0.0641122	0.674905	3	502.384	240.767	91.5362	405.125	291.014	106.955	894.903	667.8	554.131	245.463	109.226	398.081	216.99	31.5776
ENSMUSG00000020635	201.789	Fkbp1b	0.44705	0.225875	1.97919	0.0477948	0.485872	0.0642148	0.675255	12	20.4623	23.3465	17.9574	17.8804	19.3235	22.0202	25.3906	24.6898	11.6525	20.613	18.585	26.2725	28.8657	27.7423
ENSMUSG00000006494	236.966	Pdk1	-0.461313	0.233218	-1.97803	0.0479249	0.486101	0.0643704	0.675786	2	33.667	29.2088	33.2329	28.9445	37.063	19.5486	15.696	17.9562	34.0042	24.0836	18.6888	24.486	22.3505	21.9893
ENSMUSG00000033055	108.084	Ankrd54	-0.480129	0.242715	-1.97816	0.0479103	0.486101	0.0643529	0.675726	15	15.6239	11.8275	13.643	11.7556	17.0004	12.2459	7.73259	8.12305	15.0424	10.8324	11.8362	9.77337	9.41075	9.71618
ENSMUSG00000034601	113.475	2700049A03Rik	-0.545105	0.275566	-1.97813	0.0479144	0.486101	0.0643578	0.675743	12	10.1807	14.193	22.9715	10.175	12.7767	14.3806	6.00141	8.65746	17.161	12.0944	14.3281	9.56319	10.8586	10.2276
ENSMUSG00000034709	354.553	Ppp1r21	0.385475	0.195078	1.97601	0.0481538	0.488057	0.0646439	0.676714	17	31.2478	31.2658	42.095	42.7747	27.6653	46.8491	38.5475	37.4088	35.0635	33.4436	39.1426	45.8192	45.425	40.7824
ENSMUSG00000086316	290.279	Nbdy	0.345626	0.175022	1.97476	0.0482949	0.488859	0.0648126	0.677284	X	32.3566	26.2262	29.7347	32.9948	34.5288	29.5475	21.0049	25.0104	32.3093	33.5488	33.3283	43.7174	34.6569	32.089
ENSMUSG00000037849	1009.13	Ifi206	-0.802655	0.406474	-1.97467	0.0483051	0.488859	0.0648247	0.677325	1	179.423	77.7531	28.3354	149.662	102.953	26.4018	235.555	182.769	210.381	70.7784	32.3939	129.681	76.7338	3.96318
ENSMUSG00000004709	52.1592	Cd244a	-0.645857	0.327184	-1.97399	0.0483831	0.489283	0.0649179	0.677639	1	6.14876	7.81645	4.19784	6.32236	7.1803	7.30262	2.07741	2.03076	6.25	10.622	8.2023	3.99342	4.5244	2.81258
ENSMUSG00000071866	6935.76	Ppia	-0.401062	0.203418	-1.97162	0.0486532	0.491648	0.0652404	0.67872	11	835.021	1194.17	640.637	966.333	1003.98	789.357	534.818	458.418	604.237	835.669	701.348	629.279	829.775	511.889
ENSMUSG00000026867	1752.75	Gapvd1	0.273259	0.138686	1.97034	0.048799	0.49202	0.0654144	0.679301	2	185.269	172.373	169.313	189.572	171.588	200.317	204.971	196.556	160.487	183.94	191.975	219.743	200.159	205.957
ENSMUSG00000029672	480.259	Fam3c	-0.354694	0.179997	-1.97056	0.0487746	0.49202	0.0653854	0.679204	6	60.8828	62.6344	55.738	65.3969	54.8026	51.2307	57.1288	44.3561	50.7415	38.9124	47.3449	52.1246	51.4877	34.9015
ENSMUSG00000081665	12.3443	Pira1	-5.20851	2.64268	-1.97092	0.0487334	0.49202	0.0653361	0.67904	7	0.604796	2.3655	0	3.7539	3.59015	3.37044	0	0	0	3.47056	1.66122	0	0	0
ENSMUSG00000024174	91.3397	Pot1b	0.691684	0.351245	1.96924	0.0489259	0.492201	0.0655659	0.679804	17	4.53597	3.39398	20.2896	6.12478	6.12438	12.8077	12.3491	14.6429	6.35593	5.36359	11.9401	10.7192	10.1347	13.8072
ENSMUSG00000027778	62.113	Ift80	-0.736528	0.3739	-1.96985	0.0488554	0.492201	0.0654818	0.679525	3	6.55195	7.09651	13.2932	6.026	9.60894	7.86436	3.00071	3.84776	9.42796	5.57393	7.37168	5.56977	6.42465	3.4518
ENSMUSG00000085295	104.004	4930430E12Rik	-0.9207	0.467536	-1.96926	0.0489235	0.492201	0.065563	0.679795	4	27.0142	19.3354	1.16607	19.461	16.5781	6.62854	8.65589	6.6267	11.5466	16.4063	4.87985	8.09193	7.60099	3.19611
ENSMUSG00000040537	13.8442	Adam22	1.6257	0.825954	1.96827	0.0490373	0.492347	0.0656987	0.680245	5	0.100799	0	3.96463	0.395147	0.633556	1.23583	1.61577	5.02346	0.105932	0.210337	1.14209	0.63054	1.5383	4.34671
ENSMUSG00000002661	109.039	Alkbh7	-0.476634	0.242172	-1.96816	0.0490494	0.492347	0.0657132	0.680293	17	16.6319	15.2215	10.6112	11.3605	15.2054	13.4818	7.38636	8.87122	12.0763	12.7254	12.2515	10.509	9.22977	10.2276
ENSMUSG00000045868	5205.92	Gvin1	-0.618102	0.31404	-1.96823	0.0490417	0.492347	0.065704	0.680262	7	939.348	512.183	199.397	553.108	680.334	231.325	1009.74	980.324	747.033	495.028	261.435	638.106	471.895	71.5929
ENSMUSG00000114501	207.796	Gm48582	0.547187	0.278246	1.96656	0.0492343	0.493126	0.0659337	0.681021	13	11.1887	6.58227	37.4307	9.68111	9.18657	36.6255	25.506	29.7133	12.2881	11.0427	36.3393	8.82756	12.3969	69.036
ENSMUSG00000045639	86.5283	Zfp629	0.460986	0.234426	1.96644	0.0492476	0.493126	0.0659495	0.681073	7	8.46714	7.61075	9.91157	7.31023	6.54675	10.6731	8.07883	8.44369	8.15677	6.73079	13.6013	9.4581	10.2251	16.2363
ENSMUSG00000039000	206.361	Ube3c	0.349952	0.17801	1.96591	0.049309	0.493126	0.0660227	0.681314	5	23.3854	21.0838	17.7242	20.6464	22.808	22.6943	21.8128	20.9489	20.7627	22.8216	19.9347	26.903	25.8796	25.0575
ENSMUSG00000044847	89.5751	Lsm11	-0.451425	0.229595	-1.96618	0.0492776	0.493126	0.0659853	0.681191	11	9.07194	11.9304	12.0105	9.08839	11.5096	13.0324	4.50106	6.84046	7.73305	13.4616	13.4974	6.3054	7.87245	9.71618
ENSMUSG00000032715	36.8131	Trib3	-0.99731	0.507226	-1.96621	0.0492747	0.493126	0.0659819	0.68118	2	5.94716	4.42247	1.7491	5.92721	6.86353	2.13461	3.11612	1.49635	7.30932	9.99101	1.5574	1.47126	1.99074	1.78982
ENSMUSG00000026483	1222.81	Niban1	0.275722	0.140294	1.96532	0.0493771	0.493443	0.0661039	0.681581	1	106.948	110.87	116.49	113.407	123.227	104.147	197.7	229.049	134.428	106.746	99.985	135.356	128.312	133.47
ENSMUSG00000000295	45.7683	Hddc2	-0.783619	0.398927	-1.96432	0.0494934	0.494241	0.0662424	0.682035	10	6.14876	5.65664	7.57943	6.91508	6.96912	4.83097	4.27024	3.31335	7.20338	3.15506	2.69949	2.62725	4.61489	3.70749
ENSMUSG00000108064	35.0191	Gm44423	0.95495	0.486372	1.96342	0.049598	0.494477	0.066367	0.682442	6	1.71359	1.64557	2.91517	1.97574	1.58389	7.07793	6.57847	4.8097	1.37712	3.04989	7.57934	1.68144	4.61489	6.13654
ENSMUSG00000024900	771.89	Cpt1a	0.351192	0.17889	1.96317	0.0496265	0.494477	0.066401	0.682553	19	66.0235	54.818	103.08	66.6811	66.5234	76.9584	109.064	117.57	86.6525	63.5218	79.7388	98.2592	70.3996	107.517
ENSMUSG00000047786	4.03883	Lix1	-2.57187	1.30986	-1.96348	0.0495908	0.494477	0.0663585	0.682414	17	0.201599	0.925632	0.816247	0.0987868	0.527964	0.56174	0.577059	0.106882	0.953389	0.73618	0.31148	0.21018	0	0.127844
ENSMUSG00000040829	72.6865	Zmynd15	0.567274	0.289031	1.96267	0.0496841	0.494687	0.0664697	0.682777	11	7.15675	4.52531	6.76319	6.32236	4.64608	8.6508	12.1182	10.7951	8.36864	5.57393	8.40995	10.7192	8.68685	6.77576
ENSMUSG00000039109	418.757	F13a1	0.920792	0.469649	1.9606	0.0499258	0.494912	0.0667575	0.683712	13	33.2638	41.962	62.9676	27.2652	48.4671	44.9392	20.1971	32.0647	18.5381	23.0319	41.7383	111.711	109.671	22.1171
ENSMUSG00000050931	20.3548	Sgms2	0.883167	0.450371	1.96098	0.0498817	0.494912	0.066705	0.683542	3	1.20959	1.54272	2.68195	1.38302	1.68948	1.79757	1.38494	0.96194	3.07203	2.52404	3.21862	4.2036	2.80513	2.55689
ENSMUSG00000033740	186.722	St18	0.471378	0.240299	1.96163	0.0498053	0.494912	0.066614	0.683247	1	17.2367	18.5126	19.5899	15.1144	14.8886	22.6943	11.4258	20.7351	16.6313	20.8234	26.3719	17.1297	22.803	40.0153
ENSMUSG00000054027	90.8814	Nt5dc3	0.433177	0.220941	1.9606	0.0499255	0.494912	0.0667571	0.683711	10	9.57593	8.84493	9.21193	9.68111	9.18657	8.8755	8.54047	10.1538	8.79237	8.83416	9.24056	12.5057	10.4061	13.935
ENSMUSG00000056130	252.055	Ticam2	0.407256	0.207675	1.96103	0.0498758	0.494912	0.066698	0.683519	18	20.7647	24.5807	28.2188	21.5355	20.9074	32.4686	31.1612	30.4614	20.5508	23.4526	33.2245	29.7405	35.1093	29.2764
ENSMUSG00000023008	153.104	Fmnl3	-0.744978	0.379791	-1.96155	0.0498153	0.494912	0.0666259	0.683285	15	18.3455	24.7864	8.04586	21.2392	17.106	26.2894	16.5039	13.1465	14.089	23.6629	18.8964	10.8243	8.05343	10.7389

## Sheet: Fer1_vs_Ctrl
Karstedt - Yapici: Ferroptosis, Inflammation and MF polarization
ensembl_gene_id	baseMean	symbol	log2FoldChange	lfcSE	stat	pvalue	padj	pvalue.fdrtool	padj.fdrtool	chromosome_name	CPM (Ctrl_REP1)	CPM (Ctrl_REP2)	CPM (Ctrl_REP3)	CPM (Fer1_REP1)	CPM (Fer1_REP2)	CPM (Fer1_REP3)	CPM (MedCtrl_REP1)	CPM (MedCtrl_REP2)	CPM (TamFer1_REP1)	CPM (TamFer1_REP2)	CPM (TamFer1_REP3)	CPM (Tam_REP1)	CPM (Tam_REP2)	CPM (Tam_REP3)
ENSMUSG00000102546	6.27657	Gm9722	18.9294	4.54518	4.16472	3.11734e-05	0.0696227	2.22045e-16	2.05175e-13	1	0	0	0	2.2721	2.11185	0	0.230824	1.92388	0	0	1.86888	1.0509	0	0
ENSMUSG00000081214	6.71952	Rpl35a-ps2	17.3828	4.65969	3.73047	0.000191123	0.185589	1.33227e-15	1.124e-12	1	0	0	0	4.64298	0	0	0	2.35141	3.17796	0	0	0	0	0
ENSMUSG00000095616	7.25663	Gm26244	15.0025	3.16372	4.74203	2.11588e-06	0.00945119	2.22045e-16	2.05175e-13	18	0	0	0	0	0.633556	0	4.15482	0.427529	0	0.210337	1.66122	0	2.9861	0.511378
ENSMUSG00000116347	8.58393	Gm49416	6.58202	4.46417	1.47441	0.140371	1	0.00160501	0.0437466	19	0	3.29114	0	4.05026	0	0	0	0	0	2.52404	1.66122	0	0	1.53413
ENSMUSG00000099241	18.0046	Gvin-ps2	6.31888	4.56875	1.38307	0.166645	1	0.00308108	0.0630037	7	0	0	0	0	0	11.9089	0	0	0	0	0	9.35301	0	6.39222
ENSMUSG00000083061	6.09503	Gm12191	5.78131	4.56957	1.26518	0.205808	1	0.00678394	0.0991411	11	0	0	0	0	1.37271	1.79757	2.8853	0	0	0	0	0.94581	1.99074	0
ENSMUSG00000113949	25.6402	Scamp4	5.15627	2.77056	1.86109	0.0627308	1	6.82129e-05	0.00588025	10	0	8.33069	0	3.55633	3.80134	3.48279	6.23224	0	0.211864	5.46876	1.76505	0	5.51977	0
ENSMUSG00000105745	2.98076	Gm42521	4.77158	1.62373	2.93866	0.00329639	1	3.21092e-10	1.37007e-07	5	0	0	0	0.592721	0.422371	0.56174	0.230824	0.534411	0.423728	0	0.622959	0.52545	0.090488	0.511378
ENSMUSG00002076809	11.774	Gm54754	4.4576	1.64037	2.71743	0.00657916	1	6.06903e-09	2.26474e-06	15	0	0	0	0	1.4783	0.449392	0.461647	6.6267	0	0	1.76505	0.94581	2.17171	3.70749
ENSMUSG00000081254	5.18832	Gm12112	3.85365	3.12687	1.23243	0.217789	1	0.00835949	0.11156	11	0	0.411392	0	0.493934	0	1.57287	0	1.38947	0	1.47236	0.726786	0	0	1.78982
ENSMUSG00000112673	103.909	Gm7413	3.7983	2.31905	1.63787	0.101449	1	0.000457002	0.019436	10	12.9023	2.46835	0	21.4367	1.16152	2.92105	11.772	6.09229	9.42796	78.9816	0	0	8.14392	0
ENSMUSG00000044309	2.67603	Apol7c	3.67577	1.74644	2.10473	0.0353149	1	6.67578e-06	0.00105201	15	0	0	0	0.296361	0.211185	0.224696	0.115412	1.06882	0.317796	0	0.207653	0.42036	0.271464	0.894911
ENSMUSG00000037032	2.61819	Apbb1	3.45866	1.54941	2.23224	0.0255992	1	1.78267e-06	0.000369329	7	0.100799	0	0	0.296361	0.527964	0.449392	0	0.320647	0.211864	0.525843	0.415306	0.42036	0.45244	0.255689
ENSMUSG00000062044	4.3355	Lmtk3	3.44673	1.29475	2.66207	0.00776611	1	1.22367e-08	4.36223e-06	7	0	0.205696	0	1.08666	0.316778	1.34818	0.807883	0.106882	0.635593	0.105169	0.622959	0.31527	0.361952	0.639222
ENSMUSG00000107197	3.48673	Gm43312	3.42857	1.79971	1.90506	0.0567719	1	4.57149e-05	0.00460156	5	0.100799	0	0	0.395147	0	0.786436	0	0.96194	0.635593	0.525843	0.103827	0.31527	0.814392	0.639222
ENSMUSG00000112338	2.63037	Gm47693	3.35263	1.75946	1.90549	0.0567163	1	4.55354e-05	0.0045898	10	0	0	0	0	0.316778	0.449392	0.346235	0.641293	0.211864	0	0.726786	0.10509	0.271464	0.894911
ENSMUSG00000118866	74.5536	Rn7s1	3.26957	1.26597	2.58265	0.00980434	1	3.26769e-08	1.0568e-05	12	0	4.83386	0	3.95147	14.3606	7.07793	7.96341	22.2315	8.05084	6.62562	9.96735	4.83414	9.0488	13.0401
ENSMUSG00000022309	5.19478	Angpt1	3.08435	1.18424	2.60451	0.0092006	1	2.50077e-08	8.32548e-06	15	0.201599	0	0.116607	1.08666	0.633556	0.786436	0.577059	1.06882	1.27119	0.105169	0.622959	0.63054	0.361952	0.383533
ENSMUSG00000036578	3.17022	Fxyd7	3.04592	1.5315	1.98885	0.0467182	1	2.08301e-05	0.00259102	7	0.100799	0.205696	0	0.395147	0.527964	0.56174	0	0.534411	0.211864	1.15685	0	0.73563	0.361952	0
ENSMUSG00000110649	2.57503	Gm40466	3.04192	1.6183	1.8797	0.0601486	1	5.76441e-05	0.00532398	8	0.100799	0	0	0.0987868	0.316778	0.449392	0.923294	0.320647	0.317796	0	0.207653	0.52545	0.180976	0.383533
ENSMUSG00000110167	4.01862	Gm45532	2.95477	1.27096	2.32483	0.0200808	1	6.53286e-07	0.000152802	7	0	0	0.583033	0.296361	0.422371	1.57287	0.461647	0.320647	0.211864	0	1.14209	0.10509	0	1.02276
ENSMUSG00000032387	4.26432	Rbpms2	2.78979	1.11858	2.49405	0.0126294	1	9.45716e-08	2.77984e-05	9	0.302398	0.102848	0	0.790295	0.633556	1.12348	0.577059	0.106882	0.423728	0.105169	0.415306	0.94581	0.542928	0.383533
ENSMUSG00000001661	2.99705	Hoxc6	2.77906	1.54836	1.79485	0.0726781	1	0.000122697	0.00825065	15	0.100799	0	0.116607	0.987868	0.105593	0.449392	0.577059	0	0	0	0.415306	0.42036	0.45244	0.894911
ENSMUSG00000078139	5.52201	AK157302	2.74617	2.93469	0.935761	0.349396	1	0.0452446	0.270082	13	0.201599	0	3.38159	0.987868	2.00626	0.674088	0	0	0	0	0.415306	0.94581	0	0
ENSMUSG00000103763	2.80399	Gm37860	2.73896	1.44378	1.89707	0.0578186	1	4.91954e-05	0.00482341	1	0	0.205696	0	0.395147	0.316778	0.449392	0.115412	0.96194	0.105932	0.210337	0.415306	0.21018	0.45244	0.383533
ENSMUSG00000087168	2.70153	Gm15983	2.71199	1.62203	1.67198	0.0945285	1	0.000346555	0.0161739	16	0	0	0.116607	0.197574	0.105593	0.56174	0.230824	0.213764	0.635593	0.315506	0.207653	0.10509	0.271464	1.1506
ENSMUSG00000009614	3.03849	Sardh	2.68214	1.44953	1.85036	0.0642621	1	7.51199e-05	0.0062054	2	0	0	0.233213	0	0.316778	1.23583	0.346235	0.320647	0.211864	0.105169	0.31148	0.21018	0.180976	1.1506
ENSMUSG00000104671	4.10452	Gm43062	2.63838	1.22164	2.15971	0.0307953	1	3.81128e-06	0.000671818	3	0.201599	0	0.116607	0.197574	0.739149	1.79757	0.115412	0.641293	0	0.525843	0.415306	0.10509	0.995368	0.383533
ENSMUSG00000109587	4.59733	Gm31105	2.58981	1.36745	1.8939	0.0582389	1	5.06467e-05	0.00491256	8	0	0	0.233213	0.197574	0.316778	0.56174	1.03871	1.28259	0.105932	0.210337	0.622959	0	0.633416	1.66198
ENSMUSG00000107728	2.77399	Gm38910	2.55846	1.42962	1.7896	0.0735175	1	0.000128426	0.00847119	6	0.201599	0	0	0.493934	0.422371	0.224696	0.115412	0.320647	0.847457	0.420674	0.415306	0.31527	0.180976	0.255689
ENSMUSG00000065259	2.86416	Snora30	2.55816	1.52558	1.67685	0.0935722	1	0.000332999	0.0157583	7	0.100799	0.102848	0	0.0987868	0.633556	0.449392	0.692471	0	0.423728	0.315506	0.519133	0.31527	0.271464	0.383533
ENSMUSG00000102509	3.01771	Gm37368	2.52101	1.4141	1.78277	0.0746245	1	0.000136281	0.00879964	1	0.100799	0.102848	0	0.197574	0.527964	0.449392	0.230824	0.106882	0.847457	0.210337	1.03827	0.31527	0.090488	0.383533
ENSMUSG00000020798	4.59101	Spns3	2.48525	1.33101	1.86719	0.0618745	1	6.45615e-05	0.00569665	11	0	0.205696	0.116607	0.197574	0.633556	1.01113	0.577059	1.06882	0	0	1.86888	0.21018	0.271464	0.767067
ENSMUSG00000094076	40.394	Gm4767	2.48382	1.42343	1.74496	0.0809924	1	0.000188523	0.0108875	10	0	0	7.46283	5.72964	4.75167	6.17914	5.07812	5.02346	5.9322	1.9982	4.15306	5.99013	4.97684	4.09102
ENSMUSG00000117187	2.70311	Gm4708	2.45153	1.33113	1.84169	0.0655208	1	8.1174e-05	0.00646886	17	0	0.102848	0.34982	0.592721	0.316778	1.12348	0.115412	0.213764	0.317796	0.315506	0.415306	0	0.271464	0
ENSMUSG00000025555	4.5258	Farp1	2.42833	1.13105	2.14698	0.0317951	1	4.34463e-06	0.000737357	14	0.201599	0	0.233213	0.592721	0.527964	1.12348	0.923294	0.534411	0.105932	0.73618	0.726786	0.52545	0.180976	0.383533
ENSMUSG00000074136	4.91862	4930513N10Rik	2.41182	1.02663	2.34925	0.0188111	1	4.98182e-07	0.000120809	8	0.201599	0.411392	0	1.58059	0.633556	0.898785	0.115412	0.320647	0.741525	0.105169	0.207653	0.94581	0.814392	0.511378
ENSMUSG00000081665	12.3443	Pira1	2.39108	2.36995	1.00892	0.313015	1	0.030857	0.223293	7	0.604796	2.3655	0	3.7539	3.59015	3.37044	0	0	0	3.47056	1.66122	0	0	0
ENSMUSG00000024406	2.856	Pou5f1	2.37028	1.40117	1.69164	0.0907145	1	0.000294795	0.0145221	17	0	0.102848	0.233213	0.197574	0.211185	1.57287	0.115412	0.320647	0.529661	0.210337	0.415306	0.21018	0	0.255689
ENSMUSG00000043629	4.02956	1700019D03Rik	2.36521	1.28449	1.84137	0.0655681	1	8.14081e-05	0.00647868	1	0.100799	0.102848	0.116607	0.197574	1.16152	0.449392	0.115412	0.855058	0.635593	0.946517	0.726786	0.31527	0	0.383533
ENSMUSG00000026278	2.55273	Bok	2.35135	1.8974	1.23925	0.215254	1	0.00800684	0.1088	1	0	0	0	0.0987868	0.105593	0.112348	1.26953	0	0.211864	0	0.830612	0.63054	0	0.511378
ENSMUSG00000023984	3.4126	Gm20517	2.34977	1.23656	1.90024	0.057401	1	4.77842e-05	0.00473486	17	0.503996	0.102848	0	0.987868	0.739149	0.674088	0.115412	0.427529	0.105932	0.631011	0.103827	0.31527	0.45244	0
ENSMUSG00000038357	4.5947	Camp	2.32558	1.24701	1.86492	0.0621926	1	6.59008e-05	0.00576499	9	0	0.411392	0	0.987868	0.739149	0.112348	1.50035	1.38947	0.211864	0.105169	0	0.31527	0.995368	0
ENSMUSG00000111947	5.12249	Gm47438	2.29953	1.3734	1.67434	0.0940642	1	0.000339922	0.015972	10	0	0	1.04946	0.691508	0.950334	0.337044	0.230824	0.748175	1.48305	0.315506	0.830612	0.31527	0	0.894911
ENSMUSG00000020660	2.99764	Pomc	2.27758	1.29474	1.7591	0.0785602	1	0.000167092	0.0100199	12	0.100799	0.205696	0	0.592721	0.633556	0.224696	0.230824	0.534411	0.105932	0.420674	0.415306	0.52545	0.271464	0.255689
ENSMUSG00000001349	9.86011	Cnn1	2.27534	0.896121	2.5391	0.0111139	1	5.53374e-08	1.67781e-05	9	0.604796	0.102848	0	1.4818	0.316778	2.35931	2.8853	1.49635	0.635593	0.525843	2.07653	0.63054	0.180976	1.40629
ENSMUSG00000117080	3.36097	1700063J08Rik	2.2714	1.46905	1.54617	0.122064	1	0.000937824	0.0315231	17	0.100799	0.102848	0	0.197574	0.105593	1.23583	0.230824	0.748175	0	0.105169	0.519133	0.73563	0.361952	0.639222
ENSMUSG00000094122	5.66745	Rpl31-ps9	2.2655	1.23112	1.84019	0.065741	1	8.2269e-05	0.00651454	1	0	0.411392	0.116607	1.4818	0.633556	0	0.230824	0.748175	0.211864	1.47236	0.103827	0.63054	1.99074	0.511378
ENSMUSG00000047793	3.7197	Sned1	2.22959	1.34279	1.66041	0.0968314	1	0.000380851	0.0172054	1	0.100799	0	0.466427	0.0987868	0.316778	1.57287	0.923294	0.213764	0.317796	0	0.726786	0.63054	0	0.255689
ENSMUSG00000060093	4.1769	H4c1	2.20894	1.19588	1.84712	0.0647292	1	7.73263e-05	0.00630362	13	0	0.411392	0.116607	0.493934	0.527964	1.12348	0	0.213764	0	0.105169	0.519133	0.42036	0.542928	1.91767
ENSMUSG00000074228	3.59739	Gm10645	2.20209	1.39963	1.57334	0.11564	1	0.000760778	0.0273778	8	0.201599	0.102848	0	0.592721	0.211185	0.337044	0.346235	0.641293	0.105932	1.15685	0.207653	0.94581	0.542928	0
ENSMUSG00000097383	3.50748	1500026H17Rik	2.17903	1.2336	1.76639	0.07733	1	0.000156962	0.00963517	10	0.302398	0.205696	0	0.395147	0.422371	1.01113	0.692471	0.106882	0.635593	0.315506	0.31148	0.52545	0.361952	0
ENSMUSG00000011267	3.9444	Zfp296	2.16223	1.30629	1.65524	0.0978749	1	0.000397181	0.0176751	7	0	0.822784	0	1.28423	0.422371	0.898785	0.230824	0.641293	0.105932	0.105169	0.726786	0.21018	0.271464	0.255689
ENSMUSG00000060678	2.76192	H4c3	2.1534	1.54023	1.3981	0.162082	1	0.0027742	0.0594976	13	0	0	0.233213	0.296361	0.105593	0.224696	0.577059	0.96194	0	0	0.31148	0.21018	0.180976	1.02276
ENSMUSG00000029442	5.00472	Wdr66	2.10886	1.41571	1.48961	0.136326	1	0.00143495	0.0410717	5	0.100799	0	0.233213	0.691508	0.105593	0.56174	0.346235	0.106882	0	1.57753	0.622959	1.15599	1.17634	0.894911
ENSMUSG00000104822	6.11132	Gm42967	2.08725	1.14873	1.81701	0.0692161	1	0.000101035	0.00736594	3	0.201599	0.205696	0	0.395147	0.739149	1.01113	0.807883	1.38947	0.317796	0.315506	1.9727	0.31527	0	1.53413
ENSMUSG00000085776	2.75323	5430402O13Rik	2.07982	1.47195	1.41297	0.157665	1	0.00249853	0.0560428	6	0.100799	0	0.116607	0.296361	0.316778	0.224696	0.346235	0.641293	0.211864	0.105169	0.519133	0.73563	0.271464	0.255689
ENSMUSG00000031740	9.72605	Mmp2	2.05962	1.16196	1.77254	0.0763048	1	0.000148871	0.00931829	8	0.201599	0	0.583033	0.592721	0	3.48279	1.84659	0.641293	0	0.631011	2.07653	1.15599	1.17634	2.3012
ENSMUSG00000063415	3.6591	Cyp26b1	2.05109	1.55047	1.32289	0.185872	1	0.0046437	0.0796801	6	0.100799	0	0	0.197574	0	0.56174	1.38494	0.534411	0.741525	0.210337	0.830612	0.10509	0	0.767067
ENSMUSG00000101964	3.37152	Gm28693	2.02969	1.42693	1.42242	0.154904	1	0.0023365	0.0538602	1	0	0	0.466427	0	0.844742	0.674088	0.230824	0.106882	0.317796	0.73618	0.415306	0.31527	0.271464	0.767067
ENSMUSG00000057036	6.35307	Gm7536	2.02631	1.31891	1.53635	0.124452	1	0.00101068	0.0330788	3	0.403197	0.719936	0.116607	0.0987868	0.950334	1.79757	0.115412	1.71012	1.16525	1.26202	0	0.73563	0.542928	0
ENSMUSG00000080727	7.10909	C920021L13Rik	2.01663	0.764002	2.63956	0.00830128	1	1.62109e-08	5.61723e-06	3	0.201599	0.51424	0.34982	1.18544	1.05593	2.02227	0.577059	0.427529	0.635593	0.525843	0.622959	0.52545	1.26683	0.894911
ENSMUSG00000027223	3.09042	Mapk8ip1	2.01491	1.33822	1.50567	0.132153	1	0.00127354	0.0382726	2	0.100799	0.308544	0	0.0987868	0.633556	0.786436	0.115412	0	0.317796	1.15685	0.622959	0.10509	0.45244	0
ENSMUSG00000028751	2.73536	Pla2g2e	2.00799	1.72952	1.16101	0.245638	1	0.0129782	0.143373	4	0.100799	0	0.233213	0.790295	0	0.674088	0.692471	0.213764	0.529661	0	0.207653	0	0.542928	0.127844
ENSMUSG00000057246	2.64624	BC051142	1.99749	1.37712	1.45048	0.146924	1	0.00191058	0.0479654	17	0.302398	0	0.116607	0.0987868	0.422371	0.898785	0.230824	0.106882	0.529661	0.315506	0.31148	0.31527	0	0.383533
ENSMUSG00000087443	6.12911	Ppp1r18os	1.99159	1.04686	1.90243	0.0571148	1	4.68342e-05	0.00467419	17	0.503996	0.102848	0.233213	0.0987868	1.37271	2.69635	0.346235	0.748175	0.211864	0.73618	0.622959	0.73563	0.271464	0.639222
ENSMUSG00000108617	2.62427	Gm31749	1.98384	1.52791	1.29841	0.194148	1	0.00546319	0.0873509	7	0.100799	0.102848	0	0.296361	0.316778	0.224696	0	0	0.423728	0.525843	0.934439	0.10509	0.090488	0.894911
ENSMUSG00000104020	3.46856	Gm37215	1.97758	1.30346	1.51717	0.129223	1	0.00116832	0.0362922	1	0	0	0.583033	0.592721	0.105593	0.786436	0.346235	0.748175	0.211864	0.420674	0.519133	0.10509	0.45244	0.383533
ENSMUSG00000022156	2.74395	Gzme	1.94952	1.66144	1.17339	0.24064	1	0.0120439	0.137631	14	0.100799	0.102848	0	0.493934	0	0.449392	0	0	0	0	0.103827	1.78653	0.633416	0.511378
ENSMUSG00000075590	3.2144	Nrbp2	1.92221	1.47324	1.30475	0.191979	1	0.00523923	0.0853604	15	0.503996	0	0.233213	0.987868	0.633556	0.449392	0.115412	0.320647	0.423728	0.105169	0.103827	0	0	1.02276
ENSMUSG00000014303	4.95648	Glis2	1.90565	1.16696	1.633	0.102469	1	0.000475213	0.0199873	16	0.604796	0	0.116607	0.493934	0.211185	1.46052	0.346235	0.213764	1.05932	0	0.726786	1.57635	0.361952	0.383533
ENSMUSG00000109863	3.25193	Gm45643	1.89227	1.23805	1.52843	0.126406	1	0.00107325	0.0343845	8	0.201599	0	0.233213	0.0987868	1.05593	0.898785	0.346235	0.641293	0.105932	0.210337	0.415306	0	0.45244	0.255689
ENSMUSG00000062151	3.60171	Unc13c	1.88539	1.22638	1.53736	0.124204	1	0.00100293	0.0329171	9	0.100799	0.102848	0.116607	0.691508	0.211185	0.337044	0.230824	0	1.16525	0.315506	0.622959	0.42036	0.542928	0.639222
ENSMUSG00000113184	4.1299	Gm49654	1.83262	1.03599	1.76896	0.0769013	1	0.000153541	0.00950268	12	0.403197	0.308544	0	1.38302	0.739149	0.337044	0	0.213764	0.529661	0.315506	0.31148	0.42036	0.814392	0.511378
ENSMUSG00000093277	5.98723	Gm26236	1.82611	1.17646	1.55221	0.120612	1	0.000895426	0.0305785	2	0.201599	0	0.116607	0.296361	0.105593	0.898785	1.38494	1.1757	0.423728	0.420674	1.14209	0.31527	0.180976	2.3012
ENSMUSG00000027656	3.18062	Ccn5	1.81947	1.28542	1.41547	0.156932	1	0.00245476	0.055465	2	0.100799	0.102848	0.34982	0.493934	0.105593	1.57287	0.461647	0.106882	0	0.105169	0.934439	0	0	0.511378
ENSMUSG00000097408	2.55602	Gm26831	1.80354	1.22107	1.47702	0.139671	1	0.00157459	0.043287	1	0.100799	0.205696	0.116607	0.691508	0.211185	0.56174	0.115412	0.320647	0.105932	0.105169	0.415306	0.31527	0.361952	0.255689
ENSMUSG00000104469	2.71275	Gm37663	1.78214	1.57265	1.13321	0.257127	1	0.0153135	0.156346	9	0	0	0.34982	0.197574	0	0.786436	0.115412	0.641293	0.105932	0.315506	0.415306	0.21018	0.723904	0.255689
ENSMUSG00000026494	3.70671	Kif26b	1.76749	1.59161	1.11051	0.26678	1	0.0174871	0.167307	1	0	0	0.932853	0.197574	0.422371	0.898785	0	0	1.05932	0	0.622959	1.26108	0.090488	0.255689
ENSMUSG00000074194	5.39491	Zfp791	1.76599	0.934555	1.88966	0.0588029	1	5.26439e-05	0.00503216	8	0.100799	0.51424	0.233213	1.58059	1.05593	0.337044	0.577059	0.427529	0.741525	0.946517	0.31148	0.42036	0.271464	0.639222
ENSMUSG00000083064	3.66053	Gm7785	1.76323	1.5052	1.17142	0.241428	1	0.012188	0.138543	1	0	0.102848	0.34982	0.493934	0.105593	0.224696	0.230824	0.855058	0.105932	0	0.207653	0.10509	0.090488	2.68473
ENSMUSG00000030402	3.68374	Ppm1n	1.75091	1.62022	1.08066	0.279848	1	0.0207538	0.181984	7	0.100799	0	0	0.197574	0.211185	0	0.692471	0.641293	0.211864	0.420674	0.31148	1.26108	0.814392	0.639222
ENSMUSG00000002908	2.89822	Kcnn1	1.74908	1.2795	1.367	0.171626	1	0.0034429	0.0669766	8	0.100799	0	0.233213	0.197574	0.316778	0.56174	0.115412	0.427529	0.423728	0.315506	0.31148	0.31527	0.45244	0.639222
ENSMUSG00000097261	2.69635	4930532G15Rik	1.74213	1.29481	1.34547	0.178473	1	0.00398832	0.0729248	1	0.302398	0.102848	0	0.592721	0.316778	0.337044	0.577059	0.748175	0	0.315506	0.103827	0.21018	0.271464	0.127844
ENSMUSG00002075795	24.2329	Gm54867	1.73723	0.59475	2.92095	0.00348968	1	4.09547e-10	1.72762e-07	18	0.403197	1.64557	0.466427	3.55633	1.90067	3.0334	6.46306	4.8097	0.953389	0.73618	2.18036	2.94252	3.16708	3.83533
ENSMUSG00000027983	3.41234	Cyp2u1	1.7356	1.41337	1.22799	0.219451	1	0.0085966	0.113401	3	0.100799	0.308544	0	0.395147	0.844742	0.112348	0.346235	0	0	0.315506	0.415306	0.63054	1.17634	0.511378
ENSMUSG00000090467	2.56159	Gm4613	1.73219	1.86721	0.927687	0.35357	1	0.0471337	0.275374	7	0.100799	0.102848	0	0.691508	0	0.224696	0.346235	0	0	0	0.31148	1.0509	0.90488	0.127844
ENSMUSG00000082560	6.19269	Gm15157	1.72154	1.1873	1.44997	0.147068	1	0.00191771	0.0480572	X	0.100799	0	0.34982	0.296361	0.211185	0.786436	1.38494	2.03076	0.635593	0	1.14209	1.0509	0.361952	0.894911
ENSMUSG00000108910	3.06105	Gm44625	1.71985	1.33303	1.29018	0.19699	1	0.00576665	0.0899843	7	0.201599	0	0.583033	0.889082	0.211185	0.898785	0.115412	0.320647	0	0.420674	0.415306	0	0.361952	0.255689
ENSMUSG00000079033	3.46192	Mef2b	1.71673	1.36554	1.25719	0.208687	1	0.00714161	0.102114	8	0.604796	0	0	0.691508	0.633556	0.337044	0.346235	0.748175	0.211864	0	0.519133	0.21018	0.271464	0.639222
ENSMUSG00000096549	3.12929	Prickle4	1.7069	1.36126	1.25391	0.209874	1	0.00729291	0.103333	17	0.403197	0.102848	0.116607	1.08666	0.105593	0.786436	0.230824	0	0.953389	0.210337	0.415306	0	0.361952	0
ENSMUSG00000106251	3.96108	Gm42658	1.69692	1.43942	1.17889	0.238442	1	0.0116481	0.135078	3	0	0.205696	0	0.296361	0	0.449392	0.461647	0.96194	0.635593	0.420674	0.726786	0.42036	0.361952	1.02276
ENSMUSG00000089859	3.2093	Olfr1565	1.69499	1.42634	1.18835	0.234697	1	0.0109947	0.130694	2	0	0.308544	0	0.197574	0.422371	0.337044	0.461647	0.213764	0.211864	0.631011	0.622959	0.10509	0.180976	1.1506
ENSMUSG00000003872	5.05575	Lin7b	1.68346	0.938358	1.79404	0.0728062	1	0.000123558	0.00828437	7	0.403197	0.308544	0.34982	0.592721	1.16152	2.13461	0	0.213764	0	0.73618	0.415306	0.42036	0.361952	0.639222
ENSMUSG00000056836	5.15639	Pin4-ps	1.68083	1.37029	1.22662	0.219964	1	0.00867073	0.113967	7	0	1.13133	0	0.395147	1.26711	1.01113	0.807883	0	0.317796	0.841348	0.415306	0.94581	0.271464	0.383533
ENSMUSG00000106802	2.8406	Gm42885	1.66169	1.38175	1.2026	0.229132	1	0.0100716	0.124112	5	0	0.102848	0.233213	0.0987868	0.527964	0.337044	0.461647	0.748175	0.317796	0.105169	0.103827	0.10509	0.361952	0.767067
ENSMUSG00000081695	5.69667	Rpsa-ps5	1.65257	1.31617	1.25559	0.209264	1	0.00721491	0.102707	11	0	1.13133	1.28267	0.790295	1.37271	1.46052	0	0	0	0.841348	0.622959	0	0	1.27844
ENSMUSG00000037621	3.48816	Atoh8	1.64694	1.45188	1.13436	0.256645	1	0.0152102	0.155789	6	0.201599	0	0	0.0987868	0.105593	0.786436	1.15412	0.96194	0.211864	0.315506	0.726786	0	0.090488	0.511378
ENSMUSG00000100075	2.99854	1700018L02Rik	1.64521	1.64243	1.00169	0.316495	1	0.0320774	0.227667	19	0.100799	0.102848	0	0	0.633556	0.112348	0.230824	0.427529	0.211864	0.105169	0.934439	0.84072	0.45244	0.383533
ENSMUSG00000112734	8.38585	Gm47644	1.64482	0.810472	2.02945	0.042412	1	1.40744e-05	0.00188399	10	1.00799	0.205696	0.233213	0.987868	1.37271	2.35931	1.73118	0.96194	0.423728	0.210337	1.14209	0.31527	0.633416	1.02276
ENSMUSG00000021125	23.6187	Arg2	1.64116	0.680343	2.41225	0.0158545	1	2.4457e-07	6.43756e-05	12	0.302398	0.822784	0.583033	1.97574	1.4783	1.57287	0.346235	3.09958	1.58898	0.841348	1.34974	8.51229	8.50587	4.85809
ENSMUSG00000110030	11.744	Gm45546	1.63361	0.665835	2.45347	0.0141484	1	1.52076e-07	4.27868e-05	8	0.201599	0.822784	0.583033	0.987868	1.58389	2.35931	1.38494	1.1757	0.847457	0.946517	2.07653	1.26108	2.2622	1.27844
ENSMUSG00000038418	21.1015	Egr1	1.63166	0.640374	2.54799	0.0108347	1	4.9731e-08	1.5315e-05	18	0.201599	0.617088	1.16607	2.07452	0.527964	2.92105	3.69318	4.8097	0.953389	1.6827	2.90714	1.15599	2.44318	6.52007
ENSMUSG00000094191	4.35183	Rpl31-ps14	1.62709	1.21999	1.33369	0.182305	1	0.00431892	0.0763202	1	0.403197	0	0.116607	0.197574	0.844742	0.449392	0.692471	0.427529	0.105932	0.105169	0.415306	1.26108	1.26683	0.255689
ENSMUSG00000065799	3.02084	Gm25517	1.62239	1.43678	1.12919	0.258819	1	0.0156804	0.158298	14	0	0.102848	0.233213	0.395147	0.211185	0.337044	0.807883	0.106882	0.105932	0.315506	0.415306	0.73563	0	0.767067
ENSMUSG00000101452	4.02274	Gm28530	1.62032	1.16169	1.39479	0.163078	1	0.00283922	0.0602688	9	0.201599	0	0.466427	0.493934	0.316778	1.01113	0.230824	0.427529	0.317796	0.210337	0	0.52545	0.271464	1.66198
ENSMUSG00000003534	4.55604	Ddr1	1.61919	1.23709	1.30886	0.190581	1	0.00509837	0.0840693	17	0.503996	0	0.233213	0.691508	0	2.13461	0.461647	0.320647	0.317796	0.420674	0.934439	0.52545	0	0.383533
ENSMUSG00000099397	2.56947	Gm7809	1.60806	1.30019	1.23678	0.216167	1	0.00813265	0.109759	17	0.100799	0.205696	0.116607	0.197574	0.633556	0.449392	0.115412	0.534411	0.741525	0.315506	0.31148	0	0.180976	0
ENSMUSG00000049321	3.67313	Zfp2	1.60713	1.25889	1.27663	0.201733	1	0.00629944	0.0948988	11	0	0.102848	0.466427	0.0987868	0.211185	1.46052	0	0.320647	0.105932	0.210337	0.519133	0.63054	0.361952	1.1506
ENSMUSG00000079108	472.75	Srp54c	1.60481	0.405642	3.95623	7.61421e-05	0.0850279	2.22045e-16	2.05175e-13	12	11.4911	15.7357	31.134	65.4957	65.2563	44.6022	55.8593	17.1012	110.911	49.955	45.7875	84.9127	51.1257	68.269
ENSMUSG00000110141	8.66545	Gm45684	1.59668	0.882881	1.80849	0.0705302	1	0.000108893	0.00768605	7	0.403197	0.205696	0.116607	0.493934	0.527964	1.57287	3.46235	2.35141	0.317796	0.946517	1.24592	0.10509	0.361952	0.639222
ENSMUSG00000025194	4.98306	Abcc2	1.59268	1.25006	1.27408	0.202633	1	0.00640428	0.0958388	19	0.201599	0.719936	0.116607	1.38302	0.422371	0.56174	0	0	0.105932	1.05169	1.14209	0.52545	1.35732	0
ENSMUSG00000091906	3.84173	1700099I09Rik	1.59139	0.98221	1.62022	0.105186	1	0.000526312	0.0214713	13	0.100799	0.411392	0.34982	0.592721	1.05593	0.898785	0.461647	0.106882	0.317796	0.315506	0.207653	0.52545	0.361952	0.127844
ENSMUSG00000032875	5.72864	Arhgef17	1.58275	0.958843	1.65069	0.0988017	1	0.00041211	0.0180923	7	0.604796	0.205696	0	0.987868	0.316778	1.01113	0.577059	0.427529	0.529661	0.525843	0.830612	1.68144	0.45244	0.511378
ENSMUSG00000044609	4.09025	Gm9294	1.57271	1.37323	1.14526	0.2521	1	0.014259	0.15065	7	0	1.13133	0.116607	0.790295	0.633556	0.786436	0.346235	0.534411	0.423728	0	0	0.52545	0.90488	0
ENSMUSG00000038569	4.89203	Rad9b	1.57233	0.923584	1.70243	0.0886753	1	0.000269571	0.0137157	5	0.201599	0.411392	0.116607	0.493934	0.633556	1.01113	0.577059	0.641293	0.211864	0.73618	0.31148	0.63054	0.633416	0.767067
ENSMUSG00000026725	5.15763	Tnn	1.56806	1.14715	1.36692	0.17165	1	0.0034447	0.0669956	1	0	0	1.16607	0.493934	0.105593	1.34818	0.692471	0.427529	0.317796	0	2.28418	0.31527	0.090488	0.639222
ENSMUSG00000083246	4.28315	Gm11839	1.56147	1.30847	1.19336	0.232729	1	0.0106619	0.128375	4	0	0.102848	0.69964	0.493934	0.105593	0.898785	0	0.641293	0.211864	0	0.415306	0.21018	0.361952	2.42905
ENSMUSG00000087361	2.7168	0610043K17Rik	1.5469	1.28471	1.20408	0.228558	1	0.00997963	0.123432	4	0.100799	0.102848	0.34982	0.889082	0	0.786436	0.115412	0.320647	0.423728	0.105169	0.415306	0.10509	0.180976	0.255689
ENSMUSG00000054580	5.60695	Pla2r1	1.54137	1.07889	1.42866	0.153101	1	0.00223486	0.0524283	2	0.403197	0.102848	0	0.790295	0.527964	0.112348	1.50035	1.38947	0.317796	1.05169	0.103827	1.0509	0.814392	0.127844
ENSMUSG00000081885	12.8283	Gm13231	1.53743	0.659055	2.33279	0.0196594	1	5.98267e-07	0.000141716	4	0.403197	0.719936	1.04946	1.18544	2.32304	2.58401	1.50035	1.06882	2.43644	0.525843	1.14209	1.36617	1.26683	1.91767
ENSMUSG00000031284	3.60561	Pak3	1.52684	1.44762	1.05472	0.291553	1	0.0240125	0.196894	X	0.201599	0	0	0.0987868	0	0.786436	1.38494	0.213764	0.635593	0.105169	0.934439	0.31527	0.180976	0.511378
ENSMUSG00000020834	10.778	Dhrs13	1.52676	0.784673	1.94573	0.0516869	1	3.13343e-05	0.0035441	11	0.806394	0.51424	0.34982	1.4818	2.63982	0.898785	0.692471	0.748175	1.58898	2.41888	1.14209	0.21018	0.814392	2.04551
ENSMUSG00000101191	2.80239	Gm28809	1.52415	1.3365	1.1404	0.254119	1	0.0146762	0.152885	6	0.201599	0.102848	0.116607	1.28423	0.527964	0	0	0	0.423728	0.525843	0	0.63054	0.45244	0
ENSMUSG00000074284	2.88546	Gm10658	1.51966	1.35788	1.11914	0.263081	1	0.0166307	0.163157	9	0.100799	0.205696	0.116607	0	0.844742	0.449392	0.115412	0.106882	0.317796	0.315506	0.726786	0.63054	0.090488	0.383533
ENSMUSG00000055745	5.50917	Rtl6	1.51565	0.968517	1.56491	0.117603	1	0.000812043	0.02863	15	0.302398	0.205696	0.116607	0.395147	0.316778	1.23583	0.692471	0.534411	0.741525	0.946517	0.726786	0.94581	0.271464	0.894911
ENSMUSG00000022586	13.1721	Ly6i	1.51539	0.879878	1.72227	0.0850204	1	0.000228366	0.0123673	15	0.604796	0.411392	0	0.493934	1.37271	1.57287	2.30824	2.56517	0.211864	0.73618	2.69949	2.41707	1.5383	2.81258
ENSMUSG00000001014	4.24629	Icam4	1.51179	1.05381	1.4346	0.151402	1	0.00214204	0.0510757	9	0	0.51424	0.34982	0.197574	0.633556	1.79757	0.115412	0.748175	0.211864	0.210337	0.31148	0.31527	0.180976	0.894911
ENSMUSG00000033590	3.53638	Myo5c	1.50158	1.12554	1.3341	0.182171	1	0.00430699	0.0761928	9	0.403197	0.308544	0	0.987868	0.422371	0.337044	0.461647	0.213764	0.529661	0.631011	0.207653	0.73563	0.090488	0
ENSMUSG00000050677	3.25193	Ccdc96	1.50008	1.19136	1.25913	0.207984	1	0.00705313	0.10139	5	0.302398	0.205696	0	0.592721	0.527964	0.224696	0.346235	0.748175	0.317796	0.315506	0.415306	0.52545	0.361952	0
ENSMUSG00000025650	2.60027	Col7a1	1.49927	1.51796	0.987686	0.323306	1	0.0345593	0.236447	9	0.201599	0	0.116607	0.197574	0.316778	0.449392	0.692471	0.320647	0	0.420674	0.31148	0	0.090488	0.767067
ENSMUSG00000073650	4.03649	Catip	1.49694	1.04805	1.42831	0.153203	1	0.00224054	0.0525097	1	0.302398	0.308544	0.116607	0.691508	0.316778	1.01113	0.346235	0.427529	0.953389	0.105169	0.31148	0.84072	0.271464	0.127844
ENSMUSG00000096718	3.34554	Zfp781	1.48688	1.44513	1.02889	0.30353	1	0.0276894	0.211722	10	0.302398	0.411392	0	1.58059	0.527964	0.112348	0.230824	0.213764	0.529661	0.315506	0.207653	0	0	0.639222
ENSMUSG00000023800	3.19546	Tiam2	1.48394	1.05656	1.4045	0.16017	1	0.00265234	0.0580086	17	0.302398	0.205696	0.116607	0.691508	0.739149	0.337044	0.230824	0.320647	0.211864	0.315506	0.207653	0.10509	0.542928	0.511378
ENSMUSG00000029075	3.94998	Tnfrsf4	1.48156	1.25922	1.17657	0.239367	1	0.0118135	0.136154	4	0.302398	0.205696	0	0.790295	0.105593	0.786436	0.577059	0.320647	0.105932	0.105169	1.03827	0.42036	0.814392	0.383533
ENSMUSG00000024302	2.90204	Dtna	1.46953	1.40542	1.04562	0.295736	1	0.0252567	0.202146	18	0.201599	0.102848	0	0.0987868	0.422371	0.224696	0.807883	0.106882	0.317796	0.525843	0.103827	0.52545	0.633416	0.255689
ENSMUSG00000078864	3.06749	Gm14322	1.46448	1.39179	1.05223	0.292694	1	0.0243476	0.198334	2	0.201599	0.102848	0	0.395147	0.105593	0.337044	0.807883	0.641293	0.105932	0.631011	0.103827	0.21018	0.271464	0.639222
ENSMUSG00000103092	12.8086	Pcdha5	1.46095	0.946635	1.54331	0.122757	1	0.000958548	0.0319741	18	0.201599	1.02848	0	0.0987868	1.26711	3.59514	1.15412	1.60323	0.635593	0.946517	1.14209	0.63054	1.99074	5.11378
ENSMUSG00000046761	6.33455	Fam83h	1.45542	0.98261	1.48118	0.138559	1	0.00152715	0.0425544	15	0.201599	0.51424	0.116607	0.790295	0.211185	1.12348	1.15412	1.60323	0.529661	1.26202	0.31148	0.21018	0.542928	0.894911
ENSMUSG00000037411	50.5249	Serpine1	1.45353	0.477229	3.04578	0.00232078	1	7.15064e-11	3.15351e-08	5	1.81439	1.95411	1.7491	5.72964	1.58389	11.0101	22.5053	8.65746	5.6144	1.9982	5.71046	2.62725	1.5383	2.04551
ENSMUSG00000051113	3.72879	Garin5a	1.44743	1.10365	1.3115	0.189689	1	0.00501001	0.0832432	7	0.201599	0	0.466427	0.395147	0.422371	0.898785	0.461647	0.855058	0.423728	0.210337	0.31148	0.31527	0.542928	0.127844
ENSMUSG00000054951	9.96728	9130008F23Rik	1.44384	0.693728	2.08128	0.0374085	1	8.44462e-06	0.00126957	17	1.00799	0.102848	0.583033	1.28423	1.37271	1.79757	1.03871	1.1757	0.953389	1.57753	1.34974	1.15599	0.90488	0.767067
ENSMUSG00000051920	12.8481	Rspo2	1.44039	0.651679	2.21028	0.0270857	1	2.24924e-06	0.000447929	15	1.51199	0.205696	0.816247	2.76603	0.316778	4.15688	1.61577	0.534411	2.22457	0.73618	2.49184	1.36617	0.271464	0.511378
ENSMUSG00000006931	9.1463	P3h4	1.43118	1.01817	1.40564	0.15983	1	0.00263106	0.0577424	11	0.403197	0.411392	0.116607	1.67938	0.316778	1.68522	2.19282	0.748175	0.529661	0	2.59566	2.1018	0.180976	0.767067
ENSMUSG00000073739	14.2956	Gm16287	1.43091	0.790608	1.80989	0.0703136	1	0.000107568	0.0076335	4	0.503996	0.925632	0.116607	1.77816	0.527964	2.02227	1.962	2.77894	0.423728	1.9982	2.18036	1.57635	1.35732	3.32396
ENSMUSG00000047496	4.39392	Rnf152	1.42139	1.04014	1.36654	0.171768	1	0.00345367	0.0670898	1	0.100799	1.02848	0	0.987868	0.633556	0.449392	0.461647	0.855058	0.317796	0.631011	0.103827	0.42036	0.361952	0.255689
ENSMUSG00000030468	4.56721	Siglecg	1.41948	1.0728	1.32316	0.185782	1	0.00463531	0.0795957	7	0.100799	0.205696	0.69964	0.592721	0.950334	0.449392	0.577059	0.748175	0.635593	0.105169	0.934439	0.42036	0	0.511378
ENSMUSG00000020900	17.822	Myh10	1.41653	0.539484	2.62572	0.00864665	1	1.9251e-08	6.5536e-06	11	0.806394	0.822784	0.932853	2.66724	2.32304	1.68522	3.00071	2.45829	3.2839	1.47236	2.28418	1.26108	1.17634	2.68473
ENSMUSG00000097789	8.09434	Gm2115	1.41251	0.889296	1.58834	0.112209	1	0.000676857	0.0253671	7	0.403197	0	0.466427	0.790295	0.105593	1.46052	2.42365	1.1757	0.847457	0.105169	1.03827	1.0509	0.814392	1.40629
ENSMUSG00000085260	3.91568	Med9os	1.40993	1.29785	1.08635	0.277322	1	0.0200924	0.178973	11	0.503996	0.205696	0.116607	1.77816	0.316778	0.224696	0	0	0.317796	0.420674	1.34974	0	0.361952	0.383533
ENSMUSG00000104923	3.54542	Gm5865	1.40669	1.01053	1.39203	0.163913	1	0.00289458	0.060913	5	0.201599	0.205696	0.233213	0.790295	0.422371	0.449392	0.346235	0.320647	0.317796	0.210337	0.726786	0.31527	0.45244	0.383533
ENSMUSG00000053541	7.19896	Gvin-ps6	1.40319	1.07821	1.30141	0.193118	1	0.00535598	0.0864075	7	0.403197	0.617088	0	1.58059	0.105593	0.56174	0.807883	1.92388	1.69491	0.73618	0.726786	0.84072	0.814392	0
ENSMUSG00000039607	7.67226	Rbms3	1.39971	0.893112	1.56723	0.117061	1	0.000797628	0.0282802	9	0.201599	0.308544	0.816247	1.97574	0.211185	1.46052	0.461647	0.641293	0.635593	0	1.34974	1.47126	0.633416	1.53413
ENSMUSG00000047415	21.0766	Gpr68	1.39809	0.679038	2.05893	0.0395005	1	1.05405e-05	0.00151412	12	0.201599	1.13133	1.16607	1.58059	0.739149	3.59514	1.962	3.95464	0.105932	1.9982	3.21862	1.89162	3.52903	6.77576
ENSMUSG00000032419	4.74531	Tbx18	1.39749	1.129	1.23782	0.215784	1	0.0080797	0.109332	9	0.806394	0	0.34982	0.987868	0.105593	1.68522	0.577059	0.213764	0.423728	0.315506	0.622959	0.84072	0.271464	0
ENSMUSG00000029408	10.0789	Abcb9	1.39669	0.760075	1.83757	0.0661257	1	8.4208e-05	0.00660436	5	0.403197	0.822784	0.466427	1.08666	1.26711	2.35931	2.07741	0.534411	0.529661	1.47236	1.34974	0.42036	0.723904	1.66198
ENSMUSG00000086013	6.98707	Gm15706	1.39098	0.827008	1.68194	0.0925795	1	0.000319341	0.0153277	6	0.201599	0.102848	0.816247	0.691508	0.739149	1.23583	0.923294	0.748175	0.423728	0.73618	0.31148	0.84072	1.26683	1.53413
ENSMUSG00000110018	12.3062	5430437J10Rik	1.38948	0.663563	2.09396	0.0362634	1	7.43878e-06	0.00114838	15	0.403197	0.51424	0.583033	1.18544	1.05593	1.57287	2.65447	2.67206	0.529661	1.6827	2.28418	0.42036	1.17634	1.66198
ENSMUSG00000015316	3.67924	Slamf1	1.38629	1.33345	1.03962	0.298515	1	0.0261067	0.205592	1	0	0.102848	0.583033	0.395147	0.422371	0.112348	1.50035	0.534411	0.211864	0.105169	0.934439	0	0.180976	0.383533
ENSMUSG00000029072	2.98787	Tas1r3	1.38476	1.27796	1.08357	0.278556	1	0.0204136	0.18034	4	0.302398	0.411392	0.116607	1.08666	0.316778	0.449392	0	0.320647	0.105932	0.420674	0.103827	0	0.271464	0.639222
ENSMUSG00000019889	3.65324	Ptprk	1.37534	1.10402	1.24576	0.212854	1	0.00768256	0.106373	10	0.503996	0	0.116607	0.592721	0.316778	0.56174	0.577059	0.534411	0.211864	0.105169	0.415306	0.63054	0.542928	0.383533
ENSMUSG00000044820	7.46004	AY074887	1.37109	0.813768	1.68486	0.0920156	1	0.000311767	0.0150835	9	0.705595	0.205696	0.583033	0.889082	1.05593	1.68522	0.923294	0.96194	1.80085	0.525843	0.31148	0.42036	0.723904	0.511378
ENSMUSG00000033295	4.36031	Ptprf	1.36675	1.18936	1.14915	0.250494	1	0.0139328	0.148857	4	0.201599	0.102848	0.233213	0.790295	0.105593	0.56174	1.73118	0.320647	0	0.420674	0.415306	0.73563	0.45244	0.383533
ENSMUSG00000111605	4.25097	4632418H02Rik	1.36495	1.07575	1.26884	0.204498	1	0.00662538	0.097781	9	0	0.205696	1.04946	0.592721	0.527964	1.01113	0.807883	0.213764	0.317796	0	0.934439	0.21018	0.090488	0.511378
ENSMUSG00000078180	2.84708	Gm20900	1.36475	1.30986	1.04191	0.297454	1	0.02578	0.204281	13	0	0.308544	0.116607	0.0987868	0.527964	0.449392	0.115412	0.106882	0.105932	0.315506	0.726786	0.63054	0.45244	0.383533
ENSMUSG00000013928	2.78832	1700020L13Rik	1.36038	1.41678	0.960191	0.336959	1	0.0399128	0.254363	7	0	0.102848	0.466427	0.197574	0.422371	0.449392	0	0.534411	0	0.315506	0.622959	0.52545	0.361952	0.255689
ENSMUSG00000045573	7.39462	Penk	1.3599	1.11415	1.22057	0.222249	1	0.00900629	0.116483	4	0.100799	0.102848	0.466427	0.0987868	0.422371	1.34818	2.65447	2.88582	0.105932	0.631011	0.103827	0.10509	1.08586	0.767067
ENSMUSG00000031398	6.72459	Plxna3	1.35493	0.903866	1.49904	0.133864	1	0.00133806	0.0394244	X	0	0.411392	0.34982	0.493934	0.422371	0.898785	0.923294	0.96194	0.211864	0.420674	1.24592	0.84072	1.17634	1.78982
ENSMUSG00000086925	7.51451	Gm6286	1.35441	1.09237	1.23989	0.215017	1	0.00797437	0.108561	1	0.907194	0	0.816247	0.889082	1.4783	0.898785	0.577059	0	1.37712	0.210337	0	2.52216	1.26683	0.511378
ENSMUSG00000081731	4.40402	Calr-ps	1.35118	1.0638	1.27014	0.204035	1	0.00656997	0.0972993	2	0.403197	0.102848	0.233213	0.691508	0.527964	0.56174	0.577059	0.427529	1.27119	0.946517	0.103827	0.21018	0.090488	0.511378
ENSMUSG00000117182	6.04045	Gm18068	1.35038	0.979327	1.37889	0.167929	1	0.00317164	0.0640167	17	0.302398	0.308544	0.116607	0.592721	0.316778	1.23583	0.807883	0.534411	1.16525	1.05169	0.830612	0.10509	0.361952	1.40629
ENSMUSG00000109050	2.70643	Gm6290	1.34338	1.15197	1.16616	0.24355	1	0.0125819	0.140985	7	0.201599	0.205696	0.116607	0.493934	0.316778	0.449392	0.115412	0.213764	0.211864	0.946517	0.31148	0.21018	0.180976	0.127844
ENSMUSG00000085126	9.59643	Gm12589	1.34053	0.860841	1.55723	0.119415	1	0.000861562	0.0298021	11	2.01599	0.822784	0	1.58059	1.58389	1.79757	1.38494	0.534411	0.529661	1.6827	0.415306	0.84072	0.995368	0.255689
ENSMUSG00000065822	3.08659	Snord15a	1.3396	1.18836	1.12727	0.25963	1	0.0158581	0.159228	7	0.201599	0.102848	0.116607	0.493934	0.316778	0.224696	0.577059	0.427529	0.211864	0.420674	0.622959	0.31527	0.090488	0.511378
ENSMUSG00000001119	10.0764	Col6a1	1.32724	0.700119	1.89574	0.0579945	1	4.97988e-05	0.00486071	10	1.00799	0.205696	0.816247	1.08666	0.527964	4.15688	0.807883	0.106882	1.48305	0.315506	2.18036	0.73563	0.45244	1.53413
ENSMUSG00000024206	6.90396	Rfx2	1.32629	0.860008	1.54218	0.123029	1	0.000966798	0.0321517	17	0.705595	0.102848	0.816247	0.691508	1.05593	2.24696	0.115412	0.106882	0.529661	0.841348	1.24592	1.0509	0.814392	0.255689
ENSMUSG00000105541	4.21319	Gm43136	1.32355	1.16697	1.13418	0.256718	1	0.0152259	0.155873	5	0.503996	0.102848	0.233213	0.395147	0.527964	0.898785	0.461647	0.96194	0.105932	0.315506	0.103827	1.36617	0.361952	0
ENSMUSG00000108388	4.42691	Gm44673	1.32267	1.09559	1.20726	0.227332	1	0.00978497	0.122032	7	0	0.205696	0.69964	0.395147	0.105593	1.68522	1.03871	0.534411	0.105932	0.210337	0.207653	0.10509	0.361952	1.02276
ENSMUSG00000051236	9.38359	Msrb3	1.31873	0.953098	1.38363	0.166473	1	0.00306908	0.0628727	10	0.100799	0.102848	1.28267	0.493934	0.422371	1.90992	2.76988	0.96194	0.847457	0	1.66122	2.20689	0.180976	1.1506
ENSMUSG00000050761	5.93583	Gp1bb	1.31789	0.957439	1.37647	0.168675	1	0.00322509	0.0646175	16	0.302398	0.822784	0	0.691508	0.527964	1.12348	0	0.427529	0.635593	1.9982	1.34974	0.31527	0.45244	0.383533
ENSMUSG00000117406	9.05051	Ntn3	1.31534	0.753324	1.74605	0.080803	1	0.000186786	0.0108193	17	0.403197	0.719936	0.233213	0.493934	1.16152	1.79757	0.923294	0.641293	0.741525	1.6827	0.934439	1.47126	1.08586	1.40629
ENSMUSG00000096956	4.96643	Snhg18	1.31235	1.02503	1.2803	0.200438	1	0.00615064	0.0935429	15	0.403197	0.205696	0.34982	0.0987868	0.844742	1.46052	0.692471	0.213764	0.317796	0.105169	0.934439	0.84072	0.180976	0.894911
ENSMUSG00000043671	7.23992	Dpy19l3	1.31013	0.941716	1.39121	0.164162	1	0.00291121	0.0611044	7	0.503996	0	0.34982	0.197574	0.422371	1.23583	1.50035	0.427529	1.16525	0.315506	0.622959	1.78653	0.723904	1.66198
ENSMUSG00000087627	3.16455	A230059L01Rik	1.30861	1.34186	0.975218	0.329452	1	0.0369058	0.244614	1	0	0.411392	0.34982	0.395147	0.105593	1.23583	0.115412	0.427529	0.211864	0	0.622959	0	0.45244	0.511378
ENSMUSG00000113601	7.58283	Gm48735	1.30775	0.841613	1.55386	0.120219	1	0.000884202	0.0303234	13	0.100799	0.205696	0.816247	0.493934	0.844742	1.12348	1.962	1.28259	0.529661	1.15685	0.622959	0.42036	0.633416	1.1506
ENSMUSG00000110652	8.27483	Gm33023	1.30179	0.893409	1.4571	0.145088	1	0.0018211	0.046798	8	0.503996	0.719936	0.116607	0.592721	0.844742	2.13461	0.577059	1.06882	1.05932	0.210337	1.24592	1.99671	0.723904	0.767067
ENSMUSG00000097343	10.6998	9030407P20Rik	1.29719	0.672174	1.92984	0.0536266	1	3.63492e-05	0.00394134	7	0.604796	1.02848	0.233213	1.18544	1.26711	2.13461	0.923294	1.06882	1.48305	0.631011	0.830612	1.99671	1.17634	1.66198
ENSMUSG00000113361	5.07182	B930059L03Rik	1.29511	1.11645	1.16002	0.24604	1	0.0130553	0.14383	12	0.100799	0.925632	0	0.691508	0.844742	0.56174	1.03871	0.427529	0.105932	0.73618	0.830612	0.63054	0.45244	0.255689
ENSMUSG00000062175	4.59394	Tgif2	1.29332	0.954933	1.35435	0.175624	1	0.0037544	0.0704213	2	0.302398	0.102848	0.34982	0.395147	0.422371	1.01113	0.692471	0.534411	0.423728	0.631011	0.31148	0.73563	0.633416	0.383533
ENSMUSG00000049687	8.90665	Pheta2	1.2925	0.727556	1.7765	0.0756507	1	0.000143873	0.00911624	15	0.403197	0.822784	0.34982	1.67938	1.05593	1.12348	1.38494	1.71012	1.16525	0.841348	0.31148	1.15599	0.361952	1.02276
ENSMUSG00000054931	10.6385	Zkscan4	1.28849	0.600904	2.14426	0.0320122	1	4.46745e-06	0.000751973	13	0.503996	1.23418	0.583033	1.4818	1.79508	2.02227	0.807883	1.28259	0.317796	1.15685	0.830612	0.73563	2.08122	1.27844
ENSMUSG00000003273	4.8731	Car11	1.28837	1.14516	1.12506	0.260565	1	0.0160651	0.160299	7	0.100799	0.308544	0.233213	0.691508	0.211185	1.01113	0.807883	0.106882	0.317796	0.631011	0.726786	0.94581	0	1.27844
ENSMUSG00000118132	9.07297	4833408A19Rik	1.28579	0.772326	1.66483	0.0959459	1	0.000367383	0.0168073	19	0.302398	0.617088	0.233213	0.987868	0.633556	1.01113	0.923294	1.71012	0.847457	0.946517	1.45357	0.63054	2.35269	1.02276
ENSMUSG00000020131	6.34952	Pcsk4	1.2841	0.81552	1.57458	0.115353	1	0.000753462	0.0272031	10	0.503996	0.411392	0.233213	0.592721	0.950334	1.57287	0.577059	0.427529	0.211864	0.841348	0.934439	0.31527	0.90488	1.1506
ENSMUSG00000085039	4.07348	Gm15927	1.28396	1.04111	1.23325	0.217481	1	0.00831609	0.111219	7	0.100799	0.102848	0.583033	0.395147	0.739149	0.337044	0.115412	0.427529	0.211864	0.420674	0.726786	0.42036	0.361952	1.27844
ENSMUSG00000075324	6.32057	Fign	1.27039	0.928391	1.36838	0.171193	1	0.00341034	0.0666328	2	0.201599	0.411392	0.233213	0.691508	0.422371	1.01113	1.15412	0.320647	0.741525	0.631011	1.14209	0.21018	1.08586	1.27844
ENSMUSG00000032334	20.4074	Loxl1	1.26412	0.73274	1.72519	0.0844934	1	0.000222831	0.0121729	9	1.51199	0.51424	0.34982	2.07452	0.844742	3.70749	3.80859	1.1757	0.847457	0.73618	6.02194	4.41378	1.80976	2.94042
ENSMUSG00000106590	5.66691	Gm42879	1.26244	0.80938	1.55976	0.118817	1	0.00084497	0.0294143	5	0.604796	0.411392	0.34982	1.38302	0.844742	0.898785	0.692471	0.213764	0.741525	0.315506	0.103827	1.26108	0.633416	0.127844
ENSMUSG00000108365	7.45628	Gm44951	1.26186	0.851213	1.48242	0.138228	1	0.00151321	0.0423352	7	0.201599	0.205696	0.583033	0.197574	0.527964	1.90992	1.26953	0.748175	0.317796	0.210337	1.45357	0.73563	0.995368	1.91767
ENSMUSG00000054514	8.21414	Atad3aos	1.25718	0.808594	1.55478	0.119999	1	0.000877958	0.0301805	4	0.806394	0.719936	0	0.592721	1.68948	1.34818	0.692471	1.28259	0.953389	0.525843	0.934439	0.94581	0.90488	1.02276
ENSMUSG00000021186	6.06018	Fbln5	1.25029	1.00469	1.24445	0.213334	1	0.00774669	0.10686	12	1.00799	0.205696	0	1.08666	0.211185	1.46052	0.692471	0.106882	1.27119	0.631011	0.622959	0.42036	0.45244	1.02276
ENSMUSG00000021367	5.4075	Edn1	1.24986	1.03224	1.21082	0.225966	1	0.00957123	0.12054	13	0.604796	0.102848	0.116607	0.296361	0.316778	1.79757	1.26953	0.320647	0.741525	0.420674	0.830612	0.21018	0.090488	1.02276
ENSMUSG00000083346	3.69039	Gm8260	1.2474	1.26044	0.989658	0.322341	1	0.0342001	0.23515	X	0.403197	0.205696	0	0.790295	0.739149	0	0.230824	1.06882	0.529661	0.420674	0.622959	0.10509	0.180976	0.255689
ENSMUSG00000113557	4.64183	Gm47657	1.24528	1.18388	1.05187	0.292861	1	0.0243969	0.198544	13	0.100799	0.205696	0.34982	0.197574	0.211185	1.34818	0	1.06882	0	0.631011	0.726786	0.42036	0.271464	1.53413
ENSMUSG00000114349	8.52952	Gm7591	1.23638	0.723442	1.70902	0.0874464	1	0.000255155	0.0132629	14	0.403197	0.719936	0.583033	1.28423	0.844742	1.68522	0.461647	1.1757	0.847457	1.57753	0.934439	0.21018	0.814392	1.40629
ENSMUSG00000103778	12.6821	Gm36930	1.22632	0.752564	1.62952	0.103202	1	0.000488638	0.0203861	2	0.302398	0.51424	2.33213	1.97574	1.16152	1.68522	0.577059	1.92388	0.105932	0.946517	2.49184	1.26108	0.995368	3.06827
ENSMUSG00000063522	6.57745	Ly6m	1.22295	0.938123	1.30362	0.192364	1	0.00527855	0.0857153	15	0.503996	0.411392	0	1.58059	0.211185	0.337044	2.19282	1.71012	0.741525	0.420674	0.31148	0.52545	0.633416	0.127844
ENSMUSG00000114409	4.48854	Gm9042	1.22252	1.23376	0.990888	0.32174	1	0.0339777	0.23434	19	0.100799	0	0.34982	0.197574	0.211185	0.56174	1.03871	2.13764	0.105932	0.420674	0.415306	0	0.723904	0.383533
ENSMUSG00000021782	11.7432	Dlg5	1.21821	0.680492	1.79018	0.0734244	1	0.000127781	0.00844678	14	0.806394	0.617088	0.69964	2.46967	0.739149	2.24696	1.15412	0.534411	1.90678	0.210337	1.86888	3.25779	0.45244	0.894911
ENSMUSG00000022594	6.01583	Lynx1	1.21625	0.894001	1.36045	0.173687	1	0.00360108	0.0687091	15	0.201599	0.617088	0.34982	0.790295	0.950334	0.674088	0.577059	0.748175	0	1.05169	0.830612	0.42036	1.35732	0.511378
ENSMUSG00000029718	16.3731	Pcolce	1.21546	0.600615	2.02369	0.0430018	1	1.48861e-05	0.00197362	5	1.00799	0.102848	1.16607	1.28423	0.422371	3.93218	3.46235	1.1757	1.05932	0.631011	3.32245	2.62725	0.542928	3.96318
ENSMUSG00000086477	4.26338	Gm15506	1.20851	1.05985	1.14027	0.254175	1	0.014688	0.152947	7	0.100799	0.205696	0.583033	0.395147	0.422371	0.898785	0.461647	1.06882	0	0.841348	0.622959	0.10509	0.090488	0.639222
ENSMUSG00000110062	3.17249	B430319F04Rik	1.20628	1.12187	1.07525	0.282265	1	0.0214003	0.185053	7	0.201599	0.308544	0.233213	0.493934	0.739149	0.449392	0	0.106882	0	0.105169	0.415306	0.63054	0.90488	0.255689
ENSMUSG00000080198	7.52711	Rpl10a-ps4	1.20368	0.957158	1.25756	0.208552	1	0.0071246	0.101975	2	0.403197	0.205696	0.466427	0.592721	0.527964	1.79757	0.230824	0.534411	0	0.73618	2.90714	0.10509	0.814392	2.17336
ENSMUSG00000022484	5.37391	Hoxc10	1.2021	1.01055	1.18955	0.234224	1	0.0109141	0.130138	15	0.302398	0	0.34982	0.395147	0.105593	1.01113	0.807883	0.427529	0.529661	0.105169	1.03827	1.26108	0.271464	1.53413
ENSMUSG00000022335	7.08694	Zfat	1.19776	0.726714	1.64818	0.0993151	1	0.000420552	0.0183334	15	0.201599	0.719936	0.466427	0.987868	1.05593	1.01113	1.26953	1.49635	0.317796	0.315506	0.207653	0.94581	0.995368	0.639222
ENSMUSG00000084411	2.59618	Gm11510	1.19445	1.30379	0.916133	0.359597	1	0.0499521	0.283251	11	0.201599	0	0.466427	0.691508	0.316778	0.224696	0.115412	0.213764	0	0.420674	0.31148	0.21018	0.271464	0.511378
ENSMUSG00000081143	7.00333	Gm15823	1.19439	0.91608	1.30381	0.192299	1	0.00527186	0.0856551	5	0.201599	0.205696	1.04946	0.296361	1.26711	1.23583	0.461647	0.748175	1.27119	0.420674	0.726786	1.26108	0.271464	1.27844
ENSMUSG00000046818	7.09602	Ddit4l	1.18993	0.781964	1.52172	0.12808	1	0.00112904	0.0355183	3	0.705595	0.51424	0.466427	1.58059	0.950334	1.34818	0.692471	0.213764	0.423728	0.420674	0.519133	1.57635	0.090488	1.27844
ENSMUSG00000029094	15.7365	Afap1	1.18501	0.586498	2.02049	0.0433326	1	1.53564e-05	0.00202489	5	0.604796	1.13133	0.932853	2.17331	1.16152	2.8087	1.03871	0.748175	1.05932	2.73438	3.21862	2.31198	1.44781	2.55689
ENSMUSG00000007041	1809.89	Clic1	1.18065	0.414767	2.84654	0.00441976	1	1.12125e-09	4.62921e-07	17	113.097	96.8828	89.6705	119.73	310.865	276.152	93.2527	83.9025	126.589	379.238	102.269	305.707	244.318	408.463
ENSMUSG00000091086	13.2216	Rpl6l	1.18039	0.644507	1.83146	0.0670318	1	8.89089e-05	0.0068285	10	0.503996	1.33702	1.16607	0.987868	2.9566	2.8087	1.03871	0.641293	2.01271	1.6827	1.76505	1.68144	0.542928	1.02276
ENSMUSG00000057696	9.96474	Rpl30-ps1	1.17721	0.895516	1.31456	0.188658	1	0.00490904	0.0822839	6	0.604796	0.719936	0.466427	1.38302	1.68948	0.898785	0.230824	2.35141	2.11864	1.26202	0.207653	1.89162	1.26683	0
ENSMUSG00000058567	3.50012	Gm2531	1.17699	1.09485	1.07502	0.282365	1	0.0214274	0.18518	18	0.201599	0.205696	0.34982	0.592721	0.316778	0.674088	0.346235	0.427529	0	0.315506	0.31148	0.21018	1.08586	0.255689
ENSMUSG00000054850	2.84384	Smim10l2a	1.17444	1.26463	0.928686	0.353052	1	0.0468965	0.274722	X	0.302398	0.308544	0	0.889082	0.316778	0.224696	0.577059	0.106882	0.211864	0.105169	0.415306	0.10509	0.45244	0.255689
ENSMUSG00000103731	4.38212	Gm17530	1.17337	1.23606	0.949281	0.342478	1	0.0422241	0.26136	9	0.201599	0.411392	0	0.296361	0.527964	0.786436	1.03871	0.106882	0.105932	0.420674	0.830612	0.10509	0.723904	1.02276
ENSMUSG00000004035	3.6581	Gstm7	1.17043	1.04958	1.11514	0.264789	1	0.0170225	0.165081	3	0.100799	0.617088	0.116607	0.395147	0.739149	0.449392	0.230824	0.106882	0.105932	1.05169	0.31148	0.21018	0.723904	0.383533
ENSMUSG00000039693	10.4929	Msantd3	1.16699	0.611829	1.90737	0.0564721	1	4.47525e-05	0.00453811	4	0.503996	0.719936	0.816247	1.77816	1.26711	1.34818	0.346235	0.534411	1.27119	1.6827	1.14209	0.94581	1.71927	1.91767
ENSMUSG00000100632	6.7491	9430060I03Rik	1.16186	0.88163	1.31786	0.187551	1	0.00480235	0.0812515	1	0.100799	1.13133	0.233213	0.987868	0.739149	1.12348	0.577059	0.96194	0.529661	0.420674	1.24592	0.21018	0.814392	1.1506
ENSMUSG00000027750	15.6324	Postn	1.15877	0.607192	1.9084	0.056339	1	4.43303e-05	0.00450998	3	0.806394	0.51424	1.86571	1.77816	0.844742	4.83097	3.11612	0.96194	2.01271	0.420674	4.25689	1.26108	0	1.02276
ENSMUSG00000097115	3.97785	1810019N24Rik	1.1546	1.11663	1.03401	0.301133	1	0.0269249	0.208806	7	0	0.411392	0.116607	0.493934	0.527964	0.112348	0.461647	0.748175	0.635593	0.420674	0.415306	0.63054	0.633416	0.383533
ENSMUSG00000034107	4.33621	Ano7	1.15133	1.03148	1.11619	0.264341	1	0.0169191	0.164578	1	0.403197	0.308544	0.233213	0.889082	0.316778	1.23583	0.577059	0.106882	0.317796	0.210337	0.726786	0	0.361952	0.894911
ENSMUSG00000025812	6.23149	Pard3	1.15082	1.08393	1.06171	0.288369	1	0.023094	0.192849	8	0.503996	0.308544	0.116607	0.592721	0.105593	1.90992	0.923294	0	0.317796	0.73618	0.622959	1.47126	0.542928	1.27844
ENSMUSG00000031383	3.93051	Dusp9	1.1508	1.2152	0.947003	0.343637	1	0.0427207	0.262812	X	0	0.617088	0.116607	0.493934	0.950334	0	0.115412	0.427529	0.423728	0.73618	0.830612	0.42036	0.45244	0.383533
ENSMUSG00000102662	10.18	Gm38377	1.14983	0.643062	1.78805	0.073768	1	0.000130174	0.00853678	2	0.403197	0.308544	1.04946	0.889082	0.739149	2.13461	1.84659	2.45829	0.423728	0.73618	1.45357	0.52545	0.542928	1.78982
ENSMUSG00000072653	3.23197	Zfp783	1.14806	1.15653	0.992682	0.320865	1	0.0336556	0.233187	6	0.201599	0.102848	0.233213	0.395147	0.422371	0.337044	0.230824	0.106882	0.635593	0.946517	0.519133	0	0.271464	0.511378
ENSMUSG00000032578	7.52272	Cish	1.14619	0.905436	1.2659	0.205548	1	0.00675228	0.0988716	9	0.403197	0.51424	0.116607	0.592721	0.527964	1.23583	0.115412	0.213764	0.423728	1.36719	2.18036	1.68144	1.44781	0.639222
ENSMUSG00000108476	12.629	Gm44974	1.13934	0.781164	1.45851	0.144699	1	0.00180251	0.0465493	7	1.20959	0.925632	0	2.07452	1.90067	0.56174	1.26953	1.28259	2.01271	2.10337	1.45357	1.47126	0.633416	2.17336
ENSMUSG00000107155	8.06824	Gm43793	1.1346	0.876743	1.2941	0.195629	1	0.00561995	0.0887007	5	0.302398	0.411392	0.816247	1.08666	0.105593	2.69635	0.577059	1.06882	0.211864	0.105169	1.45357	0.73563	1.17634	1.53413
ENSMUSG00000024617	5.95011	Camk2a	1.13292	0.793481	1.42779	0.153353	1	0.00224886	0.0526286	18	0.302398	0.205696	0.583033	0.493934	0.950334	0.898785	0.346235	0.641293	0.529661	1.15685	1.34974	0.31527	0.633416	0.639222
ENSMUSG00000105867	9.18442	Gm42517	1.13098	0.631883	1.78986	0.0734768	1	0.000128143	0.0084605	5	0.503996	0.51424	0.932853	1.4818	1.16152	1.46052	0.807883	0.320647	0.953389	0.73618	1.14209	0.94581	1.35732	1.66198
ENSMUSG00000004951	10.06	Hspb1	1.11982	0.903968	1.23878	0.215427	1	0.00803049	0.108973	5	0.503996	0.308544	0.34982	0.790295	0.211185	2.69635	3.69318	2.13764	0.105932	0.105169	1.9727	0.63054	0.633416	0.767067
ENSMUSG00000006651	4.09024	Aplp1	1.11937	1.04201	1.07425	0.282713	1	0.0215216	0.185619	7	0.100799	0.925632	0.116607	0.691508	1.05593	0.337044	0.346235	0.427529	0.105932	0.420674	0.415306	0.21018	0.271464	0.767067
ENSMUSG00000031734	16.095	Irx3	1.11724	0.724131	1.54286	0.122864	1	0.000961792	0.0320441	8	0.604796	0	1.28267	0.395147	0.527964	3.0334	3.80859	1.1757	0.741525	0.525843	4.67219	2.62725	0.633416	4.21887
ENSMUSG00000113789	7.86825	Gm47322	1.11636	1.00166	1.11452	0.265058	1	0.0170847	0.165383	13	0	0.205696	2.56535	0.493934	1.68948	0.898785	0.923294	0.213764	0.529661	0.420674	0.830612	0.73563	0.633416	1.91767
ENSMUSG00000088835	10.684	Gm23547	1.11614	0.962784	1.15929	0.246339	1	0.0131131	0.14417	6	0.302398	0.411392	0.583033	0.493934	0.633556	2.69635	2.30824	0.427529	0	0.210337	3.01097	0.31527	0.90488	3.83533
ENSMUSG00000053024	5.44693	Cntn2	1.11368	1.06972	1.04109	0.297833	1	0.0258961	0.204749	1	0.705595	0.102848	0.233213	1.08666	0.105593	1.12348	0.461647	0.96194	0.423728	0.420674	1.03827	0.31527	0.995368	0.255689
ENSMUSG00000042641	6.0601	Rgsl1	1.11211	0.832148	1.33643	0.181408	1	0.00423984	0.0754796	1	0.604796	0.617088	0.34982	1.97574	0.950334	0.449392	0.115412	0.534411	0.847457	1.05169	0.726786	0.10509	0.633416	0.255689
ENSMUSG00000095362	4.38748	Gm14325	1.11146	0.972057	1.14341	0.252866	1	0.0144163	0.1515	2	0.100799	0.308544	0.34982	0.691508	0.527964	0.337044	0.346235	0.748175	0.211864	0.631011	0.519133	0.84072	0.633416	0.383533
ENSMUSG00000103192	4.4464	Gm37645	1.11096	1.14637	0.969108	0.332492	1	0.0381044	0.248592	1	0.100799	0.102848	1.16607	1.08666	0.316778	0.224696	0.230824	1.1757	0.105932	0.210337	0.726786	0.31527	0.361952	0.639222
ENSMUSG00000013033	22.4382	Adgrl1	1.10882	0.458575	2.41797	0.0156072	1	2.29058e-07	6.09512e-05	8	1.41119	1.02848	3.73141	2.46967	3.69575	6.29149	1.03871	2.13764	1.90678	1.15685	2.59566	2.41707	1.62878	2.81258
ENSMUSG00000020241	12.3223	Col6a2	1.1033	0.764688	1.44281	0.149074	1	0.00201935	0.0493291	10	0.604796	0.308544	1.39928	0.790295	0.316778	6.29149	1.26953	0	0.741525	0.420674	5.0875	0.31527	0.180976	1.1506
ENSMUSG00000115555	7.98773	Gm49307	1.09904	0.876442	1.25398	0.20985	1	0.00728981	0.103308	14	0.302398	0	1.16607	0.691508	0.316778	1.79757	0.923294	1.38947	0.953389	0.525843	1.24592	0.94581	1.08586	0.767067
ENSMUSG00000074141	8.62167	Il4i1	1.09522	0.762383	1.43657	0.150839	1	0.00211187	0.0506264	7	0.302398	0.205696	0.69964	0.592721	0.422371	1.57287	1.84659	2.13764	1.05932	0.420674	0.830612	0.63054	0.542928	1.66198
ENSMUSG00000007682	14.6284	Dio2	1.08915	0.620439	1.75546	0.0791811	1	0.000172384	0.0102382	12	0.705595	0.102848	2.68195	1.08666	0.844742	4.38157	1.73118	0.641293	0.741525	0.631011	3.63393	0.31527	0.633416	4.21887
ENSMUSG00000063605	8.09965	Ccdc102a	1.08204	1.01173	1.0695	0.284846	1	0.0221057	0.188327	8	1.31039	0.205696	0.583033	2.17331	1.05593	1.12348	1.03871	0.427529	0.211864	1.15685	1.45357	0.31527	1.17634	0
ENSMUSG00000040690	5.02663	Col16a1	1.08105	1.03199	1.04754	0.294849	1	0.0249892	0.201039	4	0.201599	0.308544	0.932853	0.592721	0.844742	0.56174	0.807883	0.427529	0.105932	0	1.03827	0.31527	0.090488	1.40629
ENSMUSG00000029499	18.3597	Pxmp2	1.07452	0.508613	2.11265	0.0346309	1	6.16306e-06	0.00098497	5	0.907194	1.54272	1.39928	2.07452	2.851	3.0334	0.807883	0.855058	4.66101	2.41888	2.80332	1.89162	1.90025	0.894911
ENSMUSG00000107109	5.34322	Gm42571	1.07435	1.16018	0.926028	0.354432	1	0.0475301	0.276457	5	0.100799	0	0.69964	0.197574	0.422371	0.674088	0.692471	0.855058	0.953389	0.631011	0.830612	0	0.633416	1.40629
ENSMUSG00000081929	3.0285	Rps11-ps2	1.07227	1.06162	1.01004	0.312477	1	0.0306711	0.222643	11	0.403197	0.205696	0.116607	0.395147	0.739149	0.337044	0.346235	0.320647	0.317796	0.105169	0.415306	0.31527	0.180976	0.383533
ENSMUSG00000107868	11.1576	Gm5112	1.07183	0.580709	1.84573	0.0649316	1	7.82968e-05	0.00634601	6	0.604796	1.02848	0.816247	1.18544	1.58389	2.35931	0.346235	0.534411	1.90678	1.89303	1.34974	1.15599	0.995368	1.27844
ENSMUSG00000054135	9.49712	A430110L20Rik	1.07045	0.668445	1.6014	0.109287	1	0.000610873	0.0237405	1	0.100799	0.617088	1.39928	0.889082	1.26711	1.68522	0.807883	1.28259	0.635593	0.946517	1.24592	1.0509	0.723904	1.78982
ENSMUSG00000049539	5.46189	H1f1	1.06935	0.818479	1.3065	0.191381	1	0.00517869	0.0848093	13	0.302398	0.308544	0.69964	0.889082	0.950334	0.786436	0	0.106882	0.423728	1.26202	0.519133	0.52545	0.814392	0.767067
ENSMUSG00000054545	9.9282	Ugt1a6a	1.06931	0.829	1.28988	0.197094	1	0.00577799	0.0900896	1	0.201599	0.308544	1.16607	0.987868	0.422371	1.23583	0.692471	1.1757	0.211864	1.26202	1.34974	0.31527	2.17171	3.57965
ENSMUSG00000018238	8.62467	Gdf9	1.06686	0.754735	1.41355	0.157493	1	0.0024882	0.0559072	11	0.201599	0.617088	1.04946	1.87695	0.739149	1.23583	0.923294	1.38947	0.635593	0.841348	0.726786	1.57635	0.723904	0.511378
ENSMUSG00000103013	4.51291	Gm37503	1.0658	1.02292	1.04191	0.297452	1	0.0257791	0.204277	1	0.302398	0.308544	0.233213	0.691508	0.422371	0.56174	0.461647	0.641293	0.211864	1.05169	0.519133	0	0.633416	0.767067
ENSMUSG00000005045	11.0011	Chd5	1.06077	0.626357	1.69355	0.0903505	1	0.000290171	0.0143655	4	0.604796	0.205696	1.51589	0.889082	0.844742	2.8087	0.807883	0.96194	0.741525	0.525843	3.5301	0.52545	0.542928	2.3012
ENSMUSG00000104940	3.82873	Gm42908	1.05584	1.06991	0.986847	0.323718	1	0.0347131	0.236998	5	0	0.308544	0.816247	0.395147	0.316778	0.898785	0.230824	0.855058	0.105932	0.210337	0.31148	0	0.361952	1.02276
ENSMUSG00000085085	6.50639	1700086P04Rik	1.05462	0.903155	1.16771	0.242924	1	0.0124647	0.140266	4	0.806394	0.51424	0.116607	1.77816	0.527964	0.56174	0.577059	0.641293	0.423728	1.15685	1.14209	0.63054	0.814392	0.127844
ENSMUSG00000069270	7.53977	H2ac6	1.04849	0.846443	1.2387	0.215457	1	0.00803469	0.109004	13	0.100799	0.102848	1.98231	0.197574	0.950334	1.90992	0.230824	1.06882	0.211864	0.420674	2.28418	0.31527	0.271464	1.53413
ENSMUSG00000052560	16.4266	Cpne8	1.04536	0.555784	1.88087	0.0599891	1	5.70338e-05	0.00528943	15	0.503996	0.822784	2.09892	0.889082	2.00626	3.93218	1.73118	2.03076	0.317796	2.10337	4.04923	0.52545	0.995368	2.94042
ENSMUSG00000041460	5.4269	Cacna2d4	1.03735	0.87788	1.18165	0.237343	1	0.0114536	0.133796	6	0.302398	0.411392	0.34982	0.493934	0.527964	1.12348	1.15412	0.96194	0.423728	0.315506	0.207653	1.15599	0.45244	0.255689
ENSMUSG00000110388	20.1813	Gm30329	1.03234	0.57558	1.79356	0.0728839	1	0.000124084	0.00830482	8	1.20959	2.05696	1.63249	3.35875	2.00626	4.04453	0.923294	1.817	2.11864	3.15506	1.9727	0.42036	2.80513	3.19611
ENSMUSG00000059540	8.29587	Tcea2	1.0315	0.852915	1.20938	0.226517	1	0.00965715	0.121138	2	0.201599	0.719936	0.932853	1.08666	0.844742	1.34818	1.50035	0.748175	0.317796	0.210337	1.86888	0.10509	0.995368	1.66198
ENSMUSG00000039405	7.21716	Prss23	1.03047	0.707331	1.45685	0.145158	1	0.00182444	0.0468426	7	0.604796	0.308544	1.28267	1.4818	0.316778	3.0334	1.03871	0.641293	0.529661	0.105169	0.830612	0.21018	0.090488	0.511378
ENSMUSG00000024459	7.66474	H2-M5	1.02762	0.741992	1.38495	0.166068	1	0.00304098	0.0625642	17	0.907194	0.205696	0.34982	1.18544	1.05593	0.674088	0.807883	0.855058	0.741525	1.15685	0.830612	0.84072	0.814392	1.1506
ENSMUSG00000104378	21.2044	Gm37510	1.02704	0.519965	1.9752	0.0482454	1	2.37246e-05	0.00287173	1	0.907194	1.13133	1.86571	2.17331	1.4783	4.38157	2.42365	2.67206	1.69491	1.6827	4.25689	0.52545	2.35269	4.6024
ENSMUSG00000026630	20.8158	Batf3	1.02101	0.550027	1.8563	0.0634113	1	7.12218e-05	0.00602531	1	0.705595	0.822784	0.69964	1.38302	1.16152	2.13461	4.38565	3.20647	2.33051	2.62921	3.73776	1.68144	1.35732	4.98594
ENSMUSG00000100084	5.79533	2310068J16Rik	1.01811	0.894067	1.13874	0.25481	1	0.0148209	0.153655	15	0.705595	0.205696	0.34982	0.987868	0.422371	1.12348	0.807883	0.320647	0.105932	0	0.519133	1.57635	0.995368	0.639222
ENSMUSG00000022519	6.48658	Srl	1.01582	0.973921	1.04302	0.296937	1	0.0256216	0.203639	16	0.705595	0.822784	0.233213	0.987868	0.950334	1.34818	0.577059	0.106882	0	1.36719	0.622959	0.63054	1.08586	0.383533
ENSMUSG00000002808	4.70389	Epdr1	1.01448	0.907116	1.11836	0.263414	1	0.0167067	0.163534	13	0.201599	0.411392	0.466427	0.790295	0.527964	0.898785	0.461647	0.320647	0.105932	0.105169	0.31148	1.57635	0.45244	0.511378
ENSMUSG00000043088	4.70412	Il17re	1.01422	0.983377	1.03137	0.302368	1	0.0273169	0.210312	6	0.302398	0.308544	0.34982	0.889082	0.633556	0.337044	0.115412	0.748175	0.317796	0.631011	0.830612	0.73563	0.180976	0.767067
ENSMUSG00000115543	9.44901	B230362B09Rik	1.01002	0.728523	1.38639	0.165627	1	0.0030106	0.0622277	15	0.201599	0.51424	1.16607	0.691508	0.422371	2.58401	0.923294	1.92388	0.105932	0.420674	1.14209	0.42036	1.62878	2.17336
ENSMUSG00000109314	5.44117	Gm44699	1.00808	1.05044	0.959669	0.337222	1	0.0400209	0.254699	7	0.100799	0.822784	0.116607	0.493934	0.633556	1.01113	1.15412	0.855058	0.635593	0.73618	0.519133	0.31527	0	0.767067
ENSMUSG00000037029	6.53008	Zfp146	1.00543	0.752325	1.33643	0.181408	1	0.00423981	0.0754793	7	0.403197	0.411392	0.583033	1.4818	0.527964	0.786436	1.15412	0.96194	0.635593	0.631011	0.519133	0.42036	0.542928	0.767067
ENSMUSG00000115301	4.90282	Gm6330	1.00442	0.847743	1.18481	0.236093	1	0.0112352	0.132333	15	0.503996	0.617088	0.466427	0.889082	1.16152	1.01113	0.115412	0.106882	0.953389	0.315506	0.103827	0.73563	0.271464	0.255689
ENSMUSG00000102533	10.913	Gm37226	1.00236	0.771508	1.29922	0.193869	1	0.00543397	0.0870955	9	0.302398	1.02848	0.233213	1.58059	0.422371	1.12348	1.962	1.38947	0.953389	1.15685	2.07653	0.84072	1.5383	1.78982
ENSMUSG00000029165	16.8099	Agbl5	0.999688	0.601874	1.66096	0.0967215	1	0.000379161	0.017156	5	1.20959	0.719936	1.7491	1.67938	3.69575	2.13461	0.923294	1.06882	0.847457	3.9964	2.38801	1.99671	1.35732	1.78982
ENSMUSG00000105529	11.6001	Gm9480	0.9995	0.68739	1.45405	0.145932	1	0.00186185	0.0473348	3	1.10879	0.822784	0.69964	1.4818	1.90067	1.90992	0.115412	0.641293	3.07203	1.9982	1.14209	0.31527	0.995368	1.53413
ENSMUSG00000104484	10.6254	Gm33142	0.999206	0.667728	1.49643	0.134543	1	0.00136427	0.0398795	8	1.00799	0.617088	0.932853	2.96361	1.16152	1.12348	0.923294	1.71012	0.847457	1.57753	0.415306	1.15599	0.723904	0.894911
ENSMUSG00000026674	19.8264	Ddr2	0.998951	0.54834	1.82177	0.0684894	1	9.68729e-05	0.00718774	1	1.41119	0.51424	2.09892	2.2721	0.527964	6.51619	3.57777	1.28259	0.635593	0.841348	1.76505	2.41707	1.5383	4.6024
ENSMUSG00000029581	26.2973	Fscn1	0.99664	0.629726	1.58266	0.1135	1	0.000707583	0.0260856	5	1.41119	1.33702	1.39928	1.87695	1.4783	6.62854	8.7713	1.1757	1.37712	0.841348	3.42628	4.72905	1.90025	2.94042
ENSMUSG00000005131	5.01758	4930550C14Rik	0.995564	0.959108	1.03801	0.299265	1	0.0263395	0.206517	9	0.302398	0.205696	0.233213	0.987868	0.211185	0.337044	0.230824	0.534411	0.741525	0.315506	0.415306	1.0509	0.90488	1.1506
ENSMUSG00000028464	52.7938	Tpm2	0.9886	0.496407	1.99151	0.0464248	1	2.03056e-05	0.00253923	4	3.42718	2.26266	2.21553	4.14905	3.37897	11.0101	14.8881	5.34411	2.75424	1.9982	9.75969	7.67157	1.71927	8.43774
ENSMUSG00000030032	13.8271	Wdr54	0.987111	0.567332	1.73992	0.0818735	1	0.000196764	0.0112095	6	0.705595	0.925632	1.28267	1.4818	1.4783	2.8087	0.692471	0.641293	1.05932	1.05169	3.73776	1.15599	2.17171	1.91767
ENSMUSG00000034035	11.0776	Ccdc17	0.976211	0.759475	1.28538	0.198661	1	0.00595055	0.0916783	4	0.100799	0.719936	1.04946	1.77816	0.527964	1.23583	1.15412	1.817	1.69491	0.73618	1.45357	1.57635	1.90025	1.02276
ENSMUSG00000014686	12.9095	Ceacam16	0.975807	0.723747	1.34827	0.177571	1	0.0039132	0.0721347	7	1.31039	0.308544	0.932853	1.67938	0.844742	2.8087	0.807883	1.49635	0.847457	1.9982	1.24592	0.84072	0.90488	3.57965
ENSMUSG00000020882	10.9642	Cacnb1	0.972744	0.690533	1.40869	0.158928	1	0.00257527	0.057036	11	0.907194	0	1.16607	0.889082	0.844742	2.02227	1.03871	1.06882	0.953389	0.946517	2.80332	1.36617	0.995368	1.66198
ENSMUSG00000003352	5.53553	Cacnb3	0.971517	1.0281	0.944967	0.344676	1	0.0431689	0.264106	15	0.503996	0.822784	0.116607	1.28423	0.422371	0.898785	0.692471	0.320647	0.317796	0.420674	0.934439	0.63054	0.995368	0
ENSMUSG00000040749	7.04294	Siah1b	0.968651	0.845895	1.14512	0.25216	1	0.0142711	0.150715	X	0.403197	0.925632	0.233213	1.08666	0.527964	1.12348	1.03871	0.534411	0.741525	1.26202	0.622959	0.21018	1.26683	0.639222
ENSMUSG00000032374	19.4818	Plod2	0.9677	0.462936	2.09035	0.0365861	1	7.71265e-06	0.00118202	9	1.31039	1.74842	1.16607	3.55633	3.37897	1.46052	2.30824	1.71012	2.9661	2.52404	1.76505	2.20689	1.44781	1.91767
ENSMUSG00000040841	7.18893	Six5	0.964026	0.982027	0.981669	0.326263	1	0.0356752	0.240395	7	0	1.13133	0.34982	0.197574	1.05593	1.57287	0.346235	0.748175	0.847457	0.841348	0.934439	1.15599	0.361952	1.40629
ENSMUSG00000090958	6.8098	Lrrc32	0.963498	0.928028	1.03822	0.299167	1	0.0263089	0.206396	7	0.403197	0.102848	0.466427	0.296361	0.105593	2.02227	1.26953	0.855058	0.317796	0.420674	1.14209	1.26108	0.45244	1.1506
ENSMUSG00000118100	7.50428	Gm50340	0.963279	0.795182	1.21139	0.225744	1	0.0095369	0.1203	19	0.907194	1.02848	0.233213	1.08666	1.16152	1.79757	0.807883	0.320647	0.317796	1.26202	0.830612	0.31527	0.90488	0.383533
ENSMUSG00000108584	14.2065	Gm45216	0.95867	0.88037	1.08894	0.27618	1	0.0197982	0.177701	6	0.806394	3.08544	0.233213	1.77816	2.00626	3.70749	1.15412	0.855058	0.105932	0.420674	1.66122	1.89162	3.07659	0.767067
ENSMUSG00000068957	7.40886	4930589L23Rik	0.957004	0.729503	1.31186	0.189568	1	0.00499809	0.0831309	3	0.503996	0.51424	0.466427	0.691508	0.844742	1.34818	1.26953	1.06882	1.48305	0.420674	0.830612	0.73563	0.361952	0.639222
ENSMUSG00000037887	17.2097	Dusp8	0.955519	0.550601	1.73541	0.0826681	1	0.00020442	0.0115009	7	1.41119	1.13133	0.34982	2.46967	1.79508	1.23583	3.00071	1.71012	2.01271	2.52404	2.69949	2.52216	1.71927	1.27844
ENSMUSG00000025175	5.07294	Fn3k	0.95523	0.953266	1.00206	0.316315	1	0.0320134	0.227437	11	0.503996	0.411392	0.116607	0.395147	0.527964	1.12348	0	0.320647	0.423728	0.420674	0.726786	1.26108	0.995368	0.511378
ENSMUSG00000099424	5.3452	Gm28641	0.952347	0.908897	1.04781	0.294728	1	0.024953	0.200887	2	0.403197	0.308544	0.233213	1.08666	0.527964	0.224696	0.577059	0.534411	0.423728	0.841348	0.934439	0.63054	0.45244	0.894911
ENSMUSG00000024044	16.9529	Epb41l3	0.952061	0.511863	1.85999	0.0628869	1	6.88945e-05	0.00591359	17	1.51199	0.719936	1.16607	1.77816	1.68948	3.25809	1.15412	1.49635	1.69491	0.73618	2.90714	2.20689	1.90025	3.57965
ENSMUSG00000064080	5.58552	Fbln2	0.950083	1.00798	0.942558	0.345907	1	0.043704	0.265634	6	0.302398	0	0.583033	0.691508	0.105593	0.786436	1.73118	0.96194	0.635593	0.631011	0.830612	0.10509	0.45244	0.511378
ENSMUSG00000006205	7.22029	Htra1	0.948647	0.816206	1.16227	0.245128	1	0.0128806	0.142791	7	0.201599	0.617088	0.233213	0.395147	0.633556	1.23583	0.692471	0.855058	0.529661	0.525843	1.86888	0.73563	0.633416	1.78982
ENSMUSG00000055210	9.7532	Foxd2	0.942679	0.711508	1.3249	0.185203	1	0.00458153	0.0790521	4	0.403197	0.51424	0.583033	0.889082	0.527964	1.57287	1.03871	0.320647	0.953389	1.6827	1.45357	1.47126	1.08586	2.3012
ENSMUSG00000103772	17.4611	Gm36933	0.942016	0.560057	1.682	0.092569	1	0.000319198	0.0153231	1	0.705595	0.925632	1.28267	1.38302	0.950334	3.81983	1.15412	3.31335	1.16525	0.946517	3.1148	1.78653	1.35732	4.6024
ENSMUSG00000103174	6.43615	Gm37168	0.941326	0.935527	1.0062	0.31432	1	0.0313109	0.224922	1	0.403197	0.411392	0.233213	0.691508	0.739149	0.56174	1.03871	2.77894	0.741525	0.525843	0.103827	0.10509	0.361952	0.894911
ENSMUSG00000032609	11.1333	Klhdc8b	0.941171	0.766776	1.22744	0.219658	1	0.00862638	0.113629	9	0.705595	0.51424	0.34982	1.18544	0.950334	0.898785	0.923294	1.06882	0.529661	1.05169	4.04923	1.68144	1.17634	1.78982
ENSMUSG00000090101	133.193	Snhg9	0.939156	0.53141	1.76729	0.0771794	1	0.000155754	0.00958862	17	4.73757	16.0443	4.31445	12.5459	10.7705	20.335	14.3111	14.9635	2.43644	19.5613	17.962	12.5057	22.5315	28.1258
ENSMUSG00002075580	9.42246	Gm56053	0.938001	0.721932	1.29929	0.193843	1	0.00543131	0.0870722	6	0.705595	0.617088	0.466427	1.08666	1.05593	1.23583	1.03871	1.28259	0.635593	2.41888	0.519133	0.73563	0.995368	1.40629
ENSMUSG00000037712	11.1434	Fermt2	0.936724	0.68616	1.36517	0.1722	1	0.00348647	0.0674323	14	0.806394	0.617088	1.39928	2.56846	0.633556	2.35931	2.8853	1.06882	0.317796	0	1.34974	0.73563	0.723904	1.27844
ENSMUSG00000110156	8.19364	Gm42067	0.935927	0.941446	0.994138	0.320156	1	0.033396	0.232297	19	0.806394	0.925632	0.816247	1.67938	2.11185	1.12348	0	0.320647	0.105932	0.946517	1.45357	1.0509	1.17634	0
ENSMUSG00000109876	6.53462	Gm45449	0.935304	0.834272	1.1211	0.262244	1	0.0164411	0.16221	8	0.604796	0.411392	0.233213	1.08666	0.422371	0.898785	0.346235	0.213764	0.423728	1.47236	1.24592	0.94581	0.723904	0.894911
ENSMUSG00000029605	115.653	Oas1b	0.933552	0.367478	2.54043	0.0110716	1	5.44584e-08	1.65517e-05	5	8.66874	10.3877	3.26499	18.078	10.876	11.0101	28.6221	20.6283	9.74576	9.78067	9.75969	14.3973	13.0303	4.21887
ENSMUSG00000025141	6.28594	Myadml2	0.932586	0.831883	1.12105	0.262265	1	0.0164458	0.162233	11	0.806394	0.822784	0.116607	1.28423	1.05593	0.56174	0.923294	0.320647	0.953389	1.26202	0.207653	0.21018	0.814392	0.127844
ENSMUSG00000048108	6.53676	Tmem72	0.928616	0.86379	1.07505	0.282353	1	0.0214241	0.185165	6	1.20959	0.617088	0.233213	0.691508	2.00626	0.674088	0	0	1.16525	0.631011	0.622959	1.47126	0.542928	0.127844
ENSMUSG00000085342	5.456	Gm12254	0.928388	0.929509	0.998795	0.317894	1	0.0325772	0.229444	11	0.403197	0.51424	0.34982	0.296361	0.950334	1.01113	0.461647	0.213764	0.847457	0.105169	0.31148	1.36617	1.08586	0.383533
ENSMUSG00000078779	9.41996	Zfp59	0.926585	0.821948	1.1273	0.259614	1	0.0158547	0.15921	7	0.100799	0.617088	1.39928	1.18544	1.05593	1.34818	0.692471	1.817	1.58898	0.73618	0.31148	0.84072	1.08586	1.53413
ENSMUSG00000027692	12.4089	Tnik	0.926236	0.584737	1.58402	0.113189	1	0.000700091	0.0259126	3	0.705595	0.822784	1.16607	1.18544	2.21745	1.57287	0.577059	0.534411	1.90678	1.26202	1.14209	1.68144	1.35732	2.81258
ENSMUSG00000048126	25.9997	Col6a3	0.92371	0.667551	1.38373	0.166441	1	0.0030669	0.0628489	1	1.00799	0.102848	4.78087	2.46967	0.633556	6.0668	7.96341	1.28259	1.37712	1.05169	4.04923	3.46797	1.90025	2.94042
ENSMUSG00000085998	7.00008	AW822252	0.914649	0.870982	1.05014	0.293656	1	0.0246325	0.199543	X	0.100799	0.719936	0.466427	1.77816	0.316778	0.674088	1.26953	0.427529	0.529661	0.631011	0.519133	1.36617	0.723904	1.02276
ENSMUSG00000022893	6.13534	Adamts1	0.91446	0.81257	1.12539	0.260423	1	0.0160335	0.160136	16	0.705595	0.205696	0.583033	0.691508	0.633556	1.46052	0.461647	0.320647	1.69491	0.420674	1.76505	0	0.180976	0.255689
ENSMUSG00000010021	4.49473	Kif19a	0.912581	0.906158	1.00709	0.313892	1	0.0311617	0.224388	11	0.503996	0.411392	0.34982	0.987868	0.422371	0.898785	0.461647	0.427529	0.105932	0.420674	0.31148	0.21018	0.90488	0.383533
ENSMUSG00000117401	12.8977	4833419F23Rik	0.907126	0.621706	1.45909	0.14454	1	0.00179497	0.0464477	18	1.31039	0.822784	0.34982	1.28423	1.16152	1.79757	2.53906	1.1757	1.48305	1.36719	1.03827	2.73234	1.5383	0.767067
ENSMUSG00000033227	6.6153	Wnt6	0.905113	0.885196	1.0225	0.306544	1	0.0286711	0.215383	1	1.00799	1.13133	0	0.889082	1.26711	0.674088	1.15412	0.427529	1.58898	0.420674	0.103827	0.63054	0.542928	0.127844
ENSMUSG00000069835	6.99543	Sat2	0.904372	0.844079	1.07143	0.283976	1	0.0218661	0.187212	11	0.201599	0.925632	0.583033	0.889082	1.58389	0.337044	0.577059	0.641293	0.211864	0.841348	1.14209	0.42036	0.723904	1.53413
ENSMUSG00000084202	6.08013	Gm5398	0.901291	0.906977	0.993731	0.320354	1	0.0334684	0.232546	X	0.604796	0.308544	0.233213	0.296361	0.844742	0.898785	1.26953	0.320647	0.847457	0.73618	0.415306	0.73563	0.361952	1.27844
ENSMUSG00000055320	11.3975	Tead1	0.899709	0.707364	1.27192	0.203403	1	0.00649489	0.0966413	7	1.00799	0.102848	1.04946	0.987868	0.739149	1.90992	1.61577	0.855058	1.05932	0.73618	2.28418	1.0509	0.180976	3.70749
ENSMUSG00000020473	53.4297	Aebp1	0.893108	0.413219	2.16135	0.0306686	1	3.74739e-06	0.000663673	11	2.92318	1.33702	3.61481	3.45754	1.79508	12.4706	12.2337	3.42023	4.23728	1.05169	10.2788	7.25121	1.5383	14.9578
ENSMUSG00000113392	20.839	Gm36262	0.8925	0.470779	1.89579	0.0579872	1	4.97739e-05	0.00485918	12	0.705595	0.719936	2.33213	1.58059	1.16152	4.04453	3.11612	3.20647	2.01271	1.36719	3.42628	1.57635	2.17171	4.09102
ENSMUSG00000026866	8.16776	Kynu	0.889023	0.91157	0.975266	0.329428	1	0.0368964	0.244582	2	0.201599	0.102848	1.28267	0.197574	0.739149	1.23583	1.962	0.641293	0.211864	0.420674	2.18036	1.15599	0.45244	1.53413
ENSMUSG00000073437	6.2862	D330041H03Rik	0.888961	0.805263	1.10394	0.26962	1	0.0181646	0.170447	17	0.302398	0.617088	1.04946	1.18544	0.739149	1.12348	0	0.320647	0.423728	0.631011	0.934439	0.21018	0.45244	1.66198
ENSMUSG00000086851	7.24932	A430108G06Rik	0.881293	0.720774	1.2227	0.221442	1	0.00888668	0.115595	11	0.806394	0.411392	0.816247	1.28423	1.79508	0.786436	0.115412	0.106882	0.635593	0.841348	0.415306	1.68144	0.995368	0.383533
ENSMUSG00000034751	20.0013	Mast4	0.879941	0.728584	1.20774	0.227147	1	0.00975582	0.12182	13	0.503996	2.67405	1.7491	1.77816	3.69575	3.14575	2.53906	0.641293	0.317796	1.9982	3.21862	2.94252	1.80976	3.32396
ENSMUSG00000049580	29.7065	Tsku	0.879418	0.49069	1.79221	0.0731001	1	0.000125553	0.00836164	7	0.604796	0.617088	4.78087	1.77816	1.68948	4.49392	1.84659	2.88582	0.847457	1.57753	9.13674	2.20689	2.44318	10.4832
ENSMUSG00000113165	14.9659	Gm47863	0.879387	0.60405	1.45582	0.145442	1	0.00183812	0.0470237	12	0.604796	2.3655	0.466427	2.46967	2.53423	1.01113	2.19282	2.03076	1.27119	1.15685	1.34974	1.78653	1.62878	1.66198
ENSMUSG00000081344	21.6819	Gm14303	0.879351	0.812092	1.08282	0.278888	1	0.0205005	0.180758	2	0.806394	2.7769	0.466427	2.66724	1.26711	2.92105	3.23153	1.817	0.211864	3.78607	4.15306	3.04761	2.80513	2.68473
ENSMUSG00000107118	5.88149	Gm42986	0.876872	0.902274	0.971847	0.331126	1	0.0375629	0.24681	5	0.403197	0.102848	0.816247	0.0987868	1.16152	1.46052	0.577059	0.748175	0.529661	0.841348	1.03827	0.10509	0.542928	0.511378
ENSMUSG00000017861	19.644	Mybl2	0.875962	0.699017	1.25313	0.210157	1	0.0073293	0.103623	2	2.51998	2.98259	0.34982	3.35875	1.90067	4.38157	0.461647	0.641293	2.22457	5.6791	2.80332	0.21018	1.35732	1.02276
ENSMUSG00000107000	13.7974	Gm43481	0.871548	0.6037	1.44368	0.14883	1	0.00200677	0.0491751	5	1.00799	0.411392	1.7491	1.28423	1.16152	3.25809	0.577059	0.534411	1.16525	0.946517	4.04923	0.31527	0.723904	3.96318
ENSMUSG00000029869	11.3563	Ephb6	0.866846	0.75517	1.14788	0.251017	1	0.0140384	0.149442	6	0	0.925632	1.63249	0.493934	1.26711	1.90992	0	2.13764	0.741525	2.20854	2.28418	0.52545	0.90488	2.3012
ENSMUSG00000100367	6.00639	Gm29336	0.866346	0.872715	0.992702	0.320855	1	0.033652	0.233175	1	0.403197	1.13133	0.116607	0.691508	1.16152	0.786436	0.346235	0.748175	0.423728	0.420674	0.830612	0.73563	1.17634	0.127844
ENSMUSG00000085028	15.5236	Slc2a4rg-ps	0.866198	0.641388	1.35051	0.176854	1	0.00385416	0.0715046	2	0.604796	1.23418	1.39928	1.08666	2.53423	2.13461	1.50035	1.1757	0.635593	3.47056	2.49184	1.26108	0.814392	3.19611
ENSMUSG00000113204	19.6356	Gm46430	0.863115	0.642483	1.3434	0.179141	1	0.0040446	0.0735083	13	1.51199	2.15981	0.816247	1.58059	3.16778	3.70749	1.61577	2.67206	0.211864	2.83955	1.9727	2.94252	1.80976	2.68473
ENSMUSG00000092837	11.7011	Rpph1	0.86244	0.81369	1.05991	0.289185	1	0.023327	0.193889	14	0.403197	0.617088	1.39928	0.987868	1.05593	2.02227	4.15482	1.1757	0.105932	0.631011	1.5574	0.52545	1.90025	0.894911
ENSMUSG00000033904	19.6507	Ccp110	0.859991	0.420035	2.04743	0.0406163	1	1.18054e-05	0.00165257	7	1.81439	1.95411	1.7491	3.16118	3.27337	3.48279	0.692471	1.1757	2.11864	1.6827	2.69949	2.31198	2.08122	1.78982
ENSMUSG00000103041	25.2088	Gm37305	0.858599	0.395421	2.17135	0.0299046	1	3.37889e-06	0.00061516	3	1.91519	1.43987	1.39928	3.25997	2.63982	2.58401	4.03941	3.634	3.38983	2.62921	1.86888	3.57306	3.25757	2.3012
ENSMUSG00000107278	5.77469	Gm42600	0.85457	0.845414	1.01083	0.312097	1	0.0305403	0.222183	6	0.604796	0.51424	0.233213	0.790295	0.844742	0.786436	0.692471	0.320647	0.529661	1.26202	0.934439	0.10509	0.723904	0.383533
ENSMUSG00000083554	6.53235	Gm6645	0.853865	0.93217	0.915996	0.359669	1	0.0499864	0.283348	X	0.403197	0.822784	0.233213	0.889082	1.05593	0.674088	0.230824	0.320647	1.27119	1.05169	0.830612	0.21018	0.180976	1.78982
ENSMUSG00000031955	8.30675	Bcar1	0.852834	0.790379	1.07902	0.280579	1	0.0209478	0.182914	8	0.302398	0.51424	0.932853	0.592721	0.844742	1.68522	3.00071	0.641293	0.741525	0.105169	0.934439	0.42036	0.542928	1.1506
ENSMUSG00000082901	10.4422	Rps8-ps5	0.850593	0.891288	0.954341	0.339911	1	0.0411384	0.258124	2	0.806394	1.43987	0.233213	2.07452	2.00626	0.337044	1.26953	0.320647	0.847457	1.78786	1.5574	0.31527	0.995368	1.78982
ENSMUSG00000111405	15.8219	Gm2594	0.849352	0.567289	1.49721	0.134338	1	0.00135632	0.0397421	9	1.20959	0.822784	1.86571	2.37088	1.79508	2.58401	1.61577	0.855058	2.9661	1.6827	0.934439	2.31198	0.633416	2.42905
ENSMUSG00000039103	33.1804	Nexn	0.845055	0.449525	1.87989	0.0601237	1	5.75484e-05	0.00531859	3	3.12478	0.411392	3.4982	2.37088	2.11185	7.07793	7.38636	3.31335	4.76695	1.57753	5.71046	3.57306	1.26683	3.83533
ENSMUSG00000032085	21.7841	Tagln	0.841515	0.524471	1.6045	0.108604	1	0.000596136	0.0233606	9	1.20959	0.617088	1.63249	1.38302	0.739149	5.39271	5.886	2.67206	1.48305	1.15685	4.04923	0.94581	0.90488	4.6024
ENSMUSG00000047875	34.3099	Gpr157	0.834722	0.492866	1.69361	0.0903398	1	0.000290036	0.0143609	4	2.72158	3.49683	1.51589	3.25997	4.75167	6.17914	3.34694	3.09958	2.01271	6.62562	3.42628	2.52216	3.07659	5.88085
ENSMUSG00000048096	9.94097	Lmod1	0.834466	0.773545	1.07876	0.280697	1	0.0209792	0.183064	1	0.806394	0.719936	0.34982	0.790295	0.844742	2.58401	2.53906	0.855058	0.635593	0.420674	2.80332	0.63054	0.180976	0.767067
ENSMUSG00000030789	78.3714	Itgax	0.830622	0.407757	2.03705	0.0416449	1	1.30686e-05	0.00178396	7	3.93117	3.39398	8.7455	5.63085	6.01878	19.6609	6.69388	7.69552	2.43644	7.88764	18.3773	2.73234	3.61952	22.5006
ENSMUSG00000032997	8.1718	Chpf	0.828779	0.901937	0.918888	0.358154	1	0.0492676	0.28131	1	0	0.411392	0.816247	0.592721	0.105593	1.57287	1.15412	0.641293	0.317796	0.105169	1.34974	1.15599	1.35732	2.81258
ENSMUSG00000083856	11.7862	Gm13886	0.827664	0.610335	1.35608	0.175073	1	0.00371035	0.0699353	2	0.604796	1.02848	1.04946	1.08666	1.58389	2.02227	0.230824	0.748175	1.27119	1.6827	0.830612	0.94581	1.71927	3.19611
ENSMUSG00000044701	11.6367	Il27	0.827576	0.720346	1.14886	0.250614	1	0.0139571	0.148992	7	1.10879	0.617088	1.04946	1.87695	0.739149	2.24696	2.8853	1.1757	0.529661	0.946517	0.726786	1.15599	1.99074	0.383533
ENSMUSG00000038618	22.5133	Rassf7	0.82531	0.431682	1.91185	0.0558959	1	4.29453e-05	0.00441639	7	1.81439	2.87974	0.932853	2.66724	3.37897	3.59514	1.61577	2.03076	2.86017	3.89124	2.80332	1.68144	2.08122	1.91767
ENSMUSG00000095105	7.27259	Edaradd	0.825144	0.798231	1.03372	0.301269	1	0.026968	0.208973	13	0.503996	1.02848	0.233213	1.18544	0.844742	1.12348	0.346235	0.106882	0.953389	1.26202	0.934439	1.26108	0.271464	1.02276
ENSMUSG00000078716	11.3004	Tmem8b	0.823026	0.689653	1.19339	0.232716	1	0.0106597	0.128359	4	0.806394	0.205696	2.09892	1.58059	1.05593	1.79757	1.50035	1.1757	0.317796	0.420674	1.76505	2.20689	0.814392	1.40629
ENSMUSG00000055560	8.33041	Zfp459	0.822337	0.70514	1.1662	0.243532	1	0.0125785	0.140964	13	0.302398	1.33702	0.233213	1.08666	1.37271	0.56174	1.26953	1.1757	0.847457	1.26202	0.519133	0.73563	1.17634	0.639222
ENSMUSG00000074215	6.44766	Gm10643	0.820923	0.886146	0.926396	0.35424	1	0.0474418	0.276216	8	0.302398	0.617088	0.583033	0.691508	0.633556	1.12348	0.461647	0.534411	0.211864	1.36719	0.207653	0.21018	1.17634	1.66198
ENSMUSG00000024379	6.73344	Tslp	0.815934	0.815158	1.00095	0.31685	1	0.0322039	0.228119	18	0.403197	1.02848	0.34982	1.08666	1.37271	0.56174	0.115412	0.534411	1.16525	0.946517	0.934439	0.94581	0.814392	0
ENSMUSG00000104647	16.5553	Gm43485	0.81586	0.582267	1.40118	0.161161	1	0.00271501	0.0587816	3	0.806394	0.822784	1.04946	2.07452	1.16152	1.23583	1.50035	2.24453	2.11864	2.62921	3.21862	1.0509	1.44781	3.70749
ENSMUSG00000104369	30.8629	Gm38082	0.813869	0.429845	1.8934	0.0583044	1	5.08756e-05	0.00492645	5	1.61279	1.74842	2.79856	2.56846	2.32304	6.74088	2.53906	3.95464	1.58898	2.31371	7.0602	1.26108	2.35269	8.0542
ENSMUSG00000109654	8.338	Gm3912	0.813738	0.671782	1.21131	0.225775	1	0.0095417	0.120333	7	1.10879	0.617088	0.233213	1.08666	1.37271	0.786436	0.923294	0.748175	1.16525	1.36719	0.415306	0.94581	1.17634	0.639222
ENSMUSG00000028527	7.75789	Ak4	0.812511	0.704463	1.15338	0.248755	1	0.0135856	0.146905	4	1.10879	0.411392	0.69964	1.18544	1.16152	1.34818	0.230824	0.106882	0.741525	0.946517	1.03827	1.57635	0.90488	0.383533
ENSMUSG00000013076	21.4937	Amotl1	0.81064	0.477202	1.69873	0.0893693	1	0.00027797	0.0139708	9	1.41119	1.13133	2.56535	3.16118	1.16152	5.05566	4.15482	1.28259	2.54237	1.36719	1.9727	2.94252	1.44781	2.3012
ENSMUSG00000029149	14.1733	Krtcap3	0.808602	0.577664	1.39978	0.161579	1	0.00274178	0.0591071	5	1.31039	0.617088	1.04946	1.77816	1.37271	2.02227	1.84659	2.03076	0.953389	0.946517	3.32245	0.84072	0.90488	2.42905
ENSMUSG00000023348	48.4109	Trip6	0.807807	0.397015	2.0347	0.041881	1	1.33722e-05	0.00181457	5	1.71359	4.21677	4.08123	4.93934	3.48456	9.32489	7.50177	6.73358	2.6483	5.15326	8.2023	4.62396	4.16245	6.26438
ENSMUSG00000106209	6.88661	Gm42918	0.803644	0.815076	0.985974	0.324146	1	0.0348738	0.237572	5	0.302398	1.02848	0.233213	1.28423	0.950334	0.449392	0.577059	0.748175	0.847457	1.15685	0.726786	1.36617	0.361952	0.383533
ENSMUSG00000051736	13.1671	Fam229b	0.803605	0.521162	1.54195	0.123086	1	0.000968524	0.0321887	10	1.00799	0.822784	1.16607	2.17331	1.37271	1.57287	1.03871	1.1757	1.90678	1.78786	2.38801	1.15599	0.90488	1.53413
ENSMUSG00000028364	22.3091	Tnc	0.798864	0.600058	1.33131	0.183087	1	0.00438864	0.0770582	4	0.604796	1.02848	1.63249	2.66724	0.739149	2.69635	8.30965	3.634	2.6483	0.315506	3.84158	1.36617	1.35732	2.3012
ENSMUSG00000083327	7.2727	Vcp-rs	0.798573	0.751227	1.06303	0.28777	1	0.022924	0.192084	X	0.907194	0.719936	0.233213	1.08666	0.739149	1.46052	0.807883	1.28259	0.635593	0.841348	0.934439	0.63054	0.180976	0.511378
ENSMUSG00000032340	17.2798	Neo1	0.796563	0.520362	1.53079	0.125822	1	0.00105427	0.0339893	9	0.907194	1.23418	1.51589	1.97574	1.37271	3.0334	2.53906	1.28259	1.05932	1.89303	1.76505	2.94252	2.17171	2.42905
ENSMUSG00000114608	292.91	Gm36161	0.796369	0.443009	1.79763	0.0722349	1	0.000119748	0.00813379	13	37.1949	28.5918	3.84802	35.9584	41.7091	21.0091	69.4779	52.9067	18.5381	45.7483	22.1151	25.7471	25.3366	8.0542
ENSMUSG00000051169	20.1499	Rpusd3	0.795279	0.510849	1.55678	0.119523	1	0.000864576	0.029872	6	1.41119	3.08544	1.28267	2.76603	3.27337	3.81983	1.15412	0.320647	2.01271	3.04989	2.49184	1.36617	1.99074	2.68473
ENSMUSG00000054855	5.85127	Rnd1	0.794223	0.821803	0.966439	0.333824	1	0.0386381	0.250323	15	0.604796	0.308544	0.34982	0.691508	0.422371	1.12348	0.923294	0.427529	0.847457	0.105169	0.934439	0.84072	0.633416	0.639222
ENSMUSG00000041180	11.7115	Hectd2	0.791238	0.614637	1.28733	0.19798	1	0.00587521	0.0909854	19	0.705595	1.02848	1.04946	1.08666	2.00626	1.68522	1.03871	2.03076	1.37712	0.631011	1.45357	1.47126	1.5383	0.639222
ENSMUSG00000085360	13.3902	Arhgap27os2	0.788828	0.779444	1.01204	0.311519	1	0.0303418	0.221482	11	1.31039	1.43987	0.69964	1.08666	1.58389	3.59514	2.53906	1.817	1.16525	1.26202	0.934439	0	1.80976	0.894911
ENSMUSG00000026604	7.71279	Ptpn14	0.788811	0.727477	1.08431	0.278227	1	0.0203277	0.179977	1	0.302398	0.308544	1.16607	1.4818	0.422371	1.01113	1.38494	0.534411	1.05932	0.420674	1.24592	1.0509	0.271464	1.02276
ENSMUSG00000116380	18.4089	Gm39556	0.788752	0.543947	1.45005	0.147044	1	0.00191652	0.0480419	15	1.41119	0.925632	1.39928	3.06239	1.16152	2.13461	4.27024	4.38217	1.27119	2.41888	1.5574	0.94581	1.62878	0.894911
ENSMUSG00000052658	5.87867	5830454E08Rik	0.787741	0.836671	0.941518	0.346439	1	0.0439368	0.266292	9	0.403197	0.617088	0.466427	0.987868	0.422371	1.01113	0.346235	0.427529	0.105932	0.841348	0.830612	0.52545	1.17634	0.767067
ENSMUSG00000079671	11.4658	2610203C22Rik	0.787454	0.584524	1.34717	0.177925	1	0.00394255	0.0724449	1	1.10879	1.43987	0.34982	1.97574	2.32304	0.674088	1.03871	1.49635	1.16525	1.47236	1.03827	1.47126	0.995368	0.767067
ENSMUSG00000005124	10.6578	Ccn4	0.786476	0.690416	1.13913	0.254647	1	0.0147869	0.153467	15	1.61279	0.51424	0.816247	1.38302	0.950334	2.8087	1.61577	0.427529	0.847457	0	1.76505	1.47126	0.542928	1.40629
ENSMUSG00000020044	65.8134	Timp3	0.786439	0.358847	2.19157	0.0284103	1	2.73733e-06	0.000523887	10	3.52797	1.95411	5.71373	3.95147	3.69575	12.2459	12.8107	6.41293	4.13135	2.62921	10.175	11.5599	2.9861	17.5147
ENSMUSG00000103123	34.2958	Gm37390	0.785927	0.425532	1.84693	0.0647573	1	7.74606e-05	0.00630951	1	1.81439	0.617088	4.31445	1.87695	2.11185	7.52732	6.57847	4.8097	1.37712	2.41888	6.33342	1.89162	1.90025	8.18205
ENSMUSG00000019853	11.201	Hebp2	0.784788	0.745805	1.05227	0.292676	1	0.0243423	0.198311	10	1.41119	0.822784	0.69964	1.38302	2.42863	1.68522	0.115412	1.1757	0.423728	2.62921	0.726786	1.0509	0.814392	1.66198
ENSMUSG00000100510	9.87269	Hand2os1	0.783974	0.627531	1.2493	0.211555	1	0.00751103	0.105052	8	1.51199	0.719936	0.34982	1.4818	1.4783	1.01113	0.577059	0.427529	2.75424	1.26202	0.622959	1.26108	1.17634	0.383533
ENSMUSG00000093673	7.39704	Gm20644	0.779085	0.737338	1.05662	0.290685	1	0.0237599	0.195796	11	0.201599	0.719936	0.932853	1.18544	0.950334	0.898785	0.461647	0.855058	1.48305	0.631011	0.830612	0.63054	0.723904	0.767067
ENSMUSG00000022494	19.2376	Shisa9	0.778324	0.535507	1.45343	0.146103	1	0.00187019	0.0474433	16	0.806394	2.46835	0.583033	0.987868	2.851	2.92105	1.26953	2.45829	2.01271	3.15506	3.94541	0.94581	2.08122	2.68473
ENSMUSG00000022995	64.8369	Enah	0.773964	0.37245	2.07804	0.037706	1	8.72186e-06	0.00130187	1	6.35035	3.49683	4.31445	8.89082	3.48456	15.0546	10.0408	5.55787	9.63982	2.94472	11.3171	8.09193	1.80976	7.15929
ENSMUSG00000064899	7.82149	Snord118	0.77333	0.743549	1.04005	0.298315	1	0.026045	0.205346	11	0.806394	1.02848	0.233213	1.4818	1.4783	0.449392	0.577059	1.06882	0.317796	1.57753	0.415306	0.42036	1.17634	0.767067
ENSMUSG00000035285	8.68557	Nat14	0.772941	0.831486	0.92959	0.352583	1	0.0466826	0.274131	7	1.10879	0.205696	1.04946	0.493934	1.58389	1.23583	0.807883	0.641293	0.529661	0.210337	1.86888	1.78653	0.542928	1.1506
ENSMUSG00000115018	36.9287	Ndor1	0.771928	0.391806	1.97018	0.0488179	1	2.48833e-05	0.00297992	2	2.51998	3.59968	2.68195	3.95147	6.33556	4.60627	3.11612	2.67206	4.23728	2.62921	6.12577	4.51887	3.89098	5.24162
ENSMUSG00000104044	16.5039	Gm37566	0.771165	0.504324	1.52911	0.126238	1	0.00106777	0.034271	1	1.20959	0.617088	1.98231	1.87695	1.16152	3.37044	1.50035	2.24453	0.847457	1.05169	2.90714	1.47126	1.62878	3.19611
ENSMUSG00000043687	9.4713	1190005I06Rik	0.764417	0.704808	1.08458	0.27811	1	0.020297	0.179846	8	0.705595	1.02848	0.34982	1.18544	2.00626	0.449392	0.230824	1.1757	2.33051	1.26202	1.24592	0.84072	1.08586	0.511378
ENSMUSG00000008575	16.7635	Nfib	0.763688	0.628952	1.21422	0.224663	1	0.00937043	0.119122	4	1.51199	0	3.03177	1.18544	0.844742	4.15688	2.8853	0.855058	2.01271	0.105169	2.49184	1.89162	0.814392	3.70749
ENSMUSG00000041429	7.74634	Nthl1	0.762211	0.69492	1.09683	0.272715	1	0.0189233	0.173822	17	0.604796	0.822784	0.816247	1.4818	1.05593	1.12348	0.346235	0.534411	0.847457	0.525843	0.830612	0.31527	1.35732	1.1506
ENSMUSG00000093954	15.0343	Gm16867	0.762024	0.698978	1.0902	0.275626	1	0.0196564	0.177081	14	3.93117	0	1.16607	4.24783	0	3.70749	1.15412	0	2.33051	0	2.28418	2.83743	0	1.27844
ENSMUSG00000070699	30.5902	Sars2	0.760645	0.40241	1.89022	0.0587281	1	5.23756e-05	0.0050163	7	2.31838	3.49683	1.63249	4.64298	4.3293	3.25809	3.34694	2.77894	3.17796	4.83775	4.46454	1.99671	3.8005	2.17336
ENSMUSG00000037613	33.4782	Tnfrsf23	0.755997	0.444521	1.7007	0.0889991	1	0.000273466	0.0138347	7	3.32638	5.3481	1.39928	4.93934	5.59641	4.83097	1.26953	2.9927	1.58898	6.94112	2.69949	2.52216	4.5244	2.81258
ENSMUSG00000027315	25.0315	Spint1	0.754235	0.601068	1.25483	0.209542	1	0.00725039	0.102992	2	0.907194	1.23418	5.94694	2.46967	1.37271	8.76315	0.230824	0.320647	1.16525	0.946517	7.68316	1.99671	3.16708	2.42905
ENSMUSG00000088185	18.4462	Scarna2	0.754138	0.670366	1.12497	0.260604	1	0.0160736	0.160343	3	0.705595	0.51424	0.34982	0.592721	0.527964	2.02227	6.8093	3.52711	0.317796	0.73618	1.5574	2.73234	1.90025	4.98594
ENSMUSG00000024529	57.7999	Lox	0.752925	0.416561	1.80748	0.0706879	1	0.000109866	0.00772426	18	6.85435	1.54272	5.36391	6.51993	2.851	14.4929	12.5799	3.74088	8.05084	1.6827	12.9783	3.99342	2.53366	4.09102
ENSMUSG00000082315	6.8229	Gm16523	0.751328	0.770397	0.975248	0.329437	1	0.0369	0.244594	2	0.100799	0.411392	1.39928	0.197574	0.739149	2.13461	0.461647	1.28259	0.105932	0.525843	0.830612	0.21018	0.723904	1.27844
ENSMUSG00000037846	12.9443	Rtkn2	0.749888	0.652831	1.14867	0.250692	1	0.0139727	0.149079	10	1.81439	0.617088	1.51589	1.58059	1.79508	2.92105	0.577059	0.106882	2.01271	2.10337	1.9727	1.15599	1.35732	0.255689
ENSMUSG00000031982	9.99798	Arv1	0.749806	0.662801	1.13127	0.257942	1	0.0154894	0.157288	8	0.403197	1.02848	1.16607	1.08666	1.58389	1.57287	1.61577	0.641293	1.48305	0.946517	1.14209	0.84072	0.361952	1.27844
ENSMUSG00000014329	15.6573	Bicc1	0.749345	0.608904	1.23065	0.218455	1	0.00845403	0.112299	10	1.91519	0.51424	1.28267	2.17331	0.844742	3.48279	1.26953	1.1757	1.80085	0.525843	4.67219	2.20689	0.45244	1.53413
ENSMUSG00000098120	11.3586	Gm5914	0.746143	0.692066	1.07814	0.280972	1	0.0210528	0.183414	8	1.00799	0.719936	0.583033	1.87695	0.950334	1.01113	1.15412	0.96194	0.635593	1.89303	2.59566	0.73563	1.26683	1.78982
ENSMUSG00000031502	39.4444	Col4a1	0.741551	0.34182	2.16942	0.0300507	1	3.44716e-06	0.000624352	8	2.82238	1.85126	5.01409	4.24783	3.80134	7.41497	7.04012	3.634	4.66101	1.9982	7.0602	3.25779	2.53366	4.34671
ENSMUSG00000004267	24.5116	Eno2	0.741534	0.608665	1.2183	0.223112	1	0.00913524	0.117428	6	2.01599	4.42247	0.34982	2.56846	3.06219	4.60627	0.346235	1.49635	2.6483	4.10157	3.5301	2.41707	2.71464	3.06827
ENSMUSG00000052928	22.5215	Ctif	0.741135	0.460653	1.60888	0.107643	1	0.000575874	0.0228279	18	1.81439	1.64557	1.63249	3.16118	1.79508	3.59514	3.00071	3.52711	1.27119	1.6827	2.90714	1.99671	3.25757	2.68473
ENSMUSG00000031253	12.8796	Srpx2	0.740518	0.679004	1.0906	0.275451	1	0.0196118	0.176885	X	1.41119	0.102848	1.28267	0.889082	0.527964	3.0334	3.11612	1.49635	2.22457	0.210337	1.5574	1.26108	0.361952	1.91767
ENSMUSG00000002768	211.105	Mea1	0.739386	0.456264	1.62052	0.105121	1	0.000525039	0.0214355	17	19.4543	22.0095	7.22961	26.9688	24.0751	28.1994	31.0458	16.7805	10.0636	35.8625	27.0987	19.3366	22.9839	26.9752
ENSMUSG00000113555	34.0446	Gm10095	0.736082	0.503766	1.46116	0.143971	1	0.00176816	0.0460832	12	0.907194	5.65664	1.7491	2.2721	8.23623	2.02227	0.115412	7.26799	1.58898	10.4117	1.9727	1.26108	5.61025	2.42905
ENSMUSG00000114045	21.2372	Gm34220	0.735906	0.464899	1.58294	0.113435	1	0.000706027	0.0260498	12	1.00799	2.15981	2.09892	2.66724	2.42863	3.48279	2.65447	2.24453	2.54237	1.47236	2.07653	1.47126	2.80513	3.06827
ENSMUSG00000053226	31.9372	Dand5	0.735404	0.38089	1.93075	0.0535136	1	3.60417e-05	0.00391793	8	1.51199	3.59968	3.84802	4.54419	3.80134	5.8421	2.30824	3.20647	2.22457	3.89124	3.73776	3.36288	2.9861	3.70749
ENSMUSG00000031860	12.7614	Pbx4	0.734215	0.682046	1.07649	0.281709	1	0.0212503	0.184348	8	1.00799	1.54272	0.816247	3.16118	0.739149	1.57287	0.807883	0.855058	0.953389	2.83955	1.14209	1.26108	0.995368	1.66198
ENSMUSG00000080921	343.099	Rpl38-ps2	0.733454	0.623576	1.17621	0.239512	1	0.0118396	0.136323	6	27.0142	51.9383	20.9892	48.6031	53.4299	55.0506	46.7418	33.8817	7.30932	20.5079	28.4485	57.0639	51.4877	15.3413
ENSMUSG00000030782	16.758	Tgfb1i1	0.732825	0.528666	1.38618	0.165693	1	0.00301512	0.062278	7	1.20959	1.13133	1.04946	2.37088	1.16152	2.24696	3.23153	1.28259	1.27119	1.47236	2.69949	1.99671	1.80976	2.3012
ENSMUSG00000108752	21.8714	Gm45191	0.732323	0.574129	1.27554	0.202119	1	0.00634424	0.095302	7	0.302398	1.02848	3.61481	2.37088	1.16152	2.92105	2.8853	3.31335	1.69491	1.89303	3.01097	1.36617	3.34806	4.21887
ENSMUSG00000080810	16.61	Gm11737	0.731911	0.54955	1.33184	0.182914	1	0.00437315	0.076895	11	0.403197	0.617088	3.26499	1.28423	0.950334	3.81983	2.53906	2.67206	0.635593	1.36719	2.59566	0.63054	1.44781	2.94042
ENSMUSG00000003526	9.40071	Prodh	0.730613	0.748307	0.976355	0.328889	1	0.0366864	0.243872	16	0.302398	1.02848	1.04946	0.790295	1.37271	1.23583	0.115412	1.1757	0.317796	1.9982	1.66122	0.31527	0.542928	2.42905
ENSMUSG00000051502	9.9315	Ufsp1	0.729665	0.725211	1.00614	0.314347	1	0.0313204	0.224956	5	0.604796	0.617088	0.932853	1.77816	0.633556	1.12348	1.26953	1.1757	0.317796	1.26202	1.34974	1.89162	1.26683	0.767067
ENSMUSG00000005951	13.5471	Shpk	0.729164	0.553256	1.31795	0.18752	1	0.00479945	0.0812232	11	1.31039	1.33702	0.466427	1.67938	1.68948	1.79757	1.50035	1.71012	1.80085	1.36719	1.66122	1.15599	1.08586	1.91767
ENSMUSG00000020325	27.4902	Fstl3	0.728423	0.417318	1.74549	0.0809001	1	0.000187675	0.0108543	10	1.81439	1.85126	2.91517	2.2721	3.69575	4.94331	3.57777	2.56517	2.22457	3.78607	5.91811	1.68144	2.35269	2.04551
ENSMUSG00000040860	15.5561	Crocc	0.727306	0.484995	1.49962	0.133714	1	0.0013323	0.0393234	4	1.20959	0.925632	2.09892	2.2721	2.00626	2.47166	1.38494	2.24453	1.27119	1.36719	1.5574	1.57635	1.80976	1.40629
ENSMUSG00000027848	137.269	Olfml3	0.725798	0.366865	1.97838	0.0478862	1	2.30186e-05	0.00280466	3	16.6319	12.6503	12.8267	20.7452	14.5718	45.6133	8.7713	7.26799	11.8644	11.4634	33.2245	5.46468	1.71927	6.77576
ENSMUSG00000022408	74.2954	Fam83f	0.722542	0.339197	2.13016	0.0331588	1	5.15989e-06	0.000848154	15	5.64476	6.06803	3.26499	7.40901	7.60268	9.77428	10.5025	9.6194	5.72033	11.0427	10.3827	6.93594	8.50587	9.46049
ENSMUSG00000056014	22.3009	A430033K04Rik	0.722007	0.430158	1.67847	0.0932559	1	0.000328601	0.015621	5	2.31838	2.15981	1.28267	3.16118	2.74541	3.70749	2.30824	1.71012	2.86017	2.41888	3.1148	1.68144	1.5383	2.81258
ENSMUSG00000019779	8.66862	Frk	0.721862	0.665304	1.08501	0.277917	1	0.0202469	0.179633	10	0.604796	0.51424	1.86571	0.790295	2.11185	1.57287	0.346235	0.320647	1.05932	0.73618	1.24592	0.73563	0.633416	0.767067
ENSMUSG00000102970	16.3834	Gm37349	0.720932	0.579222	1.24466	0.213258	1	0.00773649	0.106783	1	1.41119	1.13133	1.63249	2.2721	1.58389	3.14575	0.807883	2.03076	2.11864	0.420674	3.21862	1.78653	0.995368	2.42905
ENSMUSG00000108601	11.9498	Gm44645	0.719163	0.612957	1.17327	0.240688	1	0.0120526	0.137687	7	0.604796	0.925632	1.39928	2.2721	0.739149	1.57287	1.15412	1.71012	1.05932	1.57753	1.76505	0.94581	0.723904	1.66198
ENSMUSG00000030145	10.7209	Zfp248	0.718533	0.654051	1.09859	0.271947	1	0.0187332	0.17299	6	0.604796	0.617088	1.7491	1.87695	1.90067	0.898785	0.346235	0.534411	2.22457	1.15685	1.24592	0.84072	1.26683	1.1506
ENSMUSG00000029070	11.3381	Mxra8	0.717604	0.706446	1.01579	0.309727	1	0.0297328	0.219299	4	1.41119	0.617088	0.34982	1.58059	0.633556	1.79757	2.19282	0.427529	0.847457	1.26202	1.76505	1.89162	0.633416	1.66198
ENSMUSG00000022676	14.5922	Snai2	0.713339	0.565659	1.26108	0.207281	1	0.00696538	0.100665	16	1.00799	0.308544	1.39928	1.58059	0.422371	2.47166	2.65447	0.748175	3.38983	0.525843	2.59566	1.78653	0.542928	2.68473
ENSMUSG00000027239	18.8175	Mdk	0.713148	0.487648	1.46243	0.143625	1	0.00175195	0.0458602	2	1.20959	1.43987	1.39928	1.97574	2.42863	2.13461	2.30824	2.67206	1.27119	3.89124	2.07653	1.47126	2.80513	1.27844
ENSMUSG00000118071	22.0763	Gm50455	0.712608	0.530022	1.34449	0.178791	1	0.00401503	0.0732026	17	1.81439	1.33702	1.28267	1.38302	2.53423	3.93218	2.42365	2.56517	1.05932	2.31371	3.73776	2.31198	4.25293	2.42905
ENSMUSG00000048537	43.3655	Phldb1	0.712475	0.438053	1.62646	0.103852	1	0.000500761	0.0207406	9	1.71359	4.52531	3.14838	2.96361	5.8076	6.74088	4.38565	3.20647	2.54237	5.88944	7.47551	5.14941	3.8005	8.43774
ENSMUSG00000064065	7.67021	Ipcef1	0.710199	0.762177	0.931803	0.351439	1	0.0461626	0.272682	10	0.201599	0.308544	1.16607	0.493934	0.527964	1.57287	1.15412	0.96194	1.05932	0.525843	0.934439	1.15599	0.542928	1.02276
ENSMUSG00000113140	11.1163	Gm48624	0.709871	0.74442	0.953589	0.340292	1	0.0412984	0.258606	13	0.100799	0.308544	1.7491	0.395147	0.422371	2.35931	1.50035	1.1757	0.423728	1.05169	2.69949	0.63054	1.62878	2.42905
ENSMUSG00000086119	10.279	Gm2415	0.708374	0.69797	1.01491	0.31015	1	0.0298758	0.219815	9	0.302398	1.02848	0.816247	0.790295	0.739149	1.90992	0.577059	0.641293	0.423728	1.57753	2.07653	1.57635	1.90025	1.27844
ENSMUSG00000043993	26.3409	2900052L18Rik	0.70377	0.54368	1.29446	0.195508	1	0.00560697	0.0885902	11	1.20959	1.64557	2.33213	2.56846	1.37271	4.38157	5.07812	4.27529	0.847457	3.78607	4.15306	1.99671	3.34806	2.55689
ENSMUSG00000031362	13.2136	Xlr4c	0.701727	0.543119	1.29203	0.196346	1	0.00569692	0.0893508	X	0.806394	0.51424	2.33213	1.77816	1.16152	2.47166	0.923294	0.748175	1.16525	0.946517	1.66122	2.41707	1.08586	2.17336
ENSMUSG00000034570	16.2982	Inpp5j	0.701269	0.602732	1.16348	0.244633	1	0.0127864	0.142225	11	0.806394	1.02848	1.04946	1.77816	1.37271	1.46052	3.924	2.67206	0.635593	0.946517	2.59566	2.52216	2.17171	1.40629
ENSMUSG00000074807	16.8415	Gm10762	0.698769	0.522314	1.33783	0.180951	1	0.00419994	0.0750833	2	1.00799	1.02848	1.39928	1.67938	2.63982	1.23583	1.26953	1.817	2.43644	1.47236	1.24592	3.25779	2.2622	2.81258
ENSMUSG00000114598	17.6825	D130062J10Rik	0.69801	0.553098	1.262	0.206949	1	0.0069241	0.100321	13	0.302398	1.02848	2.79856	0.889082	1.05593	4.83097	3.23153	2.9927	0.847457	0.73618	3.21862	1.26108	1.35732	2.17336
ENSMUSG00000080797	11.4014	Gm15760	0.697711	0.593319	1.17595	0.239616	1	0.0118584	0.136444	16	0.403197	0.925632	1.16607	1.4818	0.739149	1.79757	1.38494	1.38947	1.16525	0.631011	1.24592	1.57635	1.44781	1.91767
ENSMUSG00000026837	25.3014	Col5a1	0.693203	0.496342	1.39662	0.162527	1	0.00280312	0.0598425	2	2.31838	0.51424	3.4982	3.35875	1.26711	4.71862	3.57777	1.38947	1.80085	0.525843	7.0602	2.41707	1.5383	4.47456
ENSMUSG00000048852	15.5122	Gm12185	0.68909	0.588569	1.17079	0.241684	1	0.0122351	0.138838	11	0.806394	1.13133	0.583033	1.87695	0.633556	1.90992	3.57777	3.20647	1.90678	0.631011	1.66122	1.89162	1.08586	2.3012
ENSMUSG00000109560	8.3253	Gm8463	0.687767	0.703335	0.977866	0.328141	1	0.0363964	0.242885	7	0.503996	0.719936	0.583033	0.493934	1.58389	0.898785	0.577059	0.96194	1.48305	1.36719	1.45357	0.42036	0.45244	1.1506
ENSMUSG00000104641	21.2914	Gm43290	0.687661	0.445941	1.54205	0.123063	1	0.000967806	0.0321733	5	0.907194	1.64557	3.03177	1.58059	2.00626	5.50506	1.84659	2.35141	0.741525	2.20854	4.04923	1.47126	1.99074	3.06827
ENSMUSG00000102142	12.6445	Gm26930	0.687326	0.71754	0.957893	0.338117	1	0.0403906	0.255843	1	0.403197	0.617088	1.04946	1.18544	0.211185	2.02227	1.38494	0.855058	1.05932	3.15506	3.94541	0.84072	0.90488	1.53413
ENSMUSG00000117239	19.8803	Gpr31c	0.682717	0.614761	1.11054	0.266766	1	0.0174838	0.167291	17	1.71359	1.95411	0	2.17331	3.37897	0.224696	6.57847	7.05423	0.423728	0.631011	0.103827	1.0509	3.16708	0.767067
ENSMUSG00000030772	29.4707	Dkk3	0.680335	0.487153	1.39655	0.162548	1	0.00280446	0.0598585	7	2.21758	0.925632	2.09892	3.7539	0.527964	5.6174	5.19353	2.9927	4.44915	0.631011	5.71046	4.09851	1.08586	5.24162
ENSMUSG00000024301	22.0202	Kifc5b	0.676168	0.49857	1.35621	0.175031	1	0.00370703	0.0698985	17	2.41918	2.67405	2.91517	3.35875	4.54049	4.83097	0.115412	0.427529	2.11864	2.20854	4.87985	1.47126	1.44781	0.383533
ENSMUSG00000054065	28.9051	Pkp3	0.672076	0.4347	1.54607	0.122088	1	0.000938542	0.0315388	7	2.92318	3.90823	0.583033	4.05026	4.43489	1.90992	2.07741	3.20647	4.34322	10.0962	1.86888	1.57635	2.2622	0.383533
ENSMUSG00000018593	308.007	Sparc	0.671236	0.276936	2.42379	0.0153593	1	2.14263e-07	5.76148e-05	11	27.7198	8.33069	28.6852	32.1057	10.2425	75.7226	62.0916	23.3003	28.1779	15.7753	66.8643	32.1575	11.311	42.7001
ENSMUSG00000106870	12.25	Gm43681	0.668716	0.567033	1.17933	0.238269	1	0.0116173	0.134876	5	0.705595	0.925632	1.39928	1.08666	0.950334	3.0334	1.38494	1.38947	1.48305	1.26202	1.86888	0.42036	0.90488	1.78982
ENSMUSG00000042766	9.41861	Trim46	0.667813	0.662042	1.00872	0.31311	1	0.0308898	0.223407	3	0.806394	0.925632	0.34982	0.691508	2.11185	0.786436	0.346235	0.748175	0.847457	2.10337	1.45357	0.42036	1.80976	0.894911
ENSMUSG00000054893	23.7412	Zfp667	0.667807	0.473516	1.41032	0.158447	1	0.00254582	0.0566578	7	2.51998	1.54272	1.28267	2.86482	2.21745	3.70749	2.19282	2.24453	1.48305	2.31371	3.1148	2.20689	3.16708	5.11378
ENSMUSG00000050002	183.429	Idnk	0.666018	0.457548	1.45563	0.145496	1	0.00184072	0.0470579	13	14.2127	19.1297	9.56175	22.8198	16.3669	26.7388	31.0458	22.5521	4.87288	24.1888	21.8036	19.3366	26.332	16.7476
ENSMUSG00000106981	12.3616	Gm45495	0.662768	0.644612	1.02817	0.303872	1	0.0277995	0.212135	5	1.20959	0.719936	0.583033	0.790295	1.68948	1.34818	1.84659	1.28259	1.58898	0.525843	0.622959	1.68144	2.08122	2.68473
ENSMUSG00000003549	81.0352	Ercc1	0.66111	0.413749	1.59785	0.110076	1	0.000628193	0.024179	7	5.14076	8.74208	5.48051	8.79203	6.44116	13.9312	9.57918	8.22993	4.23728	12.6202	8.40995	7.77666	15.1115	7.92636
ENSMUSG00000114094	15.9783	Gm48375	0.660169	0.68145	0.96877	0.33266	1	0.0381715	0.248811	13	0.806394	1.74842	1.16607	1.4818	1.26711	3.14575	2.65447	2.03076	0.211864	2.10337	1.66122	0.42036	2.17171	3.19611
ENSMUSG00000110972	18.5728	5830462O15Rik	0.660094	0.573112	1.15177	0.249415	1	0.0137167	0.147648	9	0.705595	0.51424	2.79856	1.08666	1.26711	3.25809	1.61577	3.84776	0.317796	0.841348	4.04923	1.89162	1.90025	4.09102
ENSMUSG00000053965	14.4804	Pde5a	0.659237	0.567264	1.16213	0.245181	1	0.0128907	0.142851	3	1.81439	1.43987	0.466427	1.38302	2.42863	1.90992	1.03871	1.49635	3.2839	1.89303	2.38801	0.73563	0.814392	0.894911
ENSMUSG00000085457	23.8881	1110046J04Rik	0.658907	0.398175	1.65482	0.0979616	1	0.000398561	0.0177141	13	2.11678	2.15981	2.44874	3.25997	3.16778	4.04453	2.07741	3.52711	2.11864	1.89303	2.18036	1.78653	3.25757	2.17336
ENSMUSG00000079003	25.2107	Samd1	0.657247	0.4785	1.37356	0.169579	1	0.00329077	0.0653436	8	1.71359	1.43987	3.14838	3.35875	1.90067	4.26923	2.19282	2.88582	1.69491	3.15506	1.9727	1.99671	4.43391	4.09102
ENSMUSG00000028456	11.3677	Unc13b	0.657222	0.649058	1.01258	0.311261	1	0.0302538	0.221169	4	0.604796	0.617088	1.7491	1.77816	0.739149	2.13461	0.346235	0.427529	2.01271	1.05169	0.934439	2.41707	1.44781	1.1506
ENSMUSG00000078903	17.7979	Gm14391	0.654626	0.529456	1.23641	0.216306	1	0.00815183	0.109913	2	1.20959	1.43987	2.09892	1.58059	1.90067	4.26923	1.26953	2.45829	2.33051	0.841348	2.69949	0.84072	1.99074	2.17336
ENSMUSG00000083378	9.56947	Gm13196	0.654025	0.658773	0.992793	0.320811	1	0.0336357	0.233119	2	1.00799	0.51424	0.34982	1.08666	1.05593	0.786436	1.15412	1.28259	1.05932	1.47236	1.14209	0.84072	1.26683	1.40629
ENSMUSG00000108317	12.6549	Gm44663	0.653867	0.676731	0.966214	0.333937	1	0.0386836	0.25047	7	0.705595	0.51424	1.63249	0.691508	1.05593	2.92105	1.84659	0.855058	1.05932	0.946517	2.69949	0.10509	0.995368	3.19611
ENSMUSG00000046056	25.0173	Sbsn	0.653715	0.44392	1.4726	0.14086	1	0.00162651	0.0440666	7	1.71359	1.54272	3.73141	2.2721	2.9566	5.50506	3.11612	1.92388	2.01271	3.15506	2.59566	2.1018	1.5383	3.83533
ENSMUSG00000026791	64.2943	Slc2a8	0.6488	0.499608	1.29862	0.194075	1	0.00545555	0.0872843	2	4.33437	10.0791	3.26499	7.40901	5.70201	14.6052	5.886	4.59594	2.6483	8.83416	10.0712	4.2036	8.32489	7.54283
ENSMUSG00000061393	40.51	Acvr2b	0.647531	0.374584	1.72866	0.0838692	1	0.000216403	0.0119427	9	1.41119	2.5712	7.11301	4.44541	3.59015	7.07793	3.23153	4.70282	2.9661	1.9982	6.02194	3.67815	4.88635	8.0542
ENSMUSG00000034639	30.0353	Setmar	0.647284	0.401246	1.61319	0.106704	1	0.000556553	0.0223083	6	3.02398	3.29114	2.09892	4.34662	4.11812	4.49392	1.84659	1.817	2.01271	3.78607	4.15306	3.57306	4.5244	2.55689
ENSMUSG00000072893	37.7336	4933439C10Rik	0.646863	0.46494	1.39128	0.16414	1	0.00290974	0.0610875	11	1.61279	2.5712	3.84802	3.55633	2.00626	6.51619	3.11612	4.91658	1.48305	6.62562	6.43725	3.36288	4.88635	6.26438
ENSMUSG00000089706	24.3537	B230216N24Rik	0.645377	0.525535	1.22804	0.219433	1	0.00859404	0.113381	1	0.806394	1.02848	4.19784	1.97574	1.68948	4.38157	3.80859	4.27529	1.58898	2.31371	3.5301	0.42036	2.71464	4.09102
ENSMUSG00000040987	11.6238	Mill2	0.644138	0.626959	1.0274	0.304232	1	0.0279159	0.21257	7	0.403197	0.719936	1.39928	1.67938	1.16152	0.786436	2.8853	2.35141	0.953389	1.05169	1.24592	0.84072	0.633416	1.27844
ENSMUSG00000039911	18.4764	Spsb1	0.643941	0.47908	1.34412	0.17891	1	0.00402501	0.0733061	4	1.00799	2.05696	1.51589	2.46967	1.90067	2.69635	1.03871	1.1757	2.11864	1.6827	3.73776	1.57635	1.99074	3.19611
ENSMUSG00000062906	34.4366	Hdac10	0.64143	0.397903	1.61203	0.106956	1	0.00056169	0.0224476	15	3.02398	2.87974	2.21553	3.35875	4.3293	5.28036	3.69318	3.09958	2.43644	5.04809	6.22959	2.94252	3.25757	4.34671
ENSMUSG00000004032	61.7941	Gstm5	0.641065	0.524427	1.22241	0.221553	1	0.00890303	0.115717	3	6.24956	9.46202	2.44874	11.0641	4.85727	9.66193	3.11612	3.84776	2.54237	10.4117	8.2023	6.72576	9.32026	5.88085
ENSMUSG00000091971	14.2349	Hspa1a	0.640291	0.568323	1.12663	0.259898	1	0.0159174	0.159536	17	1.31039	1.13133	0.932853	1.28423	2.11185	1.79757	3.11612	1.60323	1.58898	1.47236	0.934439	1.0509	0.995368	2.04551
ENSMUSG00000026586	24.6162	Prrx1	0.63883	0.490801	1.30161	0.193051	1	0.00534909	0.0863462	1	1.00799	0.822784	2.56535	2.96361	0.739149	3.37044	7.15553	2.56517	3.38983	0.631011	3.32245	4.09851	1.44781	2.81258
ENSMUSG00000026489	41.1445	Coq8a	0.636336	0.365003	1.74337	0.0812683	1	0.000191076	0.0109882	1	3.02398	2.5712	4.66427	3.7539	3.80134	8.6508	3.924	5.9854	3.17796	3.9964	5.60663	4.2036	5.06733	3.96318
ENSMUSG00000001506	172.35	Col1a1	0.635965	0.271527	2.34218	0.0191716	1	5.39025e-07	0.000129459	11	16.8335	5.96519	18.1906	21.9307	6.65234	41.7935	30.5841	11.6502	28.2839	6.83595	42.1536	12.0854	5.06733	13.168
ENSMUSG00000010660	13.2985	Plcd1	0.634816	0.582529	1.08976	0.275819	1	0.0197057	0.177297	9	1.00799	0.719936	1.51589	1.87695	1.68948	1.34818	1.61577	1.60323	1.05932	0.525843	1.03827	3.46797	1.62878	1.02276
ENSMUSG00000107286	55.1372	Gm43788	0.63369	0.369572	1.71466	0.0864075	1	0.000243416	0.0128795	5	2.82238	4.11392	5.13069	4.84056	3.27337	12.2459	8.42506	8.97811	2.43644	5.36359	8.51378	3.1527	4.07196	9.84403
ENSMUSG00000029661	273.428	Col1a2	0.631187	0.274312	2.30098	0.0213926	1	8.49136e-07	0.000192706	6	29.4334	10.3877	27.0527	36.7487	11.2984	68.757	56.898	19.1319	28.1779	7.6773	46.5143	32.9983	9.68221	28.1258
ENSMUSG00000022548	19.736	Apod	0.630992	0.524279	1.20354	0.228767	1	0.010013	0.123677	16	2.92318	1.13133	0.233213	3.55633	1.4783	0.786436	6.00141	2.9927	3.70762	1.6827	0.31148	3.1527	1.35732	0
ENSMUSG00000025006	10.0194	Sorbs1	0.626638	0.606304	1.03354	0.301353	1	0.0269944	0.209075	19	0.907194	0.51424	1.16607	0.889082	1.05593	2.02227	1.50035	1.06882	1.16525	1.47236	1.66122	0.73563	0.361952	0.639222
ENSMUSG00000032352	11.3241	Lrrc1	0.624956	0.615284	1.01572	0.309763	1	0.029745	0.219343	9	0.705595	1.95411	0.932853	1.28423	2.11185	1.79757	0.461647	1.06882	0.529661	2.10337	0.622959	0.73563	0.995368	1.91767
[truncated: 2,420 more rows]

## Sheet: TamFer1_vs_Ctrl
Karstedt - Yapici: Ferroptosis, Inflammation and MF polarization
[truncated: 1,555 more rows]

[truncated: 1 more sheets: Ctrl_vs_MedCtrl]
