# Supplementary material for: An atlas of ferroptosis-induced secretomes
Source: Cell Death Differ. 2025 Apr 25;32(11):1986–2008. doi: 10.1038/s41418-025-01517-4 (PMC12572367; doi:10.1038/s41418-025-01517-4)
Supplement: Supplementary file 8 — Table S6 [file 41418_2025_1517_MOESM8_ESM.xlsx]

## Sheet: Table S6 Primer list
Table S6
Gene name	Species	GenBank Accession ID	Identifier	Forward Primer 5' -> 3'	Reverse Primer 5' -> 3'	Supplier
Alox5	Mus musculus	NM_009662	Harvard Primer Bank ID: 886333a1	ACTACATCTACCTCAGCCTCATT	GGTGACATCGTAGGAGTCCAC	Thermo Fischer
Alox12	Mus musculus	NM_007440	Harvard Primer Bank ID: 26347869a1	TCCCTCAACCTAGTGCGTTTG	GTTGCAGCTCCAGTTTCGC	Thermo Fischer
Alox15	Mus musculus	NM_009660	Harvard Primer Bank ID: 134948632c1	GGCTCCAACAACGAGGTCTAC	AGGTATTCTGACACATCCACCTT	Thermo Fischer
Amica1	Mus musculus	NM_001005421	Harvard Primer Bank ID: 29477102a1	ATGCTTTGCCTCCTGAAACTG	TGATTCACCCACATGCACTCT	Thermo Fischer
Arg2	Mus musculus	NM_009705	Harvard Primer Bank ID: 6753110a1	TCCTCCACGGGCAAATTCC	GCTGGACCATATTCCACTCCTA	Thermo Fischer
CD74	Mus musculus	NM_001042605	Harvard Primer Bank ID: 29789020a1	CCGCCTAGACAAGCTGACC	ACAGGTTTGGCAGATTTCGGA	Thermo Fischer
Clec4n	Mus musculus	NM_020001	Harvard Primer Bank ID: 298358592c1	AAGCGGAGCAGAATTTCATCA	CCATTTGCCATTACCTTGTGGA	Thermo Fischer
Gapdh	Mus musculus	NM_001289725	This paper	CTCCCACTCTTCCACCTTCG	GCCTCTCTTGCTCAGTGTCC	Thermo Fischer
Il1b	Mus musculus	NM_008361	Harvard Primer Bank ID: 118130747c1	CTCCCACTCTTCCACCTTCG	TGGATGCTCTCATCAGGACAG	Thermo Fischer
Marco	Mus musculus	NM_010766	Harvard Primer Bank ID: 6754640a1	ACAGAGCCGATTTTGACCAAG	CAGCAGTGCAGTACCTGCC	Thermo Fischer
Mif	Mus musculus	NM_010798	This paper	CAGAGGGGTTTCTGTCGGAG	GTGCACTGCGATGTACTGTG	Thermo Fischer
Por	Mus musculus	NM_008898	Harvard Primer Bank ID: 6679421a1	ATGGGGGACTCTCACGAAGAC	TCTTGCTGAACTCCGGTATCTC	Thermo Fischer
Ptgds	Mus musculus	NM_008963	Harvard Primer Bank ID: 2317286a1	TGCAGCCCAACTTTCAACAAG	TGGTCTCACACTGGTTTTTCCT	Thermo Fischer
Ptger3	Mus musculus	NM_011196	Harvard Primer Bank ID: 6755218a1	CCGGAGCACTCTGCTGAAG	CCCCACTAAGTCGGTGAGC	Thermo Fischer
Ptges	Mus musculus	NM_022415	Harvard Primer Bank ID: 11967941a1	GGATGCGCTGAAACGTGGA	CAGGAATGAGTACACGAAGCC	Thermo Fischer
Ptgs1	Mus musculus	NM_008969	Harvard Primer Bank ID: 144227245c1	ATGAGTCGAAGGAGTCTCTCG	GCACGGATAGTAACAACAGGGA	Thermo Fischer
Ptgs2	Mus musculus	NM_011198	Harvard Primer Bank ID: 31981525a1	TGAGCAACTATTCCAAACCAGC	GCACGTAGTCTTCGATCACTATC	Thermo Fischer
Serpinb2	Mus musculus	NM_011111	Harvard Primer Bank ID: 6755098a1	GTGCTGGGGGTAACACTGAAC	GCGAAATCACAGCCACTGAAG	Thermo Fischer
